# Supplementary material for: Small proteins: untapped area of potential biological importance
Source: Front Genet. 2013 Dec 16;4:286. doi: 10.3389/fgene.2013.00286 (PMC3864261; doi:10.3389/fgene.2013.00286)
Supplement: Supplementary file 1 [file DataSheet1.ZIP]

Archive with 3 entries (3 files):
- 71859_Wu_Table_1.XLS
- 71859_Wu_Table_2.XLS
- 71859_Wu_Table_3.XLS
