# Supplementary material for: Small proteins: untapped area of potential biological importance
Source: Front Genet. 2013 Dec 16;4:286. doi: 10.3389/fgene.2013.00286 (PMC3864261; doi:10.3389/fgene.2013.00286)
Supplement: Supplementary file 1 [file DataSheet1.ZIP › 71859_Wu_Table_1.XLS]

## Sheet: Sheet1
COG/KOG fuction class 1	COG/KOG fuction class 2	COG			KOG
		Archaea	Bacteria	Fungi	Fungi	Caenorhabditis elegans	Arabidopsis thaliana	Drosophila melanogaster	Homo sapiens
INFORMATION STORAGE AND PROCESSING	[J] Translation, ribosomal structure and biogenesis	332	1060	55	58	21	48	14	106
	[A] RNA processing and modification	0	0	0	27	14	19	11	21
	[K] Transcription	220	510	26	15	13	17	7	25
	[L] Replication, recombination and repair	59	387	0	0	3	13	2	8
	[B] Chromatin structure and dynamics	17	2	2	0	4	7	4	11
CELLULAR PROCESSES AND SIGNALING	[D] Cell cycle control, cell division, chromosome partitioning	19	96	3	2	12	8	9	20
	[Y] Nuclear structure	0	0	0	0	0	0	0	0
	[V] Defense mechanisms	2	18	0	0	7	0	2	4
	[T] Signal transduction mechanisms	22	155	6	5	26	11	11	61
	[M] Cell wall/membrane/envelope biogenesis	8	72	0	0	0	4	1	1
	[N] Cell motility	3	80	0	0	1	0	3	6
	[Z] Cytoskeleton	0	1	1	3	6	4	7	16
	[W] Extracellular structures	0	0	0	0	1	1	2	6
	[U] Intracellular trafficking, secretion, and vesicular transport	31	215	6	18	11	14	12	26
	[O] Posttranslational modification, protein turnover, chaperones	61	238	16	25	28	47	21	67
METABOLISM	[C] Energy production and conversion	130	298	4	17	12	15	14	40
	[G] Carbohydrate transport and metabolism	7	192	2	1	7	7	0	6
	[E] Amino acid transport and metabolism	22	86	0	0	2	3	4	9
	[F] Nucleotide transport and metabolism	20	68	0	0	0	2	0	6
	[H] Coenzyme transport and metabolism	47	86	1	0	1	1	0	1
	[I] Lipid transport and metabolism	5	120	5	2	5	5	8	15
	[P] Inorganic ion transport and metabolism	49	197	2	6	4	9	5	17
	[Q] Secondary metabolites biosynthesis, transport and catabolism	2	140	0	0	0	3	2	5
POORLY CHARACTERIZED	[R] General function prediction only	101	366	5	14	35	51	15	90
	[S] Function unknown	239	1256	6	17	21	20	29	29
