# Supplementary material for: Small proteins: untapped area of potential biological importance
Source: Front Genet. 2013 Dec 16;4:286. doi: 10.3389/fgene.2013.00286 (PMC3864261; doi:10.3389/fgene.2013.00286)
Supplement: Supplementary file 1 [file DataSheet1.ZIP › 71859_Wu_Table_2.XLS]

## Sheet: Sheet1
Note:
AC: Accession number; DE: Short description; TP: Type of entries; NUM: number of proteins which contain this domain;
Domain Enrichment Analysis in Mini-proteins
AC	DE	TP（Domain）	NUM	PERCENT	CUMULATIVE_PERCENT
PF00077.15	Retroviral aspartyl protease	Domain	22799	0.0578568	0.0578568
PF07686.12	Immunoglobulin V-set domain	Domain	22080	0.0560322	0.113889
PF00969.14	Class II histocompatibility antigen, beta domain	Domain	10651	0.0270289	0.140918
PF01381.17	Helix-turn-helix	Domain	9683	0.0245725	0.16549
PF12844.2	Helix-turn-helix domain	Domain	6289	0.0159595	0.18145
PF13560.1	Helix-turn-helix domain	Domain	5588	0.0141806	0.195631
PF13443.1	Cro/C1-type HTH DNA-binding domain	Domain	5147	0.0130615	0.208692
PF00558.14	Vpu protein	Domain	4639	0.0117723	0.220464
PF00550.20	Phosphopantetheine attachment site	Domain	4525	0.0114831	0.231948
PF00037.22	4Fe-4S binding domain	Domain	4130	0.0104807	0.242428
PF00313.17	'Cold-shock' DNA-binding domain	Domain	3777	0.00958486	0.252013
PF00047.20	Immunoglobulin domain	Domain	3360	0.00852664	0.26054
PF00216.16	Bacterial DNA-binding protein	Domain	3273	0.00830586	0.268846
PF12728.2	Helix-turn-helix domain	Domain	3052	0.00774503	0.276591
PF08705.6	Gag protein p6	Domain	2832	0.00718674	0.283777
PF00046.24	Homeobox domain	Domain	2748	0.00697358	0.290751
PF13518.1	Helix-turn-helix domain	Domain	2664	0.00676041	0.297511
PF12800.2	4Fe-4S binding domain	Domain	2532	0.00642543	0.303937
PF02604.14	Antitoxin Phd_YefM, type II toxin-antitoxin system	Domain	2529	0.00641782	0.310355
PF13237.1	4Fe-4S dicluster domain	Domain	2514	0.00637976	0.316734
PF00462.19	Glutaredoxin	Domain	2513	0.00637722	0.323112
PF01423.17	LSM domain	Domain	2490	0.00631885	0.32943
PF12838.2	4Fe-4S dicluster domain	Domain	2460	0.00624272	0.335673
PF00129.13	Class I Histocompatibility antigen, domains alpha 1 and 2	Domain	2433	0.0061742	0.341847
PF11986.3	Influenza A Proapoptotic protein	Domain	2374	0.00602448	0.347872
PF13631.1	Cytochrome b(N-terminal)/b6/petB	Domain	2284	0.00579609	0.353668
PF00403.21	Heavy-metal-associated domain	Domain	2280	0.00578594	0.359454
PF00203.16	Ribosomal protein S19	Domain	2035	0.0051642	0.364618
PF00381.14	PTS HPr component phosphorylation site	Domain	1981	0.00502717	0.369645
PF00098.18	Zinc knuckle	Domain	1977	0.00501702	0.374662
PF04014.13	Antidote-toxin recognition MazE	Domain	1952	0.00495357	0.379616
PF01402.16	Ribbon-helix-helix protein, copG family	Domain	1920	0.00487237	0.384488
PF00166.16	Chaperonin 10 Kd subunit	Domain	1899	0.00481908	0.389307
PF00312.17	Ribosomal protein S15	Domain	1821	0.00462114	0.393928
PF00096.21	Zinc finger, C2H2 type	Domain	1745	0.00442827	0.398357
PF13384.1	Homeodomain-like domain	Domain	1716	0.00435468	0.402711
PF00091.20	Tubulin/FtsZ family, GTPase domain	Domain	1702	0.00431915	0.40703
PF12837.2	4Fe-4S binding domain	Domain	1618	0.00410598	0.411136
PF01022.15	Bacterial regulatory protein, arsR family	Domain	1588	0.00402985	0.415166
PF00366.15	Ribosomal protein S17	Domain	1557	0.00395118	0.419117
PF13894.1	C2H2-type zinc finger	Domain	1531	0.00388521	0.423003
PF04023.9	FeoA domain	Domain	1527	0.00387505	0.426878
PF01176.14	Translation initiation factor 1A / IF-1	Domain	1524	0.00386744	0.430745
PF13202.1	EF hand	Domain	1506	0.00382176	0.434567
PF00680.15	RNA dependent RNA polymerase	Domain	1504	0.00381669	0.438384
PF13405.1	EF-hand domain	Domain	1467	0.00372279	0.442106
PF07732.10	Multicopper oxidase	Domain	1455	0.00369234	0.445799
PF12840.2	Helix-turn-helix domain	Domain	1453	0.00368727	0.449486
PF00069.20	Protein kinase domain	Domain	1425	0.00361621	0.453102
PF13459.1	4Fe-4S single cluster domain	Domain	1411	0.00358068	0.456683
PF00033.14	Cytochrome b(N-terminal)/b6/petB	Domain	1409	0.00357561	0.460258
PF03992.11	Antibiotic biosynthesis monooxygenase	Domain	1392	0.00353247	0.463791
PF13465.1	Zinc-finger double domain	Domain	1377	0.0034944	0.467285
PF00125.19	Core histone H2A/H2B/H3/H4	Domain	1358	0.00344618	0.470732
PF12910.2	Antitoxin of toxin-antitoxin stability system N-terminal	Domain	1358	0.00344618	0.474178
PF00327.15	Ribosomal protein L30p/L7e	Domain	1325	0.00336244	0.47754
PF13683.1	Integrase core domain	Domain	1281	0.00325078	0.480791
PF00502.14	Phycobilisome protein	Domain	1277	0.00324063	0.484032
PF00993.15	Class II histocompatibility antigen, alpha domain	Domain	1273	0.00323048	0.487262
PF00142.13	4Fe-4S iron sulfur cluster binding proteins, NifH/frxC family	Domain	1271	0.00322541	0.490487
PF13895.1	Immunoglobulin domain	Domain	1267	0.00321525	0.493703
PF02302.12	PTS system, Lactose/Cellobiose specific IIB subunit	Domain	1247	0.0031645	0.496867
PF00076.17	RNA recognition motif. (a.k.a. RRM, RBD, or RNP domain)	Domain	1242	0.00315181	0.500019
PF00708.13	Acylphosphatase	Domain	1235	0.00313405	0.503153
PF13833.1	EF-hand domain pair	Domain	1226	0.00311121	0.506264
PF00444.13	Ribosomal protein L36	Domain	1219	0.00309345	0.509358
PF00009.22	Elongation factor Tu GTP binding domain	Domain	1214	0.00308076	0.512438
PF07714.12	Protein tyrosine kinase	Domain	1208	0.00306553	0.515504
PF13370.1	4Fe-4S single cluster domain	Domain	1206	0.00306046	0.518564
PF00240.18	Ubiquitin family	Domain	1196	0.00303508	0.5216
PF05768.9	Glutaredoxin-like domain (DUF836)	Domain	1181	0.00299701	0.524597
PF00036.27	EF hand	Domain	1128	0.00286252	0.527459
PF04149.7	Domain of unknown function (DUF397)	Domain	1113	0.00282445	0.530284
PF03795.9	YCII-related domain	Domain	1099	0.00278892	0.533072
PF07679.11	Immunoglobulin I-set domain	Domain	1080	0.00274071	0.535813
PF14259.1	RNA recognition motif (a.k.a. RRM, RBD, or RNP domain)	Domain	1069	0.00271279	0.538526
PF08206.6	Ribonuclease B OB domain	Domain	1055	0.00267726	0.541203
PF13744.1	Helix-turn-helix domain	Domain	1043	0.00264681	0.54385
PF13412.1	Winged helix-turn-helix DNA-binding	Domain	1034	0.00262397	0.546474
PF01541.19	GIY-YIG catalytic domain	Domain	984	0.00249709	0.548971
PF08279.7	HTH domain	Domain	977	0.00247932	0.55145
PF13417.1	Glutathione S-transferase, N-terminal domain	Domain	974	0.00247171	0.553922
PF00301.15	Rubredoxin	Domain	955	0.00242349	0.556346
PF12797.2	4Fe-4S binding domain	Domain	947	0.00240319	0.558749
PF00249.26	Myb-like DNA-binding domain	Domain	946	0.00240066	0.561149
PF00505.14	HMG (high mobility group) box	Domain	929	0.00235751	0.563507
PF13499.1	EF-hand domain pair	Domain	929	0.00235751	0.565865
PF13893.1	RNA recognition motif. (a.k.a. RRM, RBD, or RNP domain)	Domain	926	0.0023499	0.568214
PF01479.20	S4 domain	Domain	911	0.00231184	0.570526
PF08290.6	Hepatitis core protein, putative zinc finger	Domain	909	0.00230676	0.572833
PF01361.16	Tautomerase enzyme	Domain	898	0.00227885	0.575112
PF00906.15	Hepatitis core antigen	Domain	875	0.00222048	0.577332
PF03681.10	Uncharacterised protein family (UPF0150)	Domain	860	0.00218241	0.579515
PF00111.22	2Fe-2S iron-sulfur cluster binding domain	Domain	857	0.0021748	0.58169
PF00048.15	Small cytokines (intecrine/chemokine), interleukin-8 like	Domain	855	0.00216973	0.583859
PF00665.21	Integrase core domain	Domain	854	0.00216719	0.586026
PF13275.1	S4 domain	Domain	827	0.00209867	0.588125
PF02953.10	Tim10/DDP family zinc finger	Domain	817	0.00207329	0.590198
PF03966.11	Trm112p-like protein	Domain	807	0.00204792	0.592246
PF00067.17	Cytochrome P450	Domain	795	0.00201746	0.594264
PF08281.7	Sigma-70, region 4	Domain	773	0.00196164	0.596225
PF00106.20	short chain dehydrogenase	Domain	754	0.00191342	0.598139
PF00196.14	Bacterial regulatory proteins, luxR family	Domain	754	0.00191342	0.600052
PF00014.18	Kunitz/Bovine pancreatic trypsin inhibitor domain	Domain	746	0.00189312	0.601945
PF00116.15	Cytochrome C oxidase subunit II, periplasmic domain	Domain	737	0.00187028	0.603816
PF09011.5	Domain of unknown function (DUF1898)	Domain	732	0.00185759	0.605673
PF07654.10	Immunoglobulin C1-set domain	Domain	728	0.00184744	0.607521
PF13637.1	Ankyrin repeats (many copies)	Domain	719	0.0018246	0.609345
PF13083.1	KH domain	Domain	709	0.00179922	0.611145
PF04024.7	PspC domain	Domain	667	0.00169264	0.612837
PF04324.10	BFD-like [2Fe-2S] binding domain	Domain	664	0.00168503	0.614522
PF01609.16	Transposase DDE domain	Domain	660	0.00167488	0.616197
PF00071.17	Ras family	Domain	640	0.00162412	0.617821
PF00073.15	picornavirus capsid protein	Domain	638	0.00161905	0.61944
PF00085.15	Thioredoxin	Domain	638	0.00161905	0.621059
PF00072.19	Response regulator receiver domain	Domain	638	0.00161905	0.622678
PF00540.13	gag gene protein p17 (matrix protein)	Domain	629	0.00159621	0.624275
PF01250.12	Ribosomal protein S6	Domain	622	0.00157844	0.625853
PF00364.17	Biotin-requiring enzyme	Domain	621	0.00157591	0.627429
PF06568.6	Domain of unknown function (DUF1127)	Domain	619	0.00157083	0.629
PF13192.1	Thioredoxin domain	Domain	609	0.00154545	0.630545
PF09723.5	Zinc ribbon domain	Domain	607	0.00154038	0.632086
PF00087.16	Snake toxin	Domain	603	0.00153023	0.633616
PF00032.12	Cytochrome b(C-terminal)/b6/petD	Domain	595	0.00150993	0.635126
PF00126.22	Bacterial regulatory helix-turn-helix protein, lysR family	Domain	587	0.00148962	0.636615
PF03884.9	Domain of unknown function (DUF329)	Domain	587	0.00148962	0.638105
PF02950.12	Conotoxin	Domain	570	0.00144648	0.639551
PF13466.1	STAS domain	Domain	568	0.00144141	0.640993
PF13639.1	Ring finger domain	Domain	565	0.0014338	0.642427
PF00537.13	Scorpion toxin-like domain	Domain	560	0.00142111	0.643848
PF01842.20	ACT domain	Domain	558	0.00141603	0.645264
PF07648.10	Kazal-type serine protease inhibitor domain	Domain	554	0.00140588	0.64667
PF00049.13	Insulin/IGF/Relaxin family	Domain	544	0.0013805	0.64805
PF13927.1	Immunoglobulin domain	Domain	538	0.00136528	0.649415
PF07883.6	Cupin domain	Domain	535	0.00135766	0.650773
PF01985.16	CRS1 / YhbY (CRM) domain	Domain	532	0.00135005	0.652123
PF04545.11	Sigma-70, region 4	Domain	525	0.00133229	0.653455
PF00500.13	L1 (late) protein	Domain	522	0.00132467	0.65478
PF02800.15	Glyceraldehyde 3-phosphate dehydrogenase, C-terminal domain	Domain	521	0.00132214	0.656102
PF13358.1	DDE superfamily endonuclease	Domain	518	0.00131452	0.657417
PF00101.15	Ribulose bisphosphate carboxylase, small chain	Domain	518	0.00131452	0.658731
PF03621.8	MbtH-like protein	Domain	517	0.00131199	0.660043
PF00050.16	Kazal-type serine protease inhibitor domain	Domain	512	0.0012993	0.661343
PF05239.11	PRC-barrel domain	Domain	512	0.0012993	0.662642
PF00936.14	BMC domain	Domain	510	0.00129422	0.663936
PF13232.1	Complex1_LYR-like	Domain	499	0.00126631	0.665202
PF00887.14	Acyl CoA binding protein	Domain	498	0.00126377	0.666466
PF00547.13	Urease, gamma subunit	Domain	498	0.00126377	0.66773
PF00005.22	ABC transporter	Domain	497	0.00126123	0.668991
PF00147.13	Fibrinogen beta and gamma chains, C-terminal globular domain	Domain	496	0.00125869	0.67025
PF00165.18	Bacterial regulatory helix-turn-helix proteins, AraC family	Domain	493	0.00125108	0.671501
PF00097.20	Zinc finger, C3HC4 type (RING finger)	Domain	491	0.00124601	0.672747
PF00013.24	KH domain	Domain	488	0.00123839	0.673985
PF07377.7	Protein of unknown function (DUF1493)	Domain	487	0.00123586	0.675221
PF04359.9	Protein of unknown function (DUF493)	Domain	486	0.00123332	0.676455
PF00120.19	Glutamine synthetase, catalytic domain	Domain	480	0.00121809	0.677673
PF13923.1	Zinc finger, C3HC4 type (RING finger)	Domain	478	0.00121302	0.678886
PF13921.1	Myb-like DNA-binding domain	Domain	475	0.0012054	0.680091
PF13586.1	Transposase DDE domain	Domain	474	0.00120287	0.681294
PF12833.2	Helix-turn-helix domain	Domain	473	0.00120033	0.682494
PF01248.21	Ribosomal protein L7Ae/L30e/S12e/Gadd45 family	Domain	471	0.00119525	0.683689
PF00304.15	Gamma-thionin family	Domain	468	0.00118764	0.684877
PF02954.14	Bacterial regulatory protein, Fis family	Domain	468	0.00118764	0.686065
PF05979.7	Bacterial protein of unknown function (DUF896)	Domain	467	0.0011851	0.68725
PF13857.1	Ankyrin repeats (many copies)	Domain	462	0.00117241	0.688422
PF00226.26	DnaJ domain	Domain	460	0.00116734	0.68959
PF13413.1	Helix-turn-helix domain	Domain	456	0.00115719	0.690747
PF00581.15	Rhodanese-like domain	Domain	454	0.00115211	0.691899
PF01329.14	Pterin 4 alpha carbinolamine dehydratase	Domain	449	0.00113942	0.693038
PF02518.21	Histidine kinase-, DNA gyrase B-, and HSP90-like ATPase	Domain	448	0.00113689	0.694175
PF01817.16	Chorismate mutase type II	Domain	447	0.00113435	0.69531
PF13396.1	Phospholipase_D-nuclease N-terminal	Domain	447	0.00113435	0.696444
PF00089.21	Trypsin	Domain	442	0.00112166	0.697566
PF13912.1	C2H2-type zinc finger	Domain	442	0.00112166	0.698687
PF02594.11	Uncharacterised ACR, YggU family COG1872	Domain	439	0.00111405	0.699801
PF13673.1	Acetyltransferase (GNAT) domain	Domain	437	0.00110897	0.70091
PF00239.16	Resolvase, N terminal domain	Domain	436	0.00110643	0.702017
PF13508.1	Acetyltransferase (GNAT) domain	Domain	432	0.00109628	0.703113
PF00631.17	GGL domain	Domain	431	0.00109374	0.704207
PF08681.6	Protein of unknown function (DUF1778)	Domain	430	0.00109121	0.705298
PF00131.15	Metallothionein	Domain	428	0.00108613	0.706384
PF00485.13	Phosphoribulokinase / Uridine kinase family	Domain	425	0.00107852	0.707463
PF02784.11	Pyridoxal-dependent decarboxylase, pyridoxal binding domain	Domain	420	0.00106583	0.708528
PF13740.1	ACT domain	Domain	420	0.00106583	0.709594
PF09360.5	Iron-binding zinc finger CDGSH type	Domain	420	0.00106583	0.71066
PF05489.7	Phage Tail Protein X	Domain	412	0.00104553	0.711706
PF00016.15	Ribulose bisphosphate carboxylase large chain, catalytic domain	Domain	411	0.00104299	0.712749
PF01740.16	STAS domain	Domain	401	0.00101761	0.713766
PF00931.17	NB-ARC domain	Domain	393	0.000997313	0.714764
PF12759.2	InsA C-terminal domain	Domain	385	0.000977011	0.715741
PF03811.8	InsA N-terminal domain	Domain	385	0.000977011	0.716718
PF02788.11	Ribulose bisphosphate carboxylase large chain, N-terminal domain	Domain	385	0.000977011	0.717695
PF13183.1	4Fe-4S dicluster domain	Domain	383	0.000971936	0.718666
PF07653.12	Variant SH3 domain	Domain	380	0.000964323	0.719631
PF00010.21	Helix-loop-helix DNA-binding domain	Domain	379	0.000961785	0.720593
PF01910.12	Domain of unknown function DUF77	Domain	378	0.000959247	0.721552
PF07876.7	Stress responsive A/B Barrel Domain	Domain	374	0.000949096	0.722501
PF01221.13	Dynein light chain type 1	Domain	371	0.000941483	0.723442
PF00808.18	Histone-like transcription factor (CBF/NF-Y) and archaeal histone	Domain	369	0.000936408	0.724379
PF12874.2	Zinc-finger of C2H2 type	Domain	364	0.00092372	0.725303
PF00018.23	SH3 domain	Domain	363	0.000921182	0.726224
PF01023.14	S-100/ICaBP type calcium binding domain	Domain	362	0.000918644	0.727142
PF08984.6	Domain of unknown function (DUF1858)	Domain	359	0.000911031	0.728053
PF00008.22	EGF-like domain	Domain	357	0.000905956	0.728959
PF00248.16	Aldo/keto reductase family	Domain	355	0.00090088	0.72986
PF02852.17	Pyridine nucleotide-disulphide oxidoreductase, dimerisation domain	Domain	354	0.000898343	0.730759
PF00034.16	Cytochrome c	Domain	349	0.000885654	0.731644
PF00639.16	PPIC-type PPIASE domain	Domain	348	0.000883116	0.732527
PF13616.1	PPIC-type PPIASE domain	Domain	348	0.000883116	0.73341
PF00711.14	Beta defensin	Domain	345	0.000875503	0.734286
PF09339.5	IclR helix-turn-helix domain	Domain	345	0.000875503	0.735161
PF10276.4	Zinc-finger domain	Domain	342	0.00086789	0.736029
PF10387.4	Protein of unknown function (DUF2442)	Domain	338	0.00085774	0.736887
PF00355.21	Rieske [2Fe-2S] domain	Domain	335	0.000850127	0.737737
PF13920.1	Zinc finger, C3HC4 type (RING finger)	Domain	333	0.000845051	0.738582
PF09413.5	Domain of unknown function (DUF2007)	Domain	331	0.000839976	0.739422
PF13276.1	HTH-like domain	Domain	326	0.000827287	0.74025
PF03143.12	Elongation factor Tu C-terminal domain	Domain	326	0.000827287	0.741077
PF00556.15	Antenna complex alpha/beta subunit	Domain	326	0.000827287	0.741904
PF13936.1	Helix-turn-helix domain	Domain	325	0.00082475	0.742729
PF00105.13	Zinc finger, C4 type (two domains)	Domain	323	0.000819674	0.743549
PF00121.13	Triosephosphate isomerase	Domain	319	0.000809523	0.744358
PF02297.12	Cytochrome oxidase c subunit VIb	Domain	318	0.000806986	0.745165
PF07992.9	Pyridine nucleotide-disulphide oxidoreductase	Domain	316	0.00080191	0.745967
PF00319.13	SRF-type transcription factor (DNA-binding and dimerisation domain)	Domain	316	0.00080191	0.746769
PF00280.13	Potato inhibitor I family	Domain	315	0.000799373	0.747568
PF02796.10	Helix-turn-helix domain of resolvase	Domain	314	0.000796835	0.748365
PF13490.1	Putative zinc-finger	Domain	313	0.000794297	0.749159
PF03459.12	TOBE domain	Domain	308	0.000781609	0.749941
PF11049.3	Glycoprotein K1 of Kaposi's sarcoma-associated herpes virus	Domain	308	0.000781609	0.750723
PF13442.1	Cytochrome C oxidase, cbb3-type, subunit III	Domain	306	0.000776533	0.751499
PF03819.12	MazG nucleotide pyrophosphohydrolase domain	Domain	302	0.000766383	0.752266
PF01194.12	RNA polymerases N / 8 kDa subunit	Domain	299	0.00075877	0.753024
PF00103.15	Somatotropin hormone family	Domain	298	0.000756232	0.753781
PF13533.1	Biotin-lipoyl like	Domain	297	0.000753694	0.754534
PF13751.1	Transposase DDE domain	Domain	297	0.000753694	0.755288
PF13693.1	Winged helix-turn-helix DNA-binding	Domain	296	0.000751157	0.756039
PF00173.23	Cytochrome b5-like Heme/Steroid binding domain	Domain	296	0.000751157	0.75679
PF13450.1	NAD(P)-binding Rossmann-like domain	Domain	293	0.000743543	0.757534
PF02823.11	ATP synthase, Delta/Epsilon chain, beta-sandwich domain	Domain	293	0.000743543	0.758277
PF00412.17	LIM domain	Domain	291	0.000738468	0.759016
PF13710.1	ACT domain	Domain	288	0.000730855	0.759747
PF00486.23	Transcriptional regulatory protein, C terminal	Domain	288	0.000730855	0.760477
PF00031.16	Cystatin domain	Domain	283	0.000718167	0.761196
PF00440.18	Bacterial regulatory proteins, tetR family	Domain	282	0.000715629	0.761911
PF12798.2	4Fe-4S binding domain	Domain	281	0.000713091	0.762624
PF00704.23	Glycosyl hydrolases family 18	Domain	280	0.000710553	0.763335
PF13663.1	Domain of unknown function (DUF4148)	Domain	280	0.000710553	0.764045
PF01266.19	FAD dependent oxidoreductase	Domain	277	0.00070294	0.764748
PF05166.8	YcgL domain	Domain	277	0.00070294	0.765451
PF05135.8	Phage gp6-like head-tail connector protein	Domain	276	0.000700403	0.766152
PF00025.16	ADP-ribosylation factor family	Domain	275	0.000697865	0.76685
PF00595.19	PDZ domain (Also known as DHR or GLGF)	Domain	268	0.000680101	0.76753
PF13561.1	Enoyl-(Acyl carrier protein) reductase	Domain	266	0.000675026	0.768205
PF09954.4	Uncharacterized protein conserved in bacteria (DUF2188)	Domain	266	0.000675026	0.76888
PF07740.7	Ion channel inhibitory toxin	Domain	264	0.00066995	0.76955
PF13670.1	Peptidase propeptide and YPEB domain	Domain	264	0.00066995	0.77022
PF00135.23	Carboxylesterase family	Domain	263	0.000667413	0.770887
PF00562.23	RNA polymerase Rpb2, domain 6	Domain	262	0.000664875	0.771552
PF03404.11	Mo-co oxidoreductase dimerisation domain	Domain	259	0.000657262	0.772209
PF08282.7	haloacid dehalogenase-like hydrolase	Domain	258	0.000654724	0.772864
PF02333.10	Phytase	Domain	258	0.000654724	0.773519
PF01097.13	Arthropod defensin	Domain	257	0.000652187	0.774171
PF13551.1	Winged helix-turn helix	Domain	255	0.000647111	0.774818
PF13463.1	Winged helix DNA-binding domain	Domain	253	0.000642036	0.77546
PF04565.11	RNA polymerase Rpb2, domain 3	Domain	253	0.000642036	0.776102
PF00445.13	Ribonuclease T2 family	Domain	252	0.000639498	0.776742
PF03604.8	DNA directed RNA polymerase, 7 kDa subunit	Domain	251	0.00063696	0.777379
PF09012.5	FeoC like transcriptional regulator	Domain	248	0.000629347	0.778008
PF00155.16	Aminotransferase class I and II	Domain	246	0.000624272	0.778632
PF03891.10	Domain of unknown function (DUF333)	Domain	245	0.000621734	0.779254
PF05598.6	Transposase domain (DUF772)	Domain	245	0.000621734	0.779876
PF00578.16	AhpC/TSA family	Domain	243	0.000616659	0.780492
PF00232.13	Glycosyl hydrolase family 1	Domain	239	0.000606508	0.781099
PF13409.1	Glutathione S-transferase, N-terminal domain	Domain	238	0.00060397	0.781703
PF01710.11	Transposase	Domain	237	0.000601433	0.782304
PF01371.14	Trp repressor protein	Domain	235	0.000596357	0.782901
PF08240.7	Alcohol dehydrogenase GroES-like domain	Domain	233	0.000591282	0.783492
PF11903.3	Protein of unknown function (DUF3423)	Domain	230	0.000583669	0.784075
PF12645.2	Helix-turn-helix domain	Domain	230	0.000583669	0.784659
PF01476.15	LysM domain	Domain	230	0.000583669	0.785243
PF01036.13	Bacteriorhodopsin-like protein	Domain	230	0.000583669	0.785826
PF05154.11	TM2 domain	Domain	229	0.000581131	0.786408
PF01111.14	Cyclin-dependent kinase regulatory subunit	Domain	225	0.00057098	0.786979
PF07238.9	PilZ domain	Domain	224	0.000568443	0.787547
PF00903.20	Glyoxalase/Bleomycin resistance protein/Dioxygenase superfamily	Domain	223	0.000565905	0.788113
PF01386.14	Ribosomal L25p family	Domain	219	0.000555754	0.788669
PF00112.18	Papain family cysteine protease	Domain	218	0.000553217	0.789222
PF13601.1	Winged helix DNA-binding domain	Domain	217	0.000550679	0.789773
PF03106.10	WRKY DNA -binding domain	Domain	217	0.000550679	0.790323
PF03889.8	Domain of unknown function	Domain	217	0.000550679	0.790874
PF08845.5	Toxin SymE, type I toxin-antitoxin system	Domain	215	0.000545604	0.79142
PF00042.17	Globin	Domain	214	0.000543066	0.791963
PF01035.15	6-O-methylguanine DNA methyltransferase, DNA binding domain	Domain	214	0.000543066	0.792506
PF08220.7	DeoR-like helix-turn-helix domain	Domain	213	0.000540528	0.793046
PF00293.23	NUDIX domain	Domain	213	0.000540528	0.793587
PF07859.8	alpha/beta hydrolase fold	Domain	211	0.000535453	0.794122
PF02426.11	Muconolactone delta-isomerase	Domain	210	0.000532915	0.794655
PF00250.13	Fork head domain	Domain	210	0.000532915	0.795188
PF00356.16	Bacterial regulatory proteins, lacI family	Domain	206	0.000522764	0.795711
PF02798.15	Glutathione S-transferase, N-terminal domain	Domain	206	0.000522764	0.796234
PF01337.13	Barstar (barnase inhibitor)	Domain	206	0.000522764	0.796756
PF12651.2	Ribbon-helix-helix domain	Domain	202	0.000512614	0.797269
PF13510.1	2Fe-2S iron-sulfur cluster binding domain	Domain	202	0.000512614	0.797782
PF01826.12	Trypsin Inhibitor like cysteine rich domain	Domain	202	0.000512614	0.798294
PF01656.18	CobQ/CobB/MinD/ParA nucleotide binding domain	Domain	201	0.000510076	0.798804
PF12697.2	Alpha/beta hydrolase family	Domain	201	0.000510076	0.799314
PF06865.6	Protein of unknown function (DUF1255)	Domain	200	0.000507538	0.799822
PF12836.2	Helix-hairpin-helix motif	Domain	199	0.000505001	0.800327
PF00109.21	Beta-ketoacyl synthase, N-terminal domain	Domain	198	0.000502463	0.800829
PF13610.1	DDE domain	Domain	198	0.000502463	0.801332
PF00990.16	GGDEF domain	Domain	198	0.000502463	0.801834
PF00119.15	ATP synthase A chain	Domain	197	0.000499925	0.802334
PF03144.20	Elongation factor Tu domain 2	Domain	197	0.000499925	0.802834
PF09035.5	Excisionase from transposon Tn916	Domain	196	0.000497387	0.803331
PF00563.15	EAL domain	Domain	196	0.000497387	0.803829
PF00342.14	Phosphoglucose isomerase	Domain	195	0.00049485	0.804324
PF13619.1	KTSC domain	Domain	194	0.000492312	0.804816
PF12637.2	TSCPD domain	Domain	194	0.000492312	0.805308
PF00179.21	Ubiquitin-conjugating enzyme	Domain	193	0.000489774	0.805798
PF13467.1	Ribbon-helix-helix domain	Domain	192	0.000487237	0.806285
PF13248.1	zinc-ribbon domain	Domain	192	0.000487237	0.806773
PF08534.5	Redoxin	Domain	191	0.000484699	0.807257
PF01065.14	Hexon, adenovirus major coat protein, N-terminal domain	Domain	190	0.000482161	0.807739
PF12652.2	CotJB protein	Domain	190	0.000482161	0.808222
PF13488.1	Glycine zipper	Domain	188	0.000477086	0.808699
PF05207.8	CSL zinc finger	Domain	186	0.000472011	0.809171
PF00007.17	Cystine-knot domain	Domain	185	0.000469473	0.80964
PF12681.2	Glyoxalase-like domain	Domain	185	0.000469473	0.81011
PF00436.20	Single-strand binding protein family	Domain	184	0.000466935	0.810577
PF00149.23	Calcineurin-like phosphoesterase	Domain	183	0.000464397	0.811041
PF00718.15	Polyomavirus coat protein	Domain	183	0.000464397	0.811505
PF13460.1	NADH(P)-binding	Domain	181	0.000459322	0.811965
PF00019.15	Transforming growth factor beta like domain	Domain	180	0.000456784	0.812421
PF01320.13	Colicin immunity protein / pyocin immunity protein	Domain	180	0.000456784	0.812878
PF13359.1	DDE superfamily endonuclease	Domain	179	0.000454247	0.813333
PF02022.14	Integrase Zinc binding domain	Domain	179	0.000454247	0.813787
PF02969.12	TATA box binding protein associated factor (TAF)	Domain	178	0.000451709	0.814238
PF00044.19	Glyceraldehyde 3-phosphate dehydrogenase, NAD binding domain	Domain	178	0.000451709	0.81469
PF08774.6	VRR-NUC domain	Domain	178	0.000451709	0.815142
PF00180.15	Isocitrate/isopropylmalate dehydrogenase	Domain	176	0.000446634	0.815589
PF00160.16	Cyclophilin type peptidyl-prolyl cis-trans isomerase/CLD	Domain	176	0.000446634	0.816035
PF05047.11	Mitochondrial ribosomal protein L51 / S25 / CI-B8 domain	Domain	176	0.000446634	0.816482
PF00270.24	DEAD/DEAH box helicase	Domain	175	0.000444096	0.816926
PF00367.15	phosphotransferase system, EIIB	Domain	175	0.000444096	0.81737
PF13098.1	Thioredoxin-like domain	Domain	174	0.000441558	0.817812
PF01099.12	Uteroglobin family	Domain	174	0.000441558	0.818253
PF12661.2	Human growth factor-like EGF	Domain	172	0.000436483	0.81869
PF13445.1	RING-type zinc-finger, LisH dimerisation motif	Domain	171	0.000433945	0.819124
PF01850.16	PIN domain	Domain	171	0.000433945	0.819557
PF07645.10	Calcium-binding EGF domain	Domain	169	0.00042887	0.819986
PF00323.14	Mammalian defensin	Domain	169	0.00042887	0.820415
PF00847.15	AP2 domain	Domain	169	0.00042887	0.820844
PF00113.17	Enolase, C-terminal TIM barrel domain	Domain	169	0.00042887	0.821273
PF02874.18	ATP synthase alpha/beta family, beta-barrel domain	Domain	169	0.00042887	0.821702
PF13145.1	PPIC-type PPIASE domain	Domain	169	0.00042887	0.822131
PF08205.7	CD80-like C2-set immunoglobulin domain	Domain	168	0.000426332	0.822557
PF04994.8	TfoX C-terminal domain	Domain	168	0.000426332	0.822983
PF08323.6	Starch synthase catalytic domain	Domain	167	0.000423794	0.823407
PF00254.23	FKBP-type peptidyl-prolyl cis-trans isomerase	Domain	167	0.000423794	0.823831
PF00451.14	Scorpion short toxin, BmKK2	Domain	166	0.000421257	0.824252
PF08891.6	YfcL protein	Domain	166	0.000421257	0.824673
PF00497.15	Bacterial extracellular solute-binding proteins, family 3	Domain	164	0.000416181	0.82509
PF06150.7	ChaB	Domain	164	0.000416181	0.825506
PF00575.18	S1 RNA binding domain	Domain	163	0.000413644	0.825919
PF04945.8	YHS domain	Domain	163	0.000413644	0.826333
PF13453.1	Transcription factor zinc-finger	Domain	161	0.000408568	0.826742
PF13656.1	RNA polymerase Rpb3/Rpb11 dimerisation domain	Domain	161	0.000408568	0.82715
PF07754.6	Domain of unknown function (DUF1610)	Domain	159	0.000403493	0.827554
PF03259.12	Roadblock/LC7 domain	Domain	159	0.000403493	0.827957
PF00285.16	Citrate synthase	Domain	159	0.000403493	0.828361
PF07411.7	Domain of unknown function (DUF1508)	Domain	159	0.000403493	0.828764
PF01042.16	Endoribonuclease L-PSP	Domain	158	0.000400955	0.829165
PF04218.8	CENP-B N-terminal DNA-binding domain	Domain	157	0.000398417	0.829564
PF08666.7	SAF domain	Domain	157	0.000398417	0.829962
PF04418.7	Domain of unknown function (DUF543)	Domain	157	0.000398417	0.83036
PF07875.7	Coat F domain	Domain	156	0.00039588	0.830756
PF13302.1	Acetyltransferase (GNAT) domain	Domain	155	0.000393342	0.83115
PF08241.7	Methyltransferase domain	Domain	154	0.000390804	0.83154
PF00582.21	Universal stress protein family	Domain	153	0.000388267	0.831929
PF00059.16	Lectin C-type domain	Domain	153	0.000388267	0.832317
PF00079.15	Serpin (serine protease inhibitor)	Domain	153	0.000388267	0.832705
PF02311.14	AraC-like ligand binding domain	Domain	151	0.000383191	0.833088
PF00228.15	Bowman-Birk serine protease inhibitor family	Domain	151	0.000383191	0.833472
PF00405.12	Transferrin	Domain	149	0.000378116	0.83385
PF01193.19	RNA polymerase Rpb3/Rpb11 dimerisation domain	Domain	149	0.000378116	0.834228
PF00080.15	Copper/zinc superoxide dismutase (SODC)	Domain	149	0.000378116	0.834606
PF10385.4	RNA polymerase beta subunit external 1 domain	Domain	147	0.000373041	0.834979
PF00210.19	Ferritin-like domain	Domain	146	0.000370503	0.83535
PF13900.1	Putative binding domain	Domain	146	0.000370503	0.83572
PF03784.8	Cyclotide family	Domain	146	0.000370503	0.836091
PF00736.14	EF-1 guanine nucleotide exchange domain	Domain	146	0.000370503	0.836461
PF02239.11	Cytochrome D1 heme domain	Domain	144	0.000365428	0.836826
PF04972.12	BON domain	Domain	144	0.000365428	0.837192
PF13473.1	Cupredoxin-like domain	Domain	143	0.00036289	0.837555
PF06093.8	Spt4/RpoE2 zinc finger	Domain	143	0.00036289	0.837918
PF00244.15	14-3-3 protein	Domain	143	0.00036289	0.838281
PF13356.1	Domain of unknown function (DUF4102)	Domain	143	0.00036289	0.838643
PF06747.8	CHCH domain	Domain	142	0.000360352	0.839004
PF00095.16	WAP-type (Whey Acidic Protein) 'four-disulfide core'	Domain	142	0.000360352	0.839364
PF06446.7	Hepcidin	Domain	142	0.000360352	0.839725
PF13242.1	HAD-hyrolase-like	Domain	141	0.000357814	0.840082
PF13420.1	Acetyltransferase (GNAT) domain	Domain	141	0.000357814	0.84044
PF00200.18	Disintegrin	Domain	140	0.000355277	0.840795
PF05699.9	hAT family dimerisation domain	Domain	139	0.000352739	0.841148
PF01607.19	Chitin binding Peritrophin-A domain	Domain	138	0.000350201	0.841498
PF10824.3	Protein of unknown function (DUF2580)	Domain	138	0.000350201	0.841849
PF01599.14	Ribosomal protein S27a	Domain	137	0.000347664	0.842196
PF00717.18	Peptidase S24-like	Domain	137	0.000347664	0.842544
PF07835.7	Bacterial aa3 type cytochrome c oxidase subunit IV	Domain	137	0.000347664	0.842892
PF08239.6	Bacterial SH3 domain	Domain	136	0.000345126	0.843237
PF13973.1	Domain of unknown function (DUF4222)	Domain	136	0.000345126	0.843582
PF00435.16	Spectrin repeat	Domain	136	0.000345126	0.843927
PF03947.13	Ribosomal Proteins L2, C-terminal domain	Domain	135	0.000342588	0.84427
PF05225.11	helix-turn-helix, Psq domain	Domain	135	0.000342588	0.844612
PF04542.9	Sigma-70 region 2	Domain	135	0.000342588	0.844955
PF13193.1	Domain of unknown function (DUF4009)	Domain	135	0.000342588	0.845297
PF00102.22	Protein-tyrosine phosphatase	Domain	134	0.000340051	0.845637
PF03953.12	Tubulin C-terminal domain	Domain	134	0.000340051	0.845977
PF01526.12	Tn3 transposase DDE domain	Domain	133	0.000337513	0.846315
PF10413.4	Amino terminal of the G-protein receptor rhodopsin	Domain	133	0.000337513	0.846652
PF05360.9	yiaA/B two helix domain	Domain	133	0.000337513	0.84699
PF13451.1	Probable zinc-binding domain	Domain	133	0.000337513	0.847327
PF01053.15	Cys/Met metabolism PLP-dependent enzyme	Domain	132	0.000334975	0.847662
PF03446.10	NAD binding domain of 6-phosphogluconate dehydrogenase	Domain	132	0.000334975	0.847997
PF00274.14	Fructose-bisphosphate aldolase class-I	Domain	132	0.000334975	0.848332
PF03413.14	Peptidase propeptide and YPEB domain	Domain	131	0.000332438	0.848665
PF00628.24	PHD-finger	Domain	131	0.000332438	0.848997
PF00117.23	Glutamine amidotransferase class-I	Domain	130	0.0003299	0.849327
PF00227.21	Proteasome subunit	Domain	130	0.0003299	0.849657
PF13612.1	Transposase DDE domain	Domain	129	0.000327362	0.849984
PF01191.14	RNA polymerase Rpb5, C-terminal domain	Domain	129	0.000327362	0.850312
PF02957.10	TT viral ORF2	Domain	129	0.000327362	0.850639
PF00063.16	Myosin head (motor domain)	Domain	128	0.000324824	0.850964
PF00881.19	Nitroreductase family	Domain	128	0.000324824	0.851289
PF08765.6	Mor transcription activator family	Domain	125	0.000317211	0.851606
PF00646.28	F-box domain	Domain	125	0.000317211	0.851923
PF00542.14	Ribosomal protein L7/L12 C-terminal domain	Domain	125	0.000317211	0.85224
PF02737.13	3-hydroxyacyl-CoA dehydrogenase, NAD binding domain	Domain	124	0.000314674	0.852555
PF00145.12	C-5 cytosine-specific DNA methylase	Domain	124	0.000314674	0.85287
PF04992.9	RNA polymerase Rpb1, domain 6	Domain	124	0.000314674	0.853184
PF13304.1	AAA domain	Domain	123	0.000312136	0.853497
PF00651.26	BTB/POZ domain	Domain	123	0.000312136	0.853809
PF05406.10	WGR domain	Domain	123	0.000312136	0.854121
PF13207.1	AAA domain	Domain	121	0.000307061	0.854428
PF00202.16	Aminotransferase class-III	Domain	119	0.000301985	0.85473
PF00070.22	Pyridine nucleotide-disulphide oxidoreductase	Domain	119	0.000301985	0.855032
PF12762.2	ISXO2-like transposase domain	Domain	119	0.000301985	0.855334
PF06440.6	DNA polymerase III, theta subunit	Domain	119	0.000301985	0.855636
PF00385.19	Chromo (CHRromatin Organisation MOdifier) domain	Domain	118	0.000299448	0.855935
PF13534.1	4Fe-4S dicluster domain	Domain	118	0.000299448	0.856235
PF00061.18	Lipocalin / cytosolic fatty-acid binding protein family	Domain	117	0.00029691	0.856532
PF11372.3	Domain of unknown function (DUF3173)	Domain	117	0.00029691	0.856829
PF02961.9	Barrier to autointegration factor	Domain	117	0.00029691	0.857125
PF01253.17	Translation initiation factor SUI1	Domain	117	0.00029691	0.857422
PF00536.25	SAM domain (Sterile alpha motif)	Domain	116	0.000294372	0.857717
PF13591.1	MerR HTH family regulatory protein	Domain	116	0.000294372	0.858011
PF13620.1	Carboxypeptidase regulatory-like domain	Domain	116	0.000294372	0.858305
PF00062.15	C-type lysozyme/alpha-lactalbumin family	Domain	115	0.000291834	0.858597
PF01597.14	Glycine cleavage H-protein	Domain	115	0.000291834	0.858889
PF00021.16	u-PAR/Ly-6 domain	Domain	115	0.000291834	0.859181
PF00041.16	Fibronectin type III domain	Domain	115	0.000291834	0.859473
PF01938.15	TRAM domain	Domain	114	0.000289297	0.859762
PF10644.4	Misato Segment II myosin-like domain	Domain	114	0.000289297	0.860051
PF01775.12	Ribosomal L18ae/LX protein domain	Domain	114	0.000289297	0.860341
PF00397.21	WW domain	Domain	114	0.000289297	0.86063
PF02255.11	PTS system, Lactose/Cellobiose specific IIA subunit	Domain	113	0.000286759	0.860917
PF08863.5	YolD-like protein	Domain	113	0.000286759	0.861204
PF07885.11	Ion channel	Domain	112	0.000284221	0.861488
PF03061.17	Thioesterase superfamily	Domain	112	0.000284221	0.861772
PF13377.1	Periplasmic binding protein-like domain	Domain	112	0.000284221	0.862056
PF00799.15	Geminivirus Rep catalytic domain	Domain	112	0.000284221	0.86234
PF00594.15	Vitamin K-dependent carboxylation/gamma-carboxyglutamic (GLA) domain	Domain	112	0.000284221	0.862625
PF02880.11	Phosphoglucomutase/phosphomannomutase, alpha/beta/alpha domain III	Domain	112	0.000284221	0.862909
PF00198.18	2-oxoacid dehydrogenases acyltransferase (catalytic domain)	Domain	111	0.000281684	0.863191
PF05129.8	Transcription elongation factor Elf1 like	Domain	111	0.000281684	0.863472
PF02258.11	Shiga-like toxin beta subunit	Domain	111	0.000281684	0.863754
PF02777.13	Iron/manganese superoxide dismutases, C-terminal domain	Domain	111	0.000281684	0.864036
PF00195.14	Chalcone and stilbene synthases, N-terminal domain	Domain	110	0.000279146	0.864315
PF07647.12	SAM domain (Sterile alpha motif)	Domain	109	0.000276608	0.864591
PF13291.1	ACT domain	Domain	109	0.000276608	0.864868
PF02148.14	Zn-finger in ubiquitin-hydrolases and other protein	Domain	109	0.000276608	0.865145
PF00775.16	Dioxygenase	Domain	109	0.000276608	0.865421
PF10544.4	T5orf172 domain	Domain	109	0.000276608	0.865698
PF01451.16	Low molecular weight phosphotyrosine protein phosphatase	Domain	109	0.000276608	0.865974
PF01161.15	Phosphatidylethanolamine-binding protein	Domain	109	0.000276608	0.866251
PF02427.12	Photosystem I reaction centre subunit IV / PsaE	Domain	109	0.000276608	0.866528
PF01815.11	Rop protein	Domain	109	0.000276608	0.866804
PF00178.17	Ets-domain	Domain	108	0.000274071	0.867078
PF02525.12	Flavodoxin-like fold	Domain	107	0.000271533	0.86735
PF13905.1	Thioredoxin-like	Domain	107	0.000271533	0.867621
PF00419.15	Fimbrial protein	Domain	107	0.000271533	0.867893
PF00237.14	Ribosomal protein L22p/L17e	Domain	107	0.000271533	0.868164
PF00182.14	Chitinase class I	Domain	106	0.000268995	0.868433
PF05509.6	TraY domain	Domain	106	0.000268995	0.868702
PF13613.1	DDE superfamily endonuclease	Domain	106	0.000268995	0.868971
PF08991.5	Domain of unknown function (DUF1903)	Domain	106	0.000268995	0.86924
PF00571.23	CBS domain	Domain	106	0.000268995	0.869509
PF00238.14	Ribosomal protein L14p/L23e	Domain	106	0.000268995	0.869778
PF07650.12	KH domain	Domain	105	0.000266458	0.870045
PF01383.16	CpcD/allophycocyanin linker domain	Domain	105	0.000266458	0.870311
PF13808.1	DDE_Tnp_1-associated	Domain	105	0.000266458	0.870578
PF00139.14	Legume lectin domain	Domain	104	0.00026392	0.870842
PF06467.9	MYM-type Zinc finger with FCS sequence motif	Domain	104	0.00026392	0.871106
PF13986.1	Domain of unknown function (DUF4224)	Domain	104	0.00026392	0.87137
PF07704.6	Rv0623-like transcription factor	Domain	103	0.000261382	0.871631
PF03777.8	Small secreted domain (DUF320)	Domain	103	0.000261382	0.871892
PF00206.15	Lyase	Domain	103	0.000261382	0.872154
PF00189.15	Ribosomal protein S3, C-terminal domain	Domain	103	0.000261382	0.872415
PF13602.1	Zinc-binding dehydrogenase	Domain	102	0.000258844	0.872674
PF13180.1	PDZ domain	Domain	101	0.000256307	0.87293
PF00084.15	Sushi domain (SCR repeat)	Domain	101	0.000256307	0.873187
PF00724.15	NADH:flavin oxidoreductase / NADH oxidase family	Domain	100	0.000253769	0.87344
PF12784.2	PD-(D/E)XK nuclease family transposase	Domain	100	0.000253769	0.873694
PF00043.20	Glutathione S-transferase, C-terminal domain	Domain	100	0.000253769	0.873948
PF08922.6	Domain of unknown function (DUF1905)	Domain	99	0.000251231	0.874199
PF02803.13	Thiolase, C-terminal domain	Domain	98	0.000248694	0.874448
PF00266.14	Aminotransferase class-V	Domain	97	0.000246156	0.874694
PF03721.9	UDP-glucose/GDP-mannose dehydrogenase family, NAD binding domain	Domain	97	0.000246156	0.87494
PF03118.10	Bacterial RNA polymerase, alpha chain C terminal domain	Domain	96	0.000243618	0.875184
PF13495.1	Phage integrase, N-terminal SAM-like domain	Domain	96	0.000243618	0.875427
PF00051.13	Kringle domain	Domain	96	0.000243618	0.875671
PF12674.2	Putative zinc ribbon domain	Domain	96	0.000243618	0.875915
PF00300.17	Histidine phosphatase superfamily (branch 1)	Domain	95	0.000241081	0.876156
PF00706.12	Anenome neurotoxin	Domain	95	0.000241081	0.876397
PF14090.1	Helix-turn-helix domain	Domain	95	0.000241081	0.876638
PF00267.16	Gram-negative porin	Domain	95	0.000241081	0.876879
PF02776.13	Thiamine pyrophosphate enzyme, N-terminal TPP binding domain	Domain	95	0.000241081	0.87712
PF01420.14	Type I restriction modification DNA specificity domain	Domain	95	0.000241081	0.877361
PF05449.6	Protein of unknown function (DUF754)	Domain	95	0.000241081	0.877602
PF05901.6	Excalibur calcium-binding domain	Domain	95	0.000241081	0.877843
PF05120.7	Gas vesicle protein G	Domain	95	0.000241081	0.878084
PF08860.5	Domain of unknown function (DUF1827)	Domain	94	0.000238543	0.878323
PF00104.25	Ligand-binding domain of nuclear hormone receptor	Domain	94	0.000238543	0.878561
PF00017.19	SH2 domain	Domain	93	0.000236005	0.878797
PF00303.14	Thymidylate synthase	Domain	93	0.000236005	0.879033
PF00457.12	Glycosyl hydrolases family 11	Domain	92	0.000233468	0.879267
PF00167.13	Fibroblast growth factor	Domain	92	0.000233468	0.8795
PF07022.8	Bacteriophage CI repressor helix-turn-helix domain	Domain	92	0.000233468	0.879734
PF13650.1	Aspartyl protease	Domain	92	0.000233468	0.879967
PF05485.7	THAP domain	Domain	92	0.000233468	0.880201
PF00292.13	'Paired box' domain	Domain	91	0.00023093	0.880432
PF13240.1	zinc-ribbon domain	Domain	90	0.000228392	0.88066
PF13456.1	Reverse transcriptase-like	Domain	90	0.000228392	0.880888
PF01230.18	HIT domain	Domain	90	0.000228392	0.881117
PF00086.13	Thyroglobulin type-1 repeat	Domain	90	0.000228392	0.881345
PF08997.5	Ubiquinol-cytochrome C reductase complex, 6.4kD protein	Domain	90	0.000228392	0.881574
PF00225.18	Kinesin motor domain	Domain	89	0.000225855	0.881799
PF13909.1	C2H2-type zinc-finger domain	Domain	89	0.000225855	0.882025
PF13135.1	Protein of unknown function (DUF3947)	Domain	89	0.000225855	0.882251
PF00538.14	linker histone H1 and H5 family	Domain	89	0.000225855	0.882477
PF04319.8	NifZ domain	Domain	89	0.000225855	0.882703
PF00081.17	Iron/manganese superoxide dismutases, alpha-hairpin domain	Domain	89	0.000225855	0.882929
PF00127.15	Copper binding proteins, plastocyanin/azurin family	Domain	88	0.000223317	0.883152
PF00199.14	Catalase	Domain	88	0.000223317	0.883375
PF08734.6	GYD domain	Domain	88	0.000223317	0.883599
PF02915.12	Rubrerythrin	Domain	87	0.000220779	0.883819
PF00441.19	Acyl-CoA dehydrogenase, C-terminal domain	Domain	87	0.000220779	0.88404
PF04266.9	ASCH domain	Domain	87	0.000220779	0.884261
PF00869.15	Flavivirus glycoprotein, central and dimerisation domains	Domain	87	0.000220779	0.884482
PF13974.1	YebO-like protein	Domain	87	0.000220779	0.884703
PF01979.15	Amidohydrolase family	Domain	86	0.000218241	0.884921
PF00108.18	Thiolase, N-terminal domain	Domain	86	0.000218241	0.885139
PF07689.7	KaiB domain	Domain	86	0.000218241	0.885357
PF00188.21	Cysteine-rich secretory protein family	Domain	86	0.000218241	0.885576
PF02081.10	Tryptophan RNA-binding attenuator protein	Domain	86	0.000218241	0.885794
PF00512.20	His Kinase A (phospho-acceptor) domain	Domain	85	0.000215704	0.886009
PF12847.2	Methyltransferase domain	Domain	85	0.000215704	0.886225
PF13847.1	Methyltransferase domain	Domain	85	0.000215704	0.886441
PF00627.26	UBA/TS-N domain	Domain	85	0.000215704	0.886657
PF13545.1	Crp-like helix-turn-helix domain	Domain	84	0.000213166	0.88687
PF00431.15	CUB domain	Domain	84	0.000213166	0.887083
PF00496.17	Bacterial extracellular solute-binding proteins, family 5 Middle	Domain	84	0.000213166	0.887296
PF00307.26	Calponin homology (CH) domain	Domain	84	0.000213166	0.887509
PF01471.13	Putative peptidoglycan binding domain	Domain	84	0.000213166	0.887722
PF00156.22	Phosphoribosyl transferase domain	Domain	84	0.000213166	0.887936
PF00068.14	Phospholipase A2	Domain	84	0.000213166	0.888149
PF05036.8	Sporulation related domain	Domain	84	0.000213166	0.888362
PF00158.21	Sigma-54 interaction domain	Domain	83	0.000210628	0.888573
PF02826.14	D-isomer specific 2-hydroxyacid dehydrogenase, NAD binding domain	Domain	83	0.000210628	0.888783
PF01593.19	Flavin containing amine oxidoreductase	Domain	83	0.000210628	0.888994
PF08858.5	IDEAL domain	Domain	83	0.000210628	0.889204
PF00870.13	P53 DNA-binding domain	Domain	82	0.000208091	0.889412
PF00211.15	Adenylate and Guanylate cyclase catalytic domain	Domain	82	0.000208091	0.889621
PF01228.16	Glycine radical	Domain	82	0.000208091	0.889829
PF00177.16	Ribosomal protein S7p/S5e	Domain	82	0.000208091	0.890037
PF00464.14	Serine hydroxymethyltransferase	Domain	81	0.000205553	0.890242
PF13899.1	Thioredoxin-like	Domain	81	0.000205553	0.890448
PF14086.1	Domain of unknown function (DUF4266)	Domain	81	0.000205553	0.890653
PF00786.23	P21-Rho-binding domain	Domain	81	0.000205553	0.890859
PF00406.17	Adenylate kinase	Domain	80	0.000203015	0.891062
PF13505.1	Outer membrane protein beta-barrel domain	Domain	80	0.000203015	0.891265
PF02899.12	Phage integrase, N-terminal SAM-like domain	Domain	80	0.000203015	0.891468
PF13594.1	Amidohydrolase	Domain	78	0.00019794	0.891666
PF12804.2	MobA-like NTP transferase domain	Domain	78	0.00019794	0.891864
PF01048.15	Phosphorylase superfamily	Domain	78	0.00019794	0.892062
PF13806.1	Rieske-like [2Fe-2S] domain	Domain	78	0.00019794	0.89226
PF03994.9	Domain of Unknown Function (DUF350)	Domain	78	0.00019794	0.892458
PF00598.14	Influenza Matrix protein (M1)	Domain	78	0.00019794	0.892656
PF02201.13	SWIB/MDM2 domain	Domain	78	0.00019794	0.892854
PF01726.11	LexA DNA binding domain	Domain	77	0.000195402	0.893049
PF10591.4	Secreted protein acidic and rich in cysteine Ca binding region	Domain	77	0.000195402	0.893244
PF03477.11	ATP cone domain	Domain	77	0.000195402	0.89344
PF08940.6	Domain of unknown function (DUF1918)	Domain	77	0.000195402	0.893635
PF12823.2	Domain of unknown function (DUF3817)	Domain	77	0.000195402	0.893831
PF01041.12	DegT/DnrJ/EryC1/StrS aminotransferase family	Domain	76	0.000192865	0.894023
PF00092.23	von Willebrand factor type A domain	Domain	76	0.000192865	0.894216
PF01096.13	Transcription factor S-II (TFIIS)	Domain	76	0.000192865	0.894409
PF00754.20	F5/8 type C domain	Domain	76	0.000192865	0.894602
PF00217.14	ATP:guanido phosphotransferase, C-terminal catalytic domain	Domain	76	0.000192865	0.894795
PF00334.14	Nucleoside diphosphate kinase	Domain	76	0.000192865	0.894988
PF00162.14	Phosphoglycerate kinase	Domain	76	0.000192865	0.895181
PF05175.9	Methyltransferase small domain	Domain	75	0.000190327	0.895371
PF01325.14	Iron dependent repressor, N-terminal DNA binding domain	Domain	75	0.000190327	0.895561
PF09278.6	MerR, DNA binding	Domain	75	0.000190327	0.895752
PF08726.5	Ca2+ insensitive EF hand	Domain	75	0.000190327	0.895942
PF02878.11	Phosphoglucomutase/phosphomannomutase, alpha/beta/alpha domain I	Domain	75	0.000190327	0.896132
PF12947.2	EGF domain	Domain	74	0.000187789	0.89632
PF04321.12	RmlD substrate binding domain	Domain	74	0.000187789	0.896508
PF00075.19	RNase H	Domain	74	0.000187789	0.896696
PF02866.13	lactate/malate dehydrogenase, alpha/beta C-terminal domain	Domain	74	0.000187789	0.896883
PF13247.1	4Fe-4S dicluster domain	Domain	74	0.000187789	0.897071
PF13441.1	YMGG-like Gly-zipper	Domain	74	0.000187789	0.897259
PF13856.1	ATP-binding sugar transporter from pro-phage	Domain	74	0.000187789	0.897447
PF04965.9	Gene 25-like lysozyme	Domain	74	0.000187789	0.897635
PF03796.10	DnaB-like helicase C terminal domain	Domain	73	0.000185251	0.89782
PF02332.13	Methane/Phenol/Toluene Hydroxylase	Domain	73	0.000185251	0.898005
PF02991.11	Autophagy protein Atg8 ubiquitin like	Domain	73	0.000185251	0.89819
PF01144.18	Coenzyme A transferase	Domain	73	0.000185251	0.898376
PF00543.17	Nitrogen regulatory protein P-II	Domain	72	0.000182714	0.898558
PF13395.1	HNH endonuclease	Domain	72	0.000182714	0.898741
PF07729.7	FCD domain	Domain	72	0.000182714	0.898924
PF00557.19	Metallopeptidase family M24	Domain	72	0.000182714	0.899106
PF00673.16	ribosomal L5P family C-terminus	Domain	72	0.000182714	0.899289
PF13641.1	Glycosyltransferase like family 2	Domain	71	0.000180176	0.899469
PF13565.1	Homeodomain-like domain	Domain	71	0.000180176	0.89965
PF00793.15	DAHP synthetase I family	Domain	70	0.000177638	0.899827
PF00370.16	FGGY family of carbohydrate kinases, N-terminal domain	Domain	70	0.000177638	0.900005
PF00692.14	dUTPase	Domain	70	0.000177638	0.900182
PF05627.6	Cleavage site for pathogenic type III effector avirulence factor Avr	Domain	70	0.000177638	0.90036
PF00690.21	Cation transporter/ATPase, N-terminus	Domain	70	0.000177638	0.900538
PF08958.5	Domain of unknown function (DUF1871)	Domain	70	0.000177638	0.900715
PF03110.9	SBP domain	Domain	70	0.000177638	0.900893
PF00530.13	Scavenger receptor cysteine-rich domain	Domain	70	0.000177638	0.901071
PF00503.15	G-protein alpha subunit	Domain	69	0.000175101	0.901246
PF13542.1	Helix-turn-helix domain of transposase family ISL3	Domain	69	0.000175101	0.901421
PF04500.11	FLYWCH zinc finger domain	Domain	69	0.000175101	0.901596
PF01117.15	Aerolysin toxin	Domain	69	0.000175101	0.901771
PF05922.11	Peptidase inhibitor I9	Domain	69	0.000175101	0.901946
PF02406.12	MmoB/DmpM family	Domain	69	0.000175101	0.902121
PF00753.22	Metallo-beta-lactamase superfamily	Domain	68	0.000172563	0.902294
PF08827.6	Domain of unknown function (DUF1805)	Domain	68	0.000172563	0.902466
PF00632.20	HECT-domain (ubiquitin-transferase)	Domain	68	0.000172563	0.902639
PF04383.8	KilA-N domain	Domain	68	0.000172563	0.902812
PF02492.14	CobW/HypB/UreG, nucleotide-binding domain	Domain	67	0.000170025	0.902982
PF00701.17	Dihydrodipicolinate synthetase family	Domain	67	0.000170025	0.903152
PF01467.21	Cytidylyltransferase	Domain	67	0.000170025	0.903322
PF02801.17	Beta-ketoacyl synthase, C-terminal domain	Domain	67	0.000170025	0.903492
PF07825.6	Excisionase-like protein	Domain	67	0.000170025	0.903662
PF00455.17	DeoR C terminal sensor domain	Domain	67	0.000170025	0.903832
PF08846.5	Domain of unknown function (DUF1816)	Domain	67	0.000170025	0.904002
PF08289.6	Influenza Matrix protein (M1) C-terminal domain	Domain	67	0.000170025	0.904172
PF00088.13	Trefoil (P-type) domain	Domain	67	0.000170025	0.904342
PF01168.15	Alanine racemase, N-terminal domain	Domain	66	0.000167488	0.904509
PF00134.18	Cyclin, N-terminal domain	Domain	66	0.000167488	0.904677
PF12650.2	Domain of unknown function (DUF3784)	Domain	66	0.000167488	0.904844
PF00687.16	Ribosomal protein L1p/L10e family	Domain	66	0.000167488	0.905012
PF02807.10	ATP:guanido phosphotransferase, N-terminal domain	Domain	66	0.000167488	0.905179
PF07205.6	Domain of unknown function (DUF1413)	Domain	66	0.000167488	0.905347
PF08930.5	Domain of unknown function (DUF1912)	Domain	66	0.000167488	0.905514
PF04397.10	LytTr DNA-binding domain	Domain	66	0.000167488	0.905682
PF00782.15	Dual specificity phosphatase, catalytic domain	Domain	65	0.00016495	0.905847
PF00907.17	T-box	Domain	65	0.00016495	0.906012
PF00574.18	Clp protease	Domain	65	0.00016495	0.906176
PF10551.4	MULE transposase domain	Domain	65	0.00016495	0.906341
PF08809.6	Phage related hypothetical protein (DUF1799)	Domain	65	0.00016495	0.906506
PF00082.17	Subtilase family	Domain	65	0.00016495	0.906671
PF00561.15	alpha/beta hydrolase fold	Domain	64	0.000162412	0.906834
PF00128.19	Alpha amylase, catalytic domain	Domain	64	0.000162412	0.906996
PF07702.8	UTRA domain	Domain	64	0.000162412	0.907159
PF02545.9	Maf-like protein	Domain	64	0.000162412	0.907321
PF00187.14	Chitin recognition protein	Domain	64	0.000162412	0.907483
PF00410.14	Ribosomal protein S8	Domain	64	0.000162412	0.907646
PF03171.15	2OG-Fe(II) oxygenase superfamily	Domain	63	0.000159875	0.907806
PF00320.22	GATA zinc finger	Domain	63	0.000159875	0.907966
PF13655.1	N-terminal domain of reverse transcriptase	Domain	63	0.000159875	0.908125
PF08970.5	Sporulation inhibitor A	Domain	63	0.000159875	0.908285
PF04993.8	TfoX N-terminal domain	Domain	63	0.000159875	0.908445
PF00450.17	Serine carboxypeptidase	Domain	62	0.000157337	0.908603
PF03931.10	Skp1 family, tetramerisation domain	Domain	62	0.000157337	0.90876
PF01791.4	DeoC/LacD family aldolase	Domain	62	0.000157337	0.908917
PF00727.13	Interleukin 4	Domain	62	0.000157337	0.909075
PF00143.14	Interferon alpha/beta domain	Domain	62	0.000157337	0.909232
PF07878.6	Protein of unknown function (DUF1662)	Domain	62	0.000157337	0.909389
PF00759.14	Glycosyl hydrolase family 9	Domain	62	0.000157337	0.909547
PF13592.1	Winged helix-turn helix	Domain	62	0.000157337	0.909704
PF13730.1	Helix-turn-helix domain	Domain	62	0.000157337	0.909861
PF03330.13	Rare lipoprotein A (RlpA)-like double-psi beta-barrel	Domain	62	0.000157337	0.910019
PF00850.14	Histone deacetylase domain	Domain	62	0.000157337	0.910176
PF00194.16	Eukaryotic-type carbonic anhydrase	Domain	62	0.000157337	0.910333
PF08962.6	Domain of unknown function (DUF1876)	Domain	62	0.000157337	0.910491
PF13828.1	Domain of unknown function (DUF4190)	Domain	62	0.000157337	0.910648
PF06429.8	Flagellar basal body rod FlgEFG protein C-terminal	Domain	62	0.000157337	0.910805
PF00413.19	Matrixin	Domain	61	0.000154799	0.91096
PF00641.13	Zn-finger in Ran binding protein and others	Domain	61	0.000154799	0.911115
PF01085.13	Hedgehog amino-terminal signalling domain	Domain	61	0.000154799	0.91127
PF02941.10	Ferredoxin thioredoxin reductase variable alpha chain	Domain	61	0.000154799	0.911424
PF05199.8	GMC oxidoreductase	Domain	61	0.000154799	0.911579
PF00144.19	Beta-lactamase	Domain	60	0.000152261	0.911731
PF13175.1	AAA ATPase domain	Domain	60	0.000152261	0.911884
PF02197.12	Regulatory subunit of type II PKA R-subunit	Domain	60	0.000152261	0.912036
PF08028.6	Acyl-CoA dehydrogenase, C-terminal domain	Domain	60	0.000152261	0.912188
PF13737.1	Transposase DDE domain	Domain	60	0.000152261	0.912341
PF12121.3	Dermaseptin	Domain	60	0.000152261	0.912493
PF00590.15	Tetrapyrrole (Corrin/Porphyrin) Methylases	Domain	60	0.000152261	0.912645
PF13555.1	P-loop containing region of AAA domain	Domain	59	0.000149724	0.912795
PF01070.13	FMN-dependent dehydrogenase	Domain	59	0.000149724	0.912945
PF00834.14	Ribulose-phosphate 3 epimerase family	Domain	59	0.000149724	0.913094
PF02254.13	TrkA-N domain	Domain	59	0.000149724	0.913244
PF00299.13	Squash family serine protease inhibitor	Domain	59	0.000149724	0.913394
PF10431.4	C-terminal, D2-small domain, of ClpB protein	Domain	59	0.000149724	0.913543
PF00289.17	Carbamoyl-phosphate synthase L chain, N-terminal domain	Domain	59	0.000149724	0.913693
PF09291.5	Domain of unknown function (DUF1968)	Domain	59	0.000149724	0.913843
PF09442.5	Domain of unknown function (DUF2018)	Domain	59	0.000149724	0.913993
PF05754.9	Domain of unknown function (DUF834)	Domain	59	0.000149724	0.914142
PF08971.6	Glycogen synthesis protein	Domain	59	0.000149724	0.914292
PF13014.1	KH domain	Domain	58	0.000147186	0.914439
PF00905.17	Penicillin binding protein transpeptidase domain	Domain	58	0.000147186	0.914586
PF13087.1	AAA domain	Domain	58	0.000147186	0.914734
PF01116.15	Fructose-bisphosphate aldolase class-II	Domain	58	0.000147186	0.914881
PF00478.20	IMP dehydrogenase / GMP reductase domain	Domain	58	0.000147186	0.915028
PF00959.14	Phage lysozyme	Domain	58	0.000147186	0.915175
PF00615.14	Regulator of G protein signaling domain	Domain	58	0.000147186	0.915322
PF00351.16	Biopterin-dependent aromatic amino acid hydroxylase	Domain	58	0.000147186	0.91547
PF02142.17	MGS-like domain	Domain	58	0.000147186	0.915617
PF00635.21	MSP (Major sperm protein) domain	Domain	58	0.000147186	0.915764
PF02503.12	Polyphosphate kinase middle domain	Domain	58	0.000147186	0.915911
PF12946.2	MSP1 EGF domain 1	Domain	57	0.000144648	0.916056
PF01202.17	Shikimate kinase	Domain	57	0.000144648	0.9162
PF07977.8	FabA-like domain	Domain	57	0.000144648	0.916345
PF10078.4	Uncharacterized protein conserved in bacteria (DUF2316)	Domain	57	0.000144648	0.91649
PF01418.12	Helix-turn-helix domain, rpiR family	Domain	57	0.000144648	0.916634
PF13404.1	AsnC-type helix-turn-helix domain	Domain	57	0.000144648	0.916779
PF13676.1	TIR domain	Domain	57	0.000144648	0.916924
PF00035.20	Double-stranded RNA binding motif	Domain	57	0.000144648	0.917068
PF00407.14	Pathogenesis-related protein Bet v I family	Domain	57	0.000144648	0.917213
PF01549.19	ShK domain-like	Domain	57	0.000144648	0.917358
PF02085.11	Class III cytochrome C family	Domain	57	0.000144648	0.917502
PF00114.14	Pilin (bacterial filament)	Domain	57	0.000144648	0.917647
PF03245.8	Bacteriophage lysis protein	Domain	57	0.000144648	0.917791
PF00596.16	Class II Aldolase and Adducin N-terminal domain	Domain	57	0.000144648	0.917936
PF00439.20	Bromodomain	Domain	57	0.000144648	0.918081
PF00565.12	Staphylococcal nuclease homologue	Domain	57	0.000144648	0.918225
PF07731.9	Multicopper oxidase	Domain	56	0.000142111	0.918368
PF01262.16	Alanine dehydrogenase/PNT, C-terminal domain	Domain	56	0.000142111	0.91851
PF00325.15	Bacterial regulatory proteins, crp family	Domain	56	0.000142111	0.918652
PF06445.10	GyrI-like small molecule binding domain	Domain	56	0.000142111	0.918794
PF01845.12	CcdB protein	Domain	56	0.000142111	0.918936
PF01584.14	CheW-like domain	Domain	56	0.000142111	0.919078
PF03372.18	Endonuclease/Exonuclease/phosphatase family	Domain	56	0.000142111	0.91922
PF02781.11	Glucose-6-phosphate dehydrogenase, C-terminal domain	Domain	56	0.000142111	0.919362
PF01156.14	Inosine-uridine preferring nucleoside hydrolase	Domain	56	0.000142111	0.919504
PF02303.12	Helix-destabilising protein	Domain	55	0.000139573	0.919644
PF00150.13	Cellulase (glycosyl hydrolase family 5)	Domain	55	0.000139573	0.919784
PF13489.1	Methyltransferase domain	Domain	55	0.000139573	0.919923
PF13881.1	Ubiquitin-2 like Rad60 SUMO-like	Domain	55	0.000139573	0.920063
PF00989.19	PAS fold	Domain	55	0.000139573	0.920202
PF00185.19	Aspartate/ornithine carbamoyltransferase, Asp/Orn binding domain	Domain	55	0.000139573	0.920342
PF07722.8	Peptidase C26	Domain	54	0.000137035	0.920479
PF01565.18	FAD binding domain	Domain	54	0.000137035	0.920616
PF09048.5	Cro	Domain	54	0.000137035	0.920753
PF13556.1	PucR C-terminal helix-turn-helix domain	Domain	54	0.000137035	0.92089
PF00168.25	C2 domain	Domain	54	0.000137035	0.921027
PF12937.2	F-box-like	Domain	54	0.000137035	0.921164
PF00030.14	Beta/Gamma crystallin	Domain	54	0.000137035	0.921301
PF01510.20	N-acetylmuramoyl-L-alanine amidase	Domain	54	0.000137035	0.921438
PF08865.6	Domain of unknown function (DUF1830)	Domain	54	0.000137035	0.921575
PF13438.1	Domain of unknown function (DUF4113)	Domain	54	0.000137035	0.921712
PF08702.5	Fibrinogen alpha/beta chain family	Domain	54	0.000137035	0.921849
PF08301.8	Hepatitis C virus non-structural 5a domain 1b	Domain	54	0.000137035	0.921986
PF12161.3	HsdM N-terminal domain	Domain	54	0.000137035	0.922123
PF09383.5	NIL domain	Domain	54	0.000137035	0.92226
PF01336.20	OB-fold nucleic acid binding domain	Domain	53	0.000134498	0.922395
PF00394.17	Multicopper oxidase	Domain	53	0.000134498	0.922529
PF00619.16	Caspase recruitment domain	Domain	53	0.000134498	0.922664
PF04564.10	U-box domain	Domain	53	0.000134498	0.922798
PF13523.1	Acetyltransferase (GNAT) domain	Domain	53	0.000134498	0.922933
PF06993.7	Protein of unknown function (DUF1304)	Domain	53	0.000134498	0.923067
PF04997.7	RNA polymerase Rpb1, domain 1	Domain	53	0.000134498	0.923202
PF00190.17	Cupin	Domain	52	0.00013196	0.923334
PF00398.15	Ribosomal RNA adenine dimethylase	Domain	52	0.00013196	0.923466
PF00838.12	Translationally controlled tumour protein	Domain	52	0.00013196	0.923598
PF02896.13	PEP-utilising enzyme, TIM barrel domain	Domain	52	0.00013196	0.92373
PF01217.15	Clathrin adaptor complex small chain	Domain	52	0.00013196	0.923862
PF00186.14	Dihydrofolate reductase	Domain	52	0.00013196	0.923994
PF06758.8	Repeat of unknown function (DUF1220)	Domain	52	0.00013196	0.924126
PF01819.12	Levivirus coat protein	Domain	52	0.00013196	0.924258
PF00749.16	tRNA synthetases class I (E and Q), catalytic domain	Domain	51	0.000129422	0.924387
PF13701.1	Transposase DDE domain group 1	Domain	51	0.000129422	0.924516
PF03129.15	Anticodon binding domain	Domain	51	0.000129422	0.924646
PF03471.12	Transporter associated domain	Domain	51	0.000129422	0.924775
PF00482.18	Type II secretion system (T2SS), protein F	Domain	51	0.000129422	0.924905
PF07524.8	Bromodomain associated	Domain	50	0.000126885	0.925032
PF13238.1	AAA domain	Domain	50	0.000126885	0.925158
PF13245.1	Part of AAA domain	Domain	50	0.000126885	0.925285
PF00580.16	UvrD/REP helicase N-terminal domain	Domain	50	0.000126885	0.925412
PF12695.2	Alpha/beta hydrolase family	Domain	50	0.000126885	0.925539
PF00479.17	Glucose-6-phosphate dehydrogenase, NAD binding domain	Domain	50	0.000126885	0.925666
PF01596.12	O-methyltransferase	Domain	50	0.000126885	0.925793
PF00656.17	Caspase domain	Domain	50	0.000126885	0.92592
PF08280.6	M protein trans-acting positive regulator (MGA) HTH domain	Domain	50	0.000126885	0.926047
PF13410.1	Glutathione S-transferase, C-terminal domain	Domain	50	0.000126885	0.926173
PF03734.9	L,D-transpeptidase catalytic domain	Domain	50	0.000126885	0.9263
PF08213.6	Mitochondrial domain of unknown function (DUF1713)	Domain	50	0.000126885	0.926427
PF01395.17	PBP/GOBP family	Domain	50	0.000126885	0.926554
PF09274.5	ParG	Domain	49	0.000124347	0.926678
PF01225.20	Mur ligase family, catalytic domain	Domain	49	0.000124347	0.926803
PF08667.5	BetR domain	Domain	49	0.000124347	0.926927
PF01590.21	GAF domain	Domain	49	0.000124347	0.927052
PF02806.13	Alpha amylase, C-terminal all-beta domain	Domain	49	0.000124347	0.927176
PF00679.19	Elongation factor G C-terminus	Domain	49	0.000124347	0.9273
PF00027.24	Cyclic nucleotide-binding domain	Domain	49	0.000124347	0.927425
PF00148.14	Nitrogenase component 1 type Oxidoreductase	Domain	49	0.000124347	0.927549
PF07983.8	X8 domain	Domain	49	0.000124347	0.927673
PF02198.11	Sterile alpha motif (SAM)/Pointed domain	Domain	48	0.000121809	0.927795
PF01661.16	Macro domain	Domain	48	0.000121809	0.927917
PF13684.1	Dihydroxyacetone kinase family	Domain	48	0.000121809	0.928039
PF02771.11	Acyl-CoA dehydrogenase, N-terminal domain	Domain	48	0.000121809	0.928161
PF00231.14	ATP synthase	Domain	48	0.000121809	0.928282
PF00296.15	Luciferase-like monooxygenase	Domain	48	0.000121809	0.928404
PF08980.5	Domain of unknown function (DUF1883)	Domain	48	0.000121809	0.928526
PF12636.2	Protein of unknown function (DUF3781)	Domain	48	0.000121809	0.928648
PF00552.16	Integrase DNA binding domain	Domain	48	0.000121809	0.92877
PF01327.16	Polypeptide deformylase	Domain	48	0.000121809	0.928891
PF04560.15	RNA polymerase Rpb2, domain 7	Domain	48	0.000121809	0.929013
PF00181.18	Ribosomal Proteins L2, RNA binding domain	Domain	47	0.000119271	0.929132
PF02882.14	Tetrahydrofolate dehydrogenase/cyclohydrolase, NAD(P)-binding domain	Domain	47	0.000119271	0.929252
PF11703.3	UPF0506	Domain	47	0.000119271	0.929371
PF01400.19	Astacin (Peptidase family M12A)	Domain	47	0.000119271	0.92949
PF00456.16	Transketolase, thiamine diphosphate binding domain	Domain	47	0.000119271	0.92961
PF13950.1	UDP-glucose 4-epimerase C-term subunit	Domain	47	0.000119271	0.929729
PF01378.12	B domain	Domain	47	0.000119271	0.929848
PF09446.5	VMA21-like domain	Domain	47	0.000119271	0.929967
PF13280.1	WYL domain	Domain	47	0.000119271	0.930087
PF05253.7	U11-48K-like CHHC zinc finger	Domain	47	0.000119271	0.930206
PF00258.20	Flavodoxin	Domain	46	0.000116734	0.930323
PF00714.12	Interferon gamma	Domain	46	0.000116734	0.930439
PF02786.12	Carbamoyl-phosphate synthase L chain, ATP binding domain	Domain	46	0.000116734	0.930556
PF12639.2	DNase/tRNase domain of colicin-like bacteriocin	Domain	46	0.000116734	0.930673
PF13091.1	PLD-like domain	Domain	46	0.000116734	0.93079
PF00964.12	Elicitin	Domain	46	0.000116734	0.930906
PF06399.8	GTP cyclohydrolase I feedback regulatory protein (GFRP)	Domain	46	0.000116734	0.931023
PF02428.10	Potato type II proteinase inhibitor family	Domain	46	0.000116734	0.93114
PF00643.19	B-box zinc finger	Domain	46	0.000116734	0.931256
PF00172.13	Fungal Zn(2)-Cys(6) binuclear cluster domain	Domain	46	0.000116734	0.931373
PF00337.17	Galactoside-binding lectin	Domain	45	0.000114196	0.931487
PF01588.15	Putative tRNA binding domain	Domain	45	0.000114196	0.931602
PF00709.16	Adenylosuccinate synthetase	Domain	45	0.000114196	0.931716
PF00685.22	Sulfotransferase domain	Domain	45	0.000114196	0.93183
PF00151.14	Lipase	Domain	45	0.000114196	0.931944
PF00564.19	PB1 domain	Domain	45	0.000114196	0.932058
PF00241.15	Cofilin/tropomyosin-type actin-binding protein	Domain	45	0.000114196	0.932173
PF00393.14	6-phosphogluconate dehydrogenase, C-terminal domain	Domain	45	0.000114196	0.932287
PF01323.15	DSBA-like thioredoxin domain	Domain	45	0.000114196	0.932401
PF03952.11	Enolase, N-terminal domain	Domain	45	0.000114196	0.932515
PF01355.12	High potential iron-sulfur protein	Domain	45	0.000114196	0.932629
PF08671.5	Anti-repressor SinI	Domain	45	0.000114196	0.932744
PF09397.5	Ftsk gamma domain	Domain	44	0.000111658	0.932855
PF13837.1	Myb/SANT-like DNA-binding domain	Domain	44	0.000111658	0.932967
PF02779.19	Transketolase, pyrimidine binding domain	Domain	44	0.000111658	0.933079
PF12949.2	HeH/LEM domain	Domain	44	0.000111658	0.93319
PF01227.17	GTP cyclohydrolase I	Domain	44	0.000111658	0.933302
PF01412.13	Putative GTPase activating protein for Arf	Domain	44	0.000111658	0.933414
PF12911.2	N-terminal TM domain of oligopeptide transport permease C	Domain	44	0.000111658	0.933525
PF01357.16	Pollen allergen	Domain	44	0.000111658	0.933637
PF03946.9	Ribosomal protein L11, N-terminal domain	Domain	44	0.000111658	0.933748
PF00347.18	Ribosomal protein L6	Domain	44	0.000111658	0.93386
PF02268.11	Transcription initiation factor IIA, gamma subunit, helical domain	Domain	44	0.000111658	0.933972
PF00722.16	Glycosyl hydrolases family 16	Domain	43	0.000109121	0.934081
PF13589.1	Histidine kinase-, DNA gyrase B-, and HSP90-like ATPase	Domain	43	0.000109121	0.93419
PF01738.13	Dienelactone hydrolase family	Domain	43	0.000109121	0.934299
PF04101.11	Glycosyltransferase family 28 C-terminal domain	Domain	43	0.000109121	0.934408
PF08271.7	TFIIB zinc-binding	Domain	43	0.000109121	0.934517
PF02152.13	Dihydroneopterin aldolase	Domain	43	0.000109121	0.934627
PF13353.1	4Fe-4S single cluster domain	Domain	43	0.000109121	0.934736
PF08972.6	Domain of unknown function (DUF1902)	Domain	43	0.000109121	0.934845
PF07484.7	Phage Tail Collar Domain	Domain	43	0.000109121	0.934954
PF00487.19	Fatty acid desaturase	Domain	43	0.000109121	0.935063
PF04205.9	FMN-binding domain	Domain	43	0.000109121	0.935172
PF01652.13	Eukaryotic initiation factor 4E	Domain	43	0.000109121	0.935281
PF02751.9	Transcription initiation factor IIA, gamma subunit	Domain	43	0.000109121	0.93539
PF03167.14	Uracil DNA glycosylase superfamily	Domain	43	0.000109121	0.9355
PF00490.16	Delta-aminolevulinic acid dehydratase	Domain	42	0.000106583	0.935606
PF01180.16	Dihydroorotate dehydrogenase	Domain	42	0.000106583	0.935713
PF03060.10	Nitronate monooxygenase	Domain	42	0.000106583	0.935819
PF01409.15	tRNA synthetases class II core domain (F)	Domain	42	0.000106583	0.935926
PF00726.12	Interleukin 10	Domain	42	0.000106583	0.936032
PF00874.15	PRD domain	Domain	42	0.000106583	0.936139
PF03797.14	Autotransporter beta-domain	Domain	42	0.000106583	0.936246
PF01613.13	Flavin reductase like domain	Domain	42	0.000106583	0.936352
PF00235.14	Profilin	Domain	42	0.000106583	0.936459
PF05121.7	Gas vesicle protein K	Domain	42	0.000106583	0.936565
PF00488.16	MutS domain V	Domain	41	0.000104045	0.936669
PF02214.17	K+ channel tetramerisation domain	Domain	41	0.000104045	0.936773
PF00809.17	Pterin binding enzyme	Domain	41	0.000104045	0.936877
PF13649.1	Methyltransferase domain	Domain	41	0.000104045	0.936982
PF01208.12	Uroporphyrinogen decarboxylase (URO-D)	Domain	41	0.000104045	0.937086
PF13546.1	DDE superfamily endonuclease	Domain	41	0.000104045	0.93719
PF13392.1	HNH endonuclease	Domain	41	0.000104045	0.937294
PF13470.1	PIN domain	Domain	41	0.000104045	0.937398
PF10417.4	C-terminal domain of 1-Cys peroxiredoxin	Domain	41	0.000104045	0.937502
PF02738.13	Molybdopterin-binding domain of aldehyde dehydrogenase	Domain	41	0.000104045	0.937606
PF01741.13	Large-conductance mechanosensitive channel, MscL	Domain	41	0.000104045	0.93771
PF00484.14	Carbonic anhydrase	Domain	41	0.000104045	0.937814
PF02773.11	S-adenosylmethionine synthetase, C-terminal domain	Domain	41	0.000104045	0.937918
PF00762.14	Ferrochelatase	Domain	40	0.000101508	0.938019
PF02136.15	Nuclear transport factor 2 (NTF2) domain	Domain	40	0.000101508	0.938121
PF02024.10	Leptin	Domain	40	0.000101508	0.938222
PF00208.16	Glutamate/Leucine/Phenylalanine/Valine dehydrogenase	Domain	40	0.000101508	0.938324
PF01118.19	Semialdehyde dehydrogenase, NAD binding domain	Domain	40	0.000101508	0.938425
PF01187.13	Macrophage migration inhibitory factor (MIF)	Domain	40	0.000101508	0.938527
PF00358.15	phosphoenolpyruvate-dependent sugar phosphotransferase system, EIIA 1	Domain	40	0.000101508	0.938628
PF00702.21	haloacid dehalogenase-like hydrolase	Domain	40	0.000101508	0.93873
PF00365.15	Phosphofructokinase	Domain	40	0.000101508	0.938831
PF05730.6	CFEM domain	Domain	40	0.000101508	0.938933
PF12655.2	Domain of unknown function (DUF3787)	Domain	40	0.000101508	0.939035
PF13700.1	Domain of unknown function (DUF4158)	Domain	40	0.000101508	0.939136
PF08246.7	Cathepsin propeptide inhibitor domain (I29)	Domain	40	0.000101508	0.939238
PF02970.11	Tubulin binding cofactor A	Domain	40	0.000101508	0.939339
PF00246.19	Zinc carboxypeptidase	Domain	39	9.897e-05	0.939438
PF12682.2	Flavodoxin	Domain	39	9.897e-05	0.939537
PF07715.10	TonB-dependent Receptor Plug Domain	Domain	39	9.897e-05	0.939636
PF00236.13	Glycoprotein hormone	Domain	39	9.897e-05	0.939735
PF00341.12	Platelet-derived growth factor (PDGF)	Domain	39	9.897e-05	0.939834
PF10571.4	Uncharacterised protein family UPF0547	Domain	39	9.897e-05	0.939933
PF11789.3	Zinc-finger of the MIZ type in Nse subunit	Domain	39	9.897e-05	0.940032
PF00491.16	Arginase family	Domain	39	9.897e-05	0.940131
PF03719.10	Ribosomal protein S5, C-terminal domain	Domain	39	9.897e-05	0.94023
PF00551.14	Formyl transferase	Domain	39	9.897e-05	0.940329
PF01725.11	Ham1 family	Domain	39	9.897e-05	0.940428
PF02229.11	Transcriptional Coactivator p15 (PC4)	Domain	39	9.897e-05	0.940527
PF00715.12	Interleukin 2	Domain	38	9.64323e-05	0.940623
PF00175.16	Oxidoreductase NAD-binding domain	Domain	38	9.64323e-05	0.94072
PF00947.14	Picornavirus core protein 2A	Domain	38	9.64323e-05	0.940816
PF02902.14	Ulp1 protease family, C-terminal catalytic domain	Domain	38	9.64323e-05	0.940912
PF01568.16	Molydopterin dinucleotide binding domain	Domain	38	9.64323e-05	0.941009
PF00298.14	Ribosomal protein L11, RNA binding domain	Domain	38	9.64323e-05	0.941105
PF07974.8	EGF-like domain	Domain	37	9.38946e-05	0.941199
PF13614.1	AAA domain	Domain	37	9.38946e-05	0.941293
PF02223.12	Thymidylate kinase	Domain	37	9.38946e-05	0.941387
PF01112.13	Asparaginase	Domain	37	9.38946e-05	0.941481
PF00386.16	C1q domain	Domain	37	9.38946e-05	0.941575
PF05569.6	BlaR1 peptidase M56	Domain	37	9.38946e-05	0.941669
PF13754.1	Bacterial Ig-like domain (group 3)	Domain	37	9.38946e-05	0.941763
PF02775.16	Thiamine pyrophosphate enzyme, C-terminal TPP binding domain	Domain	37	9.38946e-05	0.941856
PF08843.6	Nucleotidyl transferase of unknown function (DUF1814)	Domain	37	9.38946e-05	0.94195
PF00389.25	D-isomer specific 2-hydroxyacid dehydrogenase, catalytic domain	Domain	37	9.38946e-05	0.942044
PF01363.16	FYVE zinc finger	Domain	37	9.38946e-05	0.942138
PF01272.14	Transcription elongation factor, GreA/GreB, C-term	Domain	37	9.38946e-05	0.942232
PF07877.6	Protein of unknown function (DUF1661)	Domain	37	9.38946e-05	0.942326
PF03441.9	FAD binding domain of DNA photolyase	Domain	37	9.38946e-05	0.94242
PF03951.14	Glutamine synthetase, beta-Grasp domain	Domain	37	9.38946e-05	0.942514
PF06411.6	HdeA/HdeB family	Domain	37	9.38946e-05	0.942608
PF12354.3	Bacterial adhesion/invasion protein N terminal	Domain	37	9.38946e-05	0.942701
PF01195.14	Peptidyl-tRNA hydrolase	Domain	37	9.38946e-05	0.942795
PF08999.5	Surfactant protein C, N terminal propeptide	Domain	37	9.38946e-05	0.942889
PF12662.2	Complement Clr-like EGF-like	Domain	36	9.13569e-05	0.942981
PF00840.15	Glycosyl hydrolase family 7	Domain	36	9.13569e-05	0.943072
PF00130.17	Phorbol esters/diacylglycerol binding domain (C1 domain)	Domain	36	9.13569e-05	0.943163
PF07728.9	AAA domain (dynein-related subfamily)	Domain	36	9.13569e-05	0.943255
PF07678.9	A-macroglobulin complement component	Domain	36	9.13569e-05	0.943346
PF00229.13	TNF(Tumour Necrosis Factor) family	Domain	36	9.13569e-05	0.943437
PF00463.16	Isocitrate lyase family	Domain	36	9.13569e-05	0.943529
PF01717.13	Cobalamin-independent synthase, Catalytic domain	Domain	36	9.13569e-05	0.94362
PF02913.14	FAD linked oxidases, C-terminal domain	Domain	36	9.13569e-05	0.943711
PF01242.14	6-pyruvoyl tetrahydropterin synthase	Domain	36	9.13569e-05	0.943803
PF04879.11	Molybdopterin oxidoreductase Fe4S4 domain	Domain	36	9.13569e-05	0.943894
PF00290.15	Tryptophan synthase alpha chain	Domain	35	8.88192e-05	0.943983
PF01393.14	Chromo shadow domain	Domain	35	8.88192e-05	0.944072
PF00310.16	Glutamine amidotransferases class-II	Domain	35	8.88192e-05	0.944161
PF00532.16	Periplasmic binding proteins and sugar binding domain of LacI family	Domain	35	8.88192e-05	0.944249
PF02150.11	RNA polymerases M/15 Kd subunit	Domain	35	8.88192e-05	0.944338
PF13426.1	PAS domain	Domain	35	8.88192e-05	0.944427
PF00233.14	3'5'-cyclic nucleotide phosphodiesterase	Domain	35	8.88192e-05	0.944516
PF13527.1	Acetyltransferase (GNAT) domain	Domain	35	8.88192e-05	0.944605
PF00576.16	HIUase/Transthyretin family	Domain	35	8.88192e-05	0.944694
PF02892.10	BED zinc finger	Domain	35	8.88192e-05	0.944782
PF01302.20	CAP-Gly domain	Domain	35	8.88192e-05	0.944871
PF13953.1	PapC C-terminal domain	Domain	35	8.88192e-05	0.94496
PF00348.12	Polyprenyl synthetase	Domain	35	8.88192e-05	0.945049
PF00314.12	Thaumatin family	Domain	35	8.88192e-05	0.945138
PF13401.1	AAA domain	Domain	34	8.62815e-05	0.945224
PF01215.14	Cytochrome c oxidase subunit Vb	Domain	34	8.62815e-05	0.94531
PF08541.5	3-Oxoacyl-[acyl-carrier-protein (ACP)] synthase III C terminal	Domain	34	8.62815e-05	0.945397
PF00652.17	Ricin-type beta-trefoil lectin domain	Domain	34	8.62815e-05	0.945483
PF02782.11	FGGY family of carbohydrate kinases, C-terminal domain	Domain	34	8.62815e-05	0.945569
PF06827.9	Zinc finger found in FPG and IleRS	Domain	34	8.62815e-05	0.945655
PF13609.1	Gram-negative porin	Domain	34	8.62815e-05	0.945742
PF08031.7	Berberine and berberine like	Domain	34	8.62815e-05	0.945828
PF11396.3	Protein of unknown function (DUF2874)	Domain	34	8.62815e-05	0.945914
PF05362.8	Lon protease (S16) C-terminal proteolytic domain	Domain	34	8.62815e-05	0.946
PF03861.9	ANTAR domain	Domain	34	8.62815e-05	0.946087
PF02431.10	Chalcone-flavanone isomerase	Domain	34	8.62815e-05	0.946173
PF08986.5	Domain of unknown function (DUF1889)	Domain	34	8.62815e-05	0.946259
PF10437.4	Bacterial lipoate protein ligase C-terminus	Domain	34	8.62815e-05	0.946346
PF02979.11	Nitrile hydratase, alpha chain	Domain	34	8.62815e-05	0.946432
PF02729.16	Aspartate/ornithine carbamoyltransferase, carbamoyl-P binding domain	Domain	34	8.62815e-05	0.946518
PF00545.15	ribonuclease	Domain	34	8.62815e-05	0.946604
PF00321.12	Plant thionin	Domain	34	8.62815e-05	0.946691
PF13146.1	TRL-like protein family	Domain	34	8.62815e-05	0.946777
PF13191.1	AAA ATPase domain	Domain	33	8.37438e-05	0.946861
PF07724.9	AAA domain (Cdc48 subfamily)	Domain	33	8.37438e-05	0.946944
PF08423.6	Rad51	Domain	33	8.37438e-05	0.947028
PF09313.6	Domain of unknown function (DUF1971)	Domain	33	8.37438e-05	0.947112
PF05336.8	Domain of unknown function (DUF718)	Domain	33	8.37438e-05	0.947196
PF00245.15	Alkaline phosphatase	Domain	33	8.37438e-05	0.947279
PF07479.9	NAD-dependent glycerol-3-phosphate dehydrogenase C-terminus	Domain	33	8.37438e-05	0.947363
PF13524.1	Glycosyl transferases group 1	Domain	33	8.37438e-05	0.947447
PF00157.12	Pou domain - N-terminal to homeobox domain	Domain	33	8.37438e-05	0.947531
PF00302.13	Chloramphenicol acetyltransferase	Domain	33	8.37438e-05	0.947614
PF13415.1	Galactose oxidase, central domain	Domain	33	8.37438e-05	0.947698
PF13541.1	Subunit ChlI of Mg-chelatase	Domain	33	8.37438e-05	0.947782
PF02922.13	Carbohydrate-binding module 48 (Isoamylase N-terminal domain)	Domain	33	8.37438e-05	0.947866
PF00710.15	Asparaginase	Domain	33	8.37438e-05	0.947949
PF09713.5	Plant protein 1589 of unknown function (A_thal_3526)	Domain	33	8.37438e-05	0.948033
PF13657.1	HipA N-terminal domain	Domain	33	8.37438e-05	0.948117
PF00719.14	Inorganic pyrophosphatase	Domain	33	8.37438e-05	0.948201
PF02910.15	Fumarate reductase flavoprotein C-term	Domain	33	8.37438e-05	0.948284
PF13966.1	zinc-binding in reverse transcriptase	Domain	33	8.37438e-05	0.948368
PF10662.4	Ethanolamine utilisation - propanediol utilisation	Domain	32	8.12061e-05	0.948449
PF13147.1	Amidohydrolase	Domain	32	8.12061e-05	0.948531
PF00215.19	Orotidine 5'-phosphate decarboxylase / HUMPS family	Domain	32	8.12061e-05	0.948612
PF00268.16	Ribonucleotide reductase, small chain	Domain	32	8.12061e-05	0.948693
PF13375.1	RnfC Barrel sandwich hybrid domain	Domain	32	8.12061e-05	0.948774
PF00251.15	Glycosyl hydrolases family 32 N-terminal domain	Domain	32	8.12061e-05	0.948855
PF12760.2	Transposase zinc-ribbon domain	Domain	32	8.12061e-05	0.948937
PF01852.14	START domain	Domain	32	8.12061e-05	0.949018
PF05221.12	S-adenosyl-L-homocysteine hydrolase	Domain	32	8.12061e-05	0.949099
PF02261.11	Aspartate decarboxylase	Domain	32	8.12061e-05	0.94918
PF01105.19	emp24/gp25L/p24 family/GOLD	Domain	32	8.12061e-05	0.949261
PF03123.10	CAT RNA binding domain	Domain	32	8.12061e-05	0.949343
PF02812.13	Glu/Leu/Phe/Val dehydrogenase, dimerisation domain	Domain	32	8.12061e-05	0.949424
PF00958.17	GMP synthase C terminal domain	Domain	32	8.12061e-05	0.949505
PF02315.11	Methanol dehydrogenase beta subunit	Domain	32	8.12061e-05	0.949586
PF01416.15	tRNA pseudouridine synthase	Domain	32	8.12061e-05	0.949667
PF13671.1	AAA domain	Domain	31	7.86684e-05	0.949746
PF00908.12	dTDP-4-dehydrorhamnose 3,5-epimerase	Domain	31	7.86684e-05	0.949825
PF00531.17	Death domain	Domain	31	7.86684e-05	0.949903
PF02797.10	Chalcone and stilbene synthases, C-terminal domain	Domain	31	7.86684e-05	0.949982
PF02294.13	7kD DNA-binding domain	Domain	31	7.86684e-05	0.950061
PF13659.1	Methyltransferase domain	Domain	31	7.86684e-05	0.950139
PF13454.1	FAD-NAD(P)-binding	Domain	31	7.86684e-05	0.950218
PF08087.6	Conotoxin O-superfamily	Domain	31	7.86684e-05	0.950297
PF10545.4	Alcohol dehydrogenase transcription factor Myb/SANT-like	Domain	31	7.86684e-05	0.950375
PF12850.2	Calcineurin-like phosphoesterase superfamily domain	Domain	31	7.86684e-05	0.950454
PF00295.12	Glycosyl hydrolases family 28	Domain	31	7.86684e-05	0.950533
PF00352.16	Transcription factor TFIID (or TATA-binding protein, TBP)	Domain	31	7.86684e-05	0.950611
PF00620.22	RhoGAP domain	Domain	31	7.86684e-05	0.95069
PF00653.16	Inhibitor of Apoptosis domain	Domain	31	7.86684e-05	0.950769
PF00650.15	CRAL/TRIO domain	Domain	31	7.86684e-05	0.950847
PF13838.1	Clathrin-H-link	Domain	31	7.86684e-05	0.950926
PF00204.20	DNA gyrase B	Domain	31	7.86684e-05	0.951005
PF02221.10	ML domain	Domain	31	7.86684e-05	0.951083
PF01915.17	Glycosyl hydrolase family 3 C-terminal domain	Domain	31	7.86684e-05	0.951162
PF00305.14	Lipoxygenase	Domain	31	7.86684e-05	0.951241
PF04998.12	RNA polymerase Rpb1, domain 5	Domain	31	7.86684e-05	0.951319
PF04561.9	RNA polymerase Rpb2, domain 2	Domain	31	7.86684e-05	0.951398
PF13189.1	Cytidylate kinase-like family	Domain	30	7.61307e-05	0.951474
PF01729.14	Quinolinate phosphoribosyl transferase, C-terminal domain	Domain	30	7.61307e-05	0.95155
PF00733.16	Asparagine synthase	Domain	30	7.61307e-05	0.951627
PF03713.8	Domain of unknown function (DUF305)	Domain	30	7.61307e-05	0.951703
PF13840.1	Family description	Domain	30	7.61307e-05	0.951779
PF02219.12	Methylenetetrahydrofolate reductase	Domain	30	7.61307e-05	0.951855
PF13366.1	PD-(D/E)XK nuclease superfamily	Domain	30	7.61307e-05	0.951931
PF04229.9	Uncharacterised protein family (UPF0157)	Domain	30	7.61307e-05	0.952007
PF01087.17	Galactose-1-phosphate uridyl transferase, N-terminal domain	Domain	30	7.61307e-05	0.952083
PF12706.2	Beta-lactamase superfamily domain	Domain	30	7.61307e-05	0.952159
PF01799.15	[2Fe-2S] binding domain	Domain	30	7.61307e-05	0.952236
PF02863.13	Arginine repressor, C-terminal domain	Domain	30	7.61307e-05	0.952312
PF01923.13	Cobalamin adenosyltransferase	Domain	30	7.61307e-05	0.952388
PF00885.14	6,7-dimethyl-8-ribityllumazine synthase	Domain	30	7.61307e-05	0.952464
PF01303.12	Egg lysin (Sperm-lysin)	Domain	30	7.61307e-05	0.95254
PF03781.11	Formylglycine-generating sulfatase enzyme	Domain	30	7.61307e-05	0.952616
PF02211.10	Nitrile hydratase beta subunit	Domain	30	7.61307e-05	0.952692
PF01281.14	Ribosomal protein L9, N-terminal domain	Domain	30	7.61307e-05	0.952768
PF01765.14	Ribosome recycling factor	Domain	30	7.61307e-05	0.952845
PF05184.10	Saposin-like type B, region 1	Domain	30	7.61307e-05	0.952921
PF08769.6	Sporulation initiation factor Spo0A C terminal	Domain	30	7.61307e-05	0.952997
PF08869.6	XisI protein	Domain	30	7.61307e-05	0.953073
PF00768.15	D-alanyl-D-alanine carboxypeptidase	Domain	29	7.3593e-05	0.953147
PF04326.9	Divergent AAA domain	Domain	29	7.3593e-05	0.95322
PF07517.9	SecA DEAD-like domain	Domain	29	7.3593e-05	0.953294
PF07978.8	NIPSNAP	Domain	29	7.3593e-05	0.953367
PF13279.1	Thioesterase-like superfamily	Domain	29	7.3593e-05	0.953441
PF00332.13	Glycosyl hydrolases family 17	Domain	29	7.3593e-05	0.953515
PF01113.15	Dihydrodipicolinate reductase, N-terminus	Domain	29	7.3593e-05	0.953588
PF00732.14	GMC oxidoreductase	Domain	29	7.3593e-05	0.953662
PF13708.1	Methyltransferase domain	Domain	29	7.3593e-05	0.953735
PF01653.13	NAD-dependent DNA ligase adenylation domain	Domain	29	7.3593e-05	0.953809
PF00243.13	Nerve growth factor family	Domain	29	7.3593e-05	0.953883
PF03727.11	Hexokinase	Domain	29	7.3593e-05	0.953956
PF08448.5	PAS fold	Domain	29	7.3593e-05	0.95403
PF08814.5	XisH protein	Domain	29	7.3593e-05	0.954103
PF01243.15	Pyridoxamine 5'-phosphate oxidase	Domain	29	7.3593e-05	0.954177
PF13394.1	4Fe-4S single cluster domain	Domain	29	7.3593e-05	0.954251
PF07683.9	Cobalamin synthesis protein cobW C-terminal domain	Domain	29	7.3593e-05	0.954324
PF09630.5	Domain of unknown function (DUF2024)	Domain	29	7.3593e-05	0.954398
PF02906.9	Iron only hydrogenase large subunit, C-terminal domain	Domain	29	7.3593e-05	0.954471
PF00713.12	Hirudin	Domain	29	7.3593e-05	0.954545
PF00707.17	Translation initiation factor IF-3, C-terminal domain	Domain	29	7.3593e-05	0.954618
PF10538.4	Immunoreceptor tyrosine-based activation motif	Domain	29	7.3593e-05	0.954692
PF13954.1	PapC N-terminal domain	Domain	29	7.3593e-05	0.954766
PF10584.4	Proteasome subunit A N-terminal signature	Domain	29	7.3593e-05	0.954839
PF03948.9	Ribosomal protein L9, C-terminal domain	Domain	29	7.3593e-05	0.954913
PF09396.5	Thrombin light chain	Domain	29	7.3593e-05	0.954986
PF02780.15	Transketolase, C-terminal domain	Domain	29	7.3593e-05	0.95506
PF02080.16	TrkA-C domain	Domain	29	7.3593e-05	0.955134
PF04264.8	YceI-like domain	Domain	29	7.3593e-05	0.955207
PF09643.5	YopX protein	Domain	29	7.3593e-05	0.955281
PF02210.19	Laminin G domain	Domain	28	7.10553e-05	0.955352
PF13507.1	CobB/CobQ-like glutamine amidotransferase domain	Domain	28	7.10553e-05	0.955423
PF00875.13	DNA photolyase	Domain	28	7.10553e-05	0.955494
PF00587.20	tRNA synthetase class II core domain (G, H, P, S and T)	Domain	28	7.10553e-05	0.955565
PF06397.7	Desulfoferrodoxin, N-terminal domain	Domain	28	7.10553e-05	0.955636
PF00585.13	C-terminal regulatory domain of Threonine dehydratase	Domain	28	7.10553e-05	0.955707
PF00766.14	Electron transfer flavoprotein FAD-binding domain	Domain	28	7.10553e-05	0.955778
PF02966.11	Mitosis protein DIM1	Domain	28	7.10553e-05	0.955849
PF00629.18	MAM domain	Domain	28	7.10553e-05	0.95592
PF02403.17	Seryl-tRNA synthetase N-terminal domain	Domain	28	7.10553e-05	0.955991
PF01138.16	3' exoribonuclease family, domain 1	Domain	28	7.10553e-05	0.956062
PF05617.6	Prolamin-like	Domain	28	7.10553e-05	0.956133
PF13085.1	2Fe-2S iron-sulfur cluster binding domain	Domain	28	7.10553e-05	0.956205
PF14392.1	Zinc knuckle	Domain	28	7.10553e-05	0.956276
PF02769.17	AIR synthase related protein, C-terminal domain	Domain	28	7.10553e-05	0.956347
PF01063.14	Aminotransferase class IV	Domain	28	7.10553e-05	0.956418
PF02216.11	B domain	Domain	28	7.10553e-05	0.956489
PF00772.16	DnaB-like helicase N terminal domain	Domain	28	7.10553e-05	0.95656
PF07308.8	Protein of unknown function (DUF1456)	Domain	28	7.10553e-05	0.956631
PF09350.5	Domain of unknown function (DUF1992)	Domain	28	7.10553e-05	0.956702
PF02905.9	Epstein Barr virus nuclear antigen-1, DNA-binding domain	Domain	28	7.10553e-05	0.956773
PF02943.10	Ferredoxin thioredoxin reductase catalytic beta chain	Domain	28	7.10553e-05	0.956844
PF04567.12	RNA polymerase Rpb2, domain 5	Domain	28	7.10553e-05	0.956915
PF04434.12	SWIM zinc finger	Domain	28	7.10553e-05	0.956986
PF02283.11	Cobinamide kinase / cobinamide phosphate guanyltransferase	Domain	27	6.85177e-05	0.957055
PF02298.12	Plastocyanin-like domain	Domain	27	6.85177e-05	0.957123
PF05974.7	Domain of unknown function (DUF892)	Domain	27	6.85177e-05	0.957192
PF02836.12	Glycosyl hydrolases family 2, TIM barrel domain	Domain	27	6.85177e-05	0.95726
PF01532.15	Glycosyl hydrolase family 47	Domain	27	6.85177e-05	0.957329
PF03288.11	Poxvirus D5 protein-like	Domain	27	6.85177e-05	0.957397
PF00630.14	Filamin/ABP280 repeat	Domain	27	6.85177e-05	0.957466
PF08267.7	Cobalamin-independent synthase, N-terminal domain	Domain	27	6.85177e-05	0.957534
PF13462.1	Thioredoxin	Domain	27	6.85177e-05	0.957603
PF06725.6	3D domain	Domain	27	6.85177e-05	0.957671
PF00169.24	PH domain	Domain	27	6.85177e-05	0.95774
PF03764.13	Elongation factor G, domain IV	Domain	27	6.85177e-05	0.957808
PF13662.1	Toprim domain	Domain	27	6.85177e-05	0.957877
PF07677.9	A-macroglobulin receptor	Domain	27	6.85177e-05	0.957945
PF09221.5	Bacteriocin class IId cyclical uberolysin-like	Domain	27	6.85177e-05	0.958014
PF00040.14	Fibronectin type II domain	Domain	27	6.85177e-05	0.958082
PF03449.10	Transcription elongation factor, N-terminal	Domain	27	6.85177e-05	0.958151
PF08725.6	Integrin beta cytoplasmic domain	Domain	27	6.85177e-05	0.958219
PF10543.4	ORF6N domain	Domain	27	6.85177e-05	0.958288
PF00278.17	Pyridoxal-dependent decarboxylase, C-terminal sheet domain	Domain	27	6.85177e-05	0.958356
PF00377.13	Prion/Doppel alpha-helical domain	Domain	27	6.85177e-05	0.958425
PF00787.19	PX domain	Domain	27	6.85177e-05	0.958494
PF05122.8	Mobile element transfer protein	Domain	27	6.85177e-05	0.958562
PF12680.2	SnoaL-like domain	Domain	26	6.598e-05	0.958628
PF01630.13	Hyaluronidase	Domain	26	6.598e-05	0.958694
PF13792.1	Sulfate transporter N-terminal domain with GLY motif	Domain	26	6.598e-05	0.95876
PF00349.16	Hexokinase	Domain	26	6.598e-05	0.958826
PF08212.7	Lipocalin-like domain	Domain	26	6.598e-05	0.958892
PF02110.10	Hydroxyethylthiazole kinase family	Domain	26	6.598e-05	0.958958
PF13873.1	Myb/SANT-like DNA-binding domain	Domain	26	6.598e-05	0.959024
PF08784.6	Replication protein A C terminal	Domain	26	6.598e-05	0.95909
PF02746.11	Mandelate racemase / muconate lactonizing enzyme, N-terminal domain	Domain	26	6.598e-05	0.959156
PF13930.1	DNA/RNA non-specific endonuclease	Domain	26	6.598e-05	0.959222
PF13472.1	GDSL-like Lipase/Acylhydrolase family	Domain	26	6.598e-05	0.959288
PF01895.14	PhoU domain	Domain	26	6.598e-05	0.959354
PF01477.18	PLAT/LH2 domain	Domain	26	6.598e-05	0.95942
PF13917.1	Zinc knuckle	Domain	26	6.598e-05	0.959486
PF00306.22	ATP synthase alpha/beta chain, C terminal domain	Domain	26	6.598e-05	0.959552
PF09204.5	Bacterial self-protective colicin-like immunity	Domain	26	6.598e-05	0.959618
PF01556.13	DnaJ C terminal domain	Domain	26	6.598e-05	0.959684
PF12528.3	Prepilin peptidase dependent protein C term (DUF3728)	Domain	26	6.598e-05	0.95975
PF01018.17	GTP1/OBG	Domain	26	6.598e-05	0.959816
PF00374.14	Nickel-dependent hydrogenase	Domain	26	6.598e-05	0.959882
PF01029.13	NusB family	Domain	26	6.598e-05	0.959948
PF09461.5	Phytotoxin PcF protein	Domain	26	6.598e-05	0.960014
PF04055.16	Radical SAM superfamily	Domain	26	6.598e-05	0.96008
PF04566.8	RNA polymerase Rpb2, domain 4	Domain	26	6.598e-05	0.960146
PF09059.5	TyeA	Domain	26	6.598e-05	0.960212
PF02209.14	Villin headpiece domain	Domain	26	6.598e-05	0.960278
PF00697.17	N-(5'phosphoribosyl)anthranilate (PRA) isomerase	Domain	25	6.34423e-05	0.960341
PF02768.10	DNA polymerase III beta subunit, C-terminal domain	Domain	25	6.34423e-05	0.960404
PF13380.1	CoA binding domain	Domain	25	6.34423e-05	0.960468
PF12770.2	CHAT domain	Domain	25	6.34423e-05	0.960531
PF05257.11	CHAP domain	Domain	25	6.34423e-05	0.960595
PF02868.10	Thermolysin metallopeptidase, alpha-helical domain	Domain	25	6.34423e-05	0.960658
PF08325.5	WLM domain	Domain	25	6.34423e-05	0.960722
PF13188.1	PAS domain	Domain	25	6.34423e-05	0.960785
PF07995.6	Glucose / Sorbosone dehydrogenase	Domain	25	6.34423e-05	0.960849
PF04969.11	CS domain	Domain	25	6.34423e-05	0.960912
PF00333.15	Ribosomal protein S5, N-terminal domain	Domain	25	6.34423e-05	0.960975
PF07499.8	RuvA, C-terminal domain	Domain	25	6.34423e-05	0.961039
PF03838.9	Recombination protein U	Domain	25	6.34423e-05	0.961102
PF00698.16	Acyl transferase domain	Domain	25	6.34423e-05	0.961166
PF01470.12	Pyroglutamyl peptidase	Domain	25	6.34423e-05	0.961229
PF02911.13	Formyl transferase, C-terminal domain	Domain	25	6.34423e-05	0.961293
PF01288.15	7,8-dihydro-6-hydroxymethylpterin-pyrophosphokinase (HPPK)	Domain	25	6.34423e-05	0.961356
PF00994.19	Probable molybdopterin binding domain	Domain	25	6.34423e-05	0.961419
PF01624.15	MutS domain I	Domain	25	6.34423e-05	0.961483
PF13190.1	PDGLE domain	Domain	25	6.34423e-05	0.961546
PF10536.4	Plant mobile domain	Domain	25	6.34423e-05	0.96161
PF04983.13	RNA polymerase Rpb1, domain 3	Domain	25	6.34423e-05	0.961673
PF00494.14	Squalene/phytoene synthase	Domain	25	6.34423e-05	0.961737
PF07739.8	TipAS antibiotic-recognition domain	Domain	25	6.34423e-05	0.9618
PF06689.8	ClpX C4-type zinc finger	Domain	25	6.34423e-05	0.961864
PF13278.1	Putative amidotransferase	Domain	24	6.09046e-05	0.961924
PF13177.1	DNA polymerase III, delta subunit	Domain	24	6.09046e-05	0.961985
PF13361.1	UvrD-like helicase C-terminal domain	Domain	24	6.09046e-05	0.962046
PF05726.8	Pirin C-terminal cupin domain	Domain	24	6.09046e-05	0.962107
PF13577.1	SnoaL-like domain	Domain	24	6.09046e-05	0.962168
PF02275.13	Linear amide C-N hydrolases, choloylglycine hydrolase family	Domain	24	6.09046e-05	0.962229
PF08027.6	Albumin I	Domain	24	6.09046e-05	0.96229
PF00725.17	3-hydroxyacyl-CoA dehydrogenase, C-terminal domain	Domain	24	6.09046e-05	0.962351
PF08299.6	Bacterial dnaA protein helix-turn-helix	Domain	24	6.09046e-05	0.962412
PF02494.11	HYR domain	Domain	24	6.09046e-05	0.962473
PF08291.6	Peptidase M15	Domain	24	6.09046e-05	0.962534
PF06220.7	U1 zinc finger	Domain	24	6.09046e-05	0.962594
PF05825.6	Beta-microseminoprotein (PSP-94)	Domain	24	6.09046e-05	0.962655
PF02203.10	Tar ligand binding domain homologue	Domain	24	6.09046e-05	0.962716
PF02785.14	Biotin carboxylase C-terminal domain	Domain	24	6.09046e-05	0.962777
PF04430.9	Protein of unknown function (DUF498/DUF598)	Domain	24	6.09046e-05	0.962838
PF12197.3	Bacillus cereus group antimicrobial protein	Domain	24	6.09046e-05	0.962899
PF12002.3	MgsA AAA+ ATPase C terminal	Domain	24	6.09046e-05	0.96296
PF13677.1	Membrane MotB of proton-channel complex MotA/MotB	Domain	24	6.09046e-05	0.963021
PF02736.14	Myosin N-terminal SH3-like domain	Domain	24	6.09046e-05	0.963082
PF02245.11	Methylpurine-DNA glycosylase (MPG)	Domain	24	6.09046e-05	0.963143
PF00281.14	Ribosomal protein L5	Domain	24	6.09046e-05	0.963203
PF01466.14	Skp1 family, dimerisation domain	Domain	24	6.09046e-05	0.963264
PF03936.11	Terpene synthase family, metal binding domain	Domain	24	6.09046e-05	0.963325
PF07652.9	Flavivirus DEAD domain	Domain	23	5.83669e-05	0.963384
PF04909.9	Amidohydrolase	Domain	23	5.83669e-05	0.963442
PF00883.16	Cytosol aminopeptidase family, catalytic domain	Domain	23	5.83669e-05	0.9635
PF02758.11	PAAD/DAPIN/Pyrin domain	Domain	23	5.83669e-05	0.963559
PF00855.12	PWWP domain	Domain	23	5.83669e-05	0.963617
PF00853.14	Runt domain	Domain	23	5.83669e-05	0.963675
PF13579.1	Glycosyl transferase 4-like domain	Domain	23	5.83669e-05	0.963734
PF01316.16	Arginine repressor, DNA binding domain	Domain	23	5.83669e-05	0.963792
PF10263.4	SprT-like family	Domain	23	5.83669e-05	0.963851
PF02774.13	Semialdehyde dehydrogenase, dimerisation domain	Domain	23	5.83669e-05	0.963909
PF01807.15	CHC2 zinc finger	Domain	23	5.83669e-05	0.963967
PF08447.6	PAS fold	Domain	23	5.83669e-05	0.964026
PF11971.3	CAMSAP CH domain	Domain	23	5.83669e-05	0.964084
PF01936.13	NYN domain	Domain	23	5.83669e-05	0.964142
PF01678.14	Diaminopimelate epimerase	Domain	23	5.83669e-05	0.964201
PF04060.8	Putative Fe-S cluster	Domain	23	5.83669e-05	0.964259
PF11638.3	DnaA N-terminal domain	Domain	23	5.83669e-05	0.964318
PF13961.1	Domain of unknown function (DUF4219)	Domain	23	5.83669e-05	0.964376
PF01339.12	CheB methylesterase	Domain	23	5.83669e-05	0.964434
PF08998.6	Bacterial epsilon antitoxin	Domain	23	5.83669e-05	0.964493
PF01149.19	Formamidopyrimidine-DNA glycosylase N-terminal domain	Domain	23	5.83669e-05	0.964551
PF01814.18	Hemerythrin HHE cation binding domain	Domain	23	5.83669e-05	0.964609
PF13745.1	HxxPF-repeated domain	Domain	23	5.83669e-05	0.964668
PF08712.6	Scaffold protein Nfu/NifU N terminal	Domain	23	5.83669e-05	0.964726
PF02898.10	Nitric oxide synthase, oxygenase domain	Domain	23	5.83669e-05	0.964784
PF08727.6	Poliovirus 3A protein like	Domain	23	5.83669e-05	0.964843
PF04352.8	ProQ/FINO family	Domain	23	5.83669e-05	0.964901
PF00623.15	RNA polymerase Rpb1, domain 2	Domain	23	5.83669e-05	0.96496
PF00699.15	Urease beta subunit	Domain	23	5.83669e-05	0.965018
PF00962.17	Adenosine/AMP deaminase	Domain	22	5.58292e-05	0.965074
PF09386.5	Antitoxin ParD	Domain	22	5.58292e-05	0.96513
PF00712.14	DNA polymerase III beta subunit, N-terminal domain	Domain	22	5.58292e-05	0.965185
PF13593.1	SBF-like CPA transporter family (DUF4137)	Domain	22	5.58292e-05	0.965241
PF00340.14	Interleukin-1 / 18	Domain	22	5.58292e-05	0.965297
PF00788.18	Ras association (RalGDS/AF-6) domain	Domain	22	5.58292e-05	0.965353
PF00677.12	Lumazine binding domain	Domain	22	5.58292e-05	0.965409
PF08921.6	Domain of unknown function (DUF1904)	Domain	22	5.58292e-05	0.965465
PF06839.7	GRF zinc finger	Domain	22	5.58292e-05	0.96552
PF13378.1	Enolase C-terminal domain-like	Domain	22	5.58292e-05	0.965576
PF10502.4	Signal peptidase, peptidase S26	Domain	22	5.58292e-05	0.965632
PF13400.1	Putative Flp pilus-assembly TadE/G-like	Domain	22	5.58292e-05	0.965688
PF08945.5	Bcl-x interacting	Domain	22	5.58292e-05	0.965744
PF01890.11	Cobalamin synthesis G C-terminus	Domain	22	5.58292e-05	0.9658
PF08956.5	Domain of unknown function (DUF1869)	Domain	22	5.58292e-05	0.965855
PF00647.14	Elongation factor 1 gamma, conserved domain	Domain	22	5.58292e-05	0.965911
PF10525.4	Engrailed homeobox C-terminal signature domain	Domain	22	5.58292e-05	0.965967
PF13018.1	Extended Signal Peptide of Type V secretion system	Domain	22	5.58292e-05	0.966023
PF13955.1	Toxin Fst, type I toxin-antitoxin system	Domain	22	5.58292e-05	0.966079
PF02885.12	Glycosyl transferase family, helical bundle domain	Domain	22	5.58292e-05	0.966135
PF09200.5	Monellin	Domain	22	5.58292e-05	0.96619
PF03711.10	Orn/Lys/Arg decarboxylase, C-terminal domain	Domain	22	5.58292e-05	0.966246
PF04272.9	Phospholamban	Domain	22	5.58292e-05	0.966302
PF01379.15	Porphobilinogen deaminase, dipyromethane cofactor binding domain	Domain	22	5.58292e-05	0.966358
PF03501.10	Plectin/S10 domain	Domain	22	5.58292e-05	0.966414
PF08935.5	Viral protein VP4 subunit	Domain	22	5.58292e-05	0.966469
PF05495.7	CHY zinc finger	Domain	22	5.58292e-05	0.966525
PF13500.1	AAA domain	Domain	21	5.32915e-05	0.966579
PF01583.15	Adenylylsulphate kinase	Domain	21	5.32915e-05	0.966632
PF13307.1	Helicase C-terminal domain	Domain	21	5.32915e-05	0.966685
PF13532.1	2OG-Fe(II) oxygenase superfamily	Domain	21	5.32915e-05	0.966738
PF02540.12	NAD synthase	Domain	21	5.32915e-05	0.966792
PF13622.1	Thioesterase-like superfamily	Domain	21	5.32915e-05	0.966845
PF00728.17	Glycosyl hydrolase family 20, catalytic domain	Domain	21	5.32915e-05	0.966898
PF08032.7	RNA 2'-O ribose methyltransferase substrate binding	Domain	21	5.32915e-05	0.966952
PF13519.1	von Willebrand factor type A domain	Domain	21	5.32915e-05	0.967005
PF04234.7	CopC domain	Domain	21	5.32915e-05	0.967058
PF04438.11	HIT zinc finger	Domain	21	5.32915e-05	0.967112
PF08442.5	ATP-grasp domain	Domain	21	5.32915e-05	0.967165
PF00264.15	Common central domain of tyrosinase	Domain	21	5.32915e-05	0.967218
PF07592.6	Rhodopirellula transposase DDE domain	Domain	21	5.32915e-05	0.967271
PF13023.1	HD domain	Domain	21	5.32915e-05	0.967325
PF04198.8	Putative sugar-binding domain	Domain	21	5.32915e-05	0.967378
PF02744.12	Galactose-1-phosphate uridyl transferase, C-terminal domain	Domain	21	5.32915e-05	0.967431
PF01928.16	CYTH domain	Domain	21	5.32915e-05	0.967485
PF02739.11	5'-3' exonuclease, N-terminal resolvase-like domain	Domain	21	5.32915e-05	0.967538
PF08780.6	Nucleotidyltransferase substrate binding protein like	Domain	21	5.32915e-05	0.967591
PF05222.10	Alanine dehydrogenase/PNT, N-terminal domain	Domain	21	5.32915e-05	0.967644
PF07776.10	Zinc-finger associated domain (zf-AD)	Domain	21	5.32915e-05	0.967698
PF05354.6	Phage Head-Tail Attachment	Domain	21	5.32915e-05	0.967751
PF00549.14	CoA-ligase	Domain	21	5.32915e-05	0.967804
PF08786.6	Domain of unknown function (DUF1795)	Domain	21	5.32915e-05	0.967858
PF08899.6	Domain of unknown function (DUF1844)	Domain	21	5.32915e-05	0.967911
PF09992.4	Predicted periplasmic protein (DUF2233)	Domain	21	5.32915e-05	0.967964
PF03733.8	Domain of unknown function (DUF307)	Domain	21	5.32915e-05	0.968017
PF00390.14	Malic enzyme, N-terminal domain	Domain	21	5.32915e-05	0.968071
PF06451.6	Moricin	Domain	21	5.32915e-05	0.968124
PF02873.11	UDP-N-acetylenolpyruvoylglucosamine reductase, C-terminal domain	Domain	21	5.32915e-05	0.968177
PF04699.9	ARP2/3 complex 16 kDa subunit (p16-Arc)	Domain	21	5.32915e-05	0.968231
PF13793.1	N-terminal domain of ribose phosphate pyrophosphokinase	Domain	21	5.32915e-05	0.968284
PF00438.15	S-adenosylmethionine synthetase, N-terminal domain	Domain	21	5.32915e-05	0.968337
PF09050.5	Stannin unstructured linker	Domain	21	5.32915e-05	0.968391
PF09049.5	Stannin transmembrane	Domain	21	5.32915e-05	0.968444
PF09268.5	Clathrin, heavy-chain linker	Domain	20	5.07538e-05	0.968495
PF07717.11	Oligonucleotide/oligosaccharide-binding (OB)-fold	Domain	20	5.07538e-05	0.968545
PF10412.4	Type IV secretion-system coupling protein DNA-binding domain	Domain	20	5.07538e-05	0.968596
PF01012.16	Electron transfer flavoprotein domain	Domain	20	5.07538e-05	0.968647
PF04335.8	VirB8 protein	Domain	20	5.07538e-05	0.968698
PF00705.13	Proliferating cell nuclear antigen, N-terminal domain	Domain	20	5.07538e-05	0.968748
PF04378.8	Protein of unknown function (DUF519)	Domain	20	5.07538e-05	0.968799
PF05932.8	Tir chaperone protein (CesT) family	Domain	20	5.07538e-05	0.96885
PF08461.5	Ribonuclease R winged-helix domain	Domain	20	5.07538e-05	0.968901
PF02237.12	Biotin protein ligase C terminal domain	Domain	20	5.07538e-05	0.968951
PF05746.10	DALR anticodon binding domain	Domain	20	5.07538e-05	0.969002
PF04991.8	LicD family	Domain	20	5.07538e-05	0.969053
PF06713.6	Domain of unknown function (DUF1200)	Domain	20	5.07538e-05	0.969104
PF00273.15	Serum albumin family	Domain	20	5.07538e-05	0.969154
PF01137.16	RNA 3'-terminal phosphate cyclase	Domain	20	5.07538e-05	0.969205
PF00731.15	AIR carboxylase	Domain	20	5.07538e-05	0.969256
PF00842.16	Alanine racemase, C-terminal domain	Domain	20	5.07538e-05	0.969307
PF09010.5	Anti-Sigma Factor A	Domain	20	5.07538e-05	0.969357
PF08742.6	C8 domain	Domain	20	5.07538e-05	0.969408
PF02277.12	Phosphoribosyltransferase	Domain	20	5.07538e-05	0.969459
PF08818.6	Domain of unknown function (DU1801)	Domain	20	5.07538e-05	0.96951
PF03625.9	Domain of unknown function DUF302	Domain	20	5.07538e-05	0.96956
PF03028.10	Dynein heavy chain and region D6 of dynein motor	Domain	20	5.07538e-05	0.969611
PF01687.12	Riboflavin kinase	Domain	20	5.07538e-05	0.969662
PF08283.6	Geminivirus rep protein central domain	Domain	20	5.07538e-05	0.969713
PF00742.14	Homoserine dehydrogenase	Domain	20	5.07538e-05	0.969763
PF00219.13	Insulin-like growth factor binding protein	Domain	20	5.07538e-05	0.969814
PF13962.1	Domain of unknown function	Domain	20	5.07538e-05	0.969865
PF05180.7	DNL zinc finger	Domain	20	5.07538e-05	0.969916
PF08460.5	Bacterial SH3 domain	Domain	19	4.82161e-05	0.969964
PF07110.6	EthD domain	Domain	19	4.82161e-05	0.970012
PF00218.16	Indole-3-glycerol phosphate synthase	Domain	19	4.82161e-05	0.97006
PF12724.2	Flavodoxin domain	Domain	19	4.82161e-05	0.970109
PF08753.6	NikR C terminal nickel binding domain	Domain	19	4.82161e-05	0.970157
PF06071.8	Protein of unknown function (DUF933)	Domain	19	4.82161e-05	0.970205
PF02929.12	Beta galactosidase small chain	Domain	19	4.82161e-05	0.970253
PF02907.10	Hepatitis C virus NS3 protease	Domain	19	4.82161e-05	0.970301
PF02075.12	Crossover junction endodeoxyribonuclease RuvC	Domain	19	4.82161e-05	0.97035
PF08777.6	RNA binding motif	Domain	19	4.82161e-05	0.970398
PF01182.15	Glucosamine-6-phosphate isomerases/6-phosphogluconolactonase	Domain	19	4.82161e-05	0.970446
PF12867.2	DinB superfamily	Domain	19	4.82161e-05	0.970494
PF09699.5	Doubled CXXCH motif (Paired_CXXCH_1)	Domain	19	4.82161e-05	0.970542
PF02313.12	Fumarate reductase subunit D	Domain	19	4.82161e-05	0.970591
PF11975.3	Family 4 glycosyl hydrolase C-terminal domain	Domain	19	4.82161e-05	0.970639
PF01321.13	Creatinase/Prolidase N-terminal domain	Domain	19	4.82161e-05	0.970687
PF01821.13	Anaphylotoxin-like domain	Domain	19	4.82161e-05	0.970735
PF00401.15	ATP synthase, Delta/Epsilon chain, long alpha-helix domain	Domain	19	4.82161e-05	0.970784
PF08592.6	Domain of unknown function (DUF1772)	Domain	19	4.82161e-05	0.970832
PF00039.13	Fibronectin type I domain	Domain	19	4.82161e-05	0.97088
PF01491.11	Frataxin-like domain	Domain	19	4.82161e-05	0.970928
PF02924.9	Bacteriophage lambda head decoration protein D	Domain	19	4.82161e-05	0.970976
PF05198.11	Translation initiation factor IF-3, N-terminal domain	Domain	19	4.82161e-05	0.971025
PF00605.12	Interferon regulatory factor transcription factor	Domain	19	4.82161e-05	0.971073
PF02249.12	Methyl-coenzyme M reductase alpha subunit, C-terminal domain	Domain	19	4.82161e-05	0.971121
PF09016.5	Pas factor saposin fold	Domain	19	4.82161e-05	0.971169
PF08501.6	Shikimate dehydrogenase substrate binding domain	Domain	19	4.82161e-05	0.971218
PF09051.5	Stannin cytoplasmic	Domain	19	4.82161e-05	0.971266
PF02978.14	Signal peptide binding domain	Domain	19	4.82161e-05	0.971314
PF09466.5	Hypothetical protein Yqai	Domain	19	4.82161e-05	0.971362
PF11325.3	Domain of unknown function (DUF3127)	Domain	18	4.56784e-05	0.971408
PF01796.12	DUF35 OB-fold domain	Domain	18	4.56784e-05	0.971454
PF13581.1	Histidine kinase-like ATPase domain	Domain	18	4.56784e-05	0.971499
PF01335.16	Death effector domain	Domain	18	4.56784e-05	0.971545
PF11020.3	Domain of unknown function (DUF2610)	Domain	18	4.56784e-05	0.971591
PF01276.15	Orn/Lys/Arg decarboxylase, major domain	Domain	18	4.56784e-05	0.971636
PF13906.1	C-terminus of AA_permease	Domain	18	4.56784e-05	0.971682
PF02984.14	Cyclin, C-terminal domain	Domain	18	4.56784e-05	0.971728
PF01353.17	Green fluorescent protein	Domain	18	4.56784e-05	0.971773
PF09379.5	FERM N-terminal domain	Domain	18	4.56784e-05	0.971819
PF08207.7	Elongation factor P (EF-P) KOW-like domain	Domain	18	4.56784e-05	0.971865
PF13506.1	Glycosyl transferase family 21	Domain	18	4.56784e-05	0.97191
PF03789.8	ELK domain	Domain	18	4.56784e-05	0.971956
PF01421.14	Reprolysin (M12B) family zinc metalloprotease	Domain	18	4.56784e-05	0.972002
PF13714.1	Phosphoenolpyruvate phosphomutase	Domain	18	4.56784e-05	0.972047
PF08770.6	Sulphur oxidation protein SoxZ	Domain	18	4.56784e-05	0.972093
PF00024.21	PAN domain	Domain	18	4.56784e-05	0.972139
PF13535.1	ATP-grasp domain	Domain	18	4.56784e-05	0.972184
PF02837.13	Glycosyl hydrolases family 2, sugar binding domain	Domain	18	4.56784e-05	0.97223
PF00404.13	Dockerin type I repeat	Domain	18	4.56784e-05	0.972276
PF11103.3	Protein of unknown function (DUF2887)	Domain	18	4.56784e-05	0.972321
PF07510.6	Protein of unknown function (DUF1524)	Domain	18	4.56784e-05	0.972367
PF00568.18	WH1 domain	Domain	18	4.56784e-05	0.972413
PF01214.13	Casein kinase II regulatory subunit	Domain	18	4.56784e-05	0.972458
PF08719.6	Domain of unknown function (DUF1768)	Domain	18	4.56784e-05	0.972504
PF08895.6	Domain of unknown function (DUF1840)	Domain	18	4.56784e-05	0.97255
PF10576.4	Iron-sulfur binding domain of endonuclease III	Domain	18	4.56784e-05	0.972595
PF02832.11	Flavivirus glycoprotein, immunoglobulin-like domain	Domain	18	4.56784e-05	0.972641
PF03454.10	MoeA C-terminal region (domain IV)	Domain	18	4.56784e-05	0.972687
PF05550.6	Pestivirus Npro endopeptidase C53	Domain	18	4.56784e-05	0.972733
PF09361.5	Phasin protein	Domain	18	4.56784e-05	0.972778
PF00511.12	E2 (early) protein, C terminal	Domain	18	4.56784e-05	0.972824
PF08708.6	Primase C terminal 1 (PriCT-1)	Domain	18	4.56784e-05	0.97287
PF08806.6	Sep15/SelM redox domain	Domain	18	4.56784e-05	0.972915
PF12648.2	TcpE family	Domain	18	4.56784e-05	0.972961
PF03458.8	UPF0126 domain	Domain	18	4.56784e-05	0.973007
PF02625.11	XdhC and CoxI family	Domain	18	4.56784e-05	0.973052
PF05790.10	Immunoglobulin C2-set domain	Domain	17	4.31407e-05	0.973095
PF05838.7	Glycosyl hydrolase 108	Domain	17	4.31407e-05	0.973139
PF13474.1	SnoaL-like domain	Domain	17	4.31407e-05	0.973182
PF03949.10	Malic enzyme, NAD binding domain	Domain	17	4.31407e-05	0.973225
PF01232.18	Mannitol dehydrogenase Rossmann domain	Domain	17	4.31407e-05	0.973268
PF08242.7	Methyltransferase domain	Domain	17	4.31407e-05	0.973311
PF01375.12	Heat-labile enterotoxin alpha chain	Domain	17	4.31407e-05	0.973354
PF07748.8	Glycosyl hydrolases family 38 C-terminal domain	Domain	17	4.31407e-05	0.973397
PF13692.1	Glycosyl transferases group 1	Domain	17	4.31407e-05	0.973441
PF05043.8	Mga helix-turn-helix domain	Domain	17	4.31407e-05	0.973484
PF01074.17	Glycosyl hydrolases family 38 N-terminal domain	Domain	17	4.31407e-05	0.973527
PF00730.20	HhH-GPD superfamily base excision DNA repair protein	Domain	17	4.31407e-05	0.97357
PF05229.10	Spore Coat Protein U domain	Domain	17	4.31407e-05	0.973613
PF13843.1	Transposase IS4	Domain	17	4.31407e-05	0.973656
PF12906.2	RING-variant domain	Domain	17	4.31407e-05	0.973699
PF12705.2	PD-(D/E)XK nuclease superfamily	Domain	17	4.31407e-05	0.973743
PF07971.7	Glycosyl hydrolase family 92	Domain	17	4.31407e-05	0.973786
PF00694.14	Aconitase C-terminal domain	Domain	17	4.31407e-05	0.973829
PF01167.13	Tub family	Domain	17	4.31407e-05	0.973872
PF09186.6	Domain of unknown function (DUF1949)	Domain	17	4.31407e-05	0.973915
PF10470.4	PKA-RI-RII subunit binding domain of A-kinase anchor protein	Domain	17	4.31407e-05	0.973958
PF01388.16	ARID/BRIGHT DNA binding domain	Domain	17	4.31407e-05	0.974001
PF00734.13	Fungal cellulose binding domain	Domain	17	4.31407e-05	0.974044
PF02288.10	Dehydratase medium subunit	Domain	17	4.31407e-05	0.974088
PF08974.5	Domain of unknown function (DUF1877)	Domain	17	4.31407e-05	0.974131
PF05670.8	Domain of unknown function (DUF814)	Domain	17	4.31407e-05	0.974174
PF10415.4	Fumarase C C-terminus	Domain	17	4.31407e-05	0.974217
PF02844.10	Phosphoribosylglycinamide synthetase, N domain	Domain	17	4.31407e-05	0.97426
PF12764.2	Glycine-rich region of argonaut	Domain	17	4.31407e-05	0.974303
PF01419.12	Jacalin-like lectin domain	Domain	17	4.31407e-05	0.974346
PF06701.8	Mib_herc2	Domain	17	4.31407e-05	0.97439
PF08245.7	Mur ligase middle domain	Domain	17	4.31407e-05	0.974433
PF08995.5	Necrosis inducing protein-1	Domain	17	4.31407e-05	0.974476
PF08529.6	NusA N-terminal domain	Domain	17	4.31407e-05	0.974519
PF02887.11	Pyruvate kinase, alpha/beta domain	Domain	17	4.31407e-05	0.974562
PF14204.1	Ribosomal L18 C-terminal region	Domain	17	4.31407e-05	0.974605
PF01782.13	RimM N-terminal domain	Domain	17	4.31407e-05	0.974648
PF08755.6	Hemimethylated DNA-binding protein YccV like	Domain	17	4.31407e-05	0.974692
PF00054.18	Laminin G domain	Domain	16	4.06031e-05	0.974732
PF00354.12	Pentaxin family	Domain	16	4.06031e-05	0.974773
PF07685.9	CobB/CobQ-like glutamine amidotransferase domain	Domain	16	4.06031e-05	0.974813
PF02230.11	Phospholipase/Carboxylesterase	Domain	16	4.06031e-05	0.974854
PF11699.3	Mif2/CENP-C like	Domain	16	4.06031e-05	0.974895
PF07707.10	BTB And C-terminal Kelch	Domain	16	4.06031e-05	0.974935
PF01739.13	CheR methyltransferase, SAM binding domain	Domain	16	4.06031e-05	0.974976
PF02629.14	CoA binding domain	Domain	16	4.06031e-05	0.975016
PF08709.6	Inositol 1,4,5-trisphosphate/ryanodine receptor	Domain	16	4.06031e-05	0.975057
PF02977.10	Carboxypeptidase A inhibitor	Domain	16	4.06031e-05	0.975098
PF08125.8	Mannitol dehydrogenase C-terminal domain	Domain	16	4.06031e-05	0.975138
PF03481.8	Putative GTP-binding controlling metal-binding	Domain	16	4.06031e-05	0.975179
PF10668.4	Phage terminase small subunit	Domain	16	4.06031e-05	0.975219
PF13485.1	Peptidase MA superfamily	Domain	16	4.06031e-05	0.97526
PF08274.7	PhnA Zinc-Ribbon	Domain	16	4.06031e-05	0.975301
PF08443.6	RimK-like ATP-grasp domain	Domain	16	4.06031e-05	0.975341
PF08761.6	dUTPase	Domain	16	4.06031e-05	0.975382
PF12643.2	MazG-like family	Domain	16	4.06031e-05	0.975422
PF02637.13	GatB domain	Domain	16	4.06031e-05	0.975463
PF09424.5	Yqey-like protein	Domain	16	4.06031e-05	0.975504
PF02900.13	Catalytic LigB subunit of aromatic ring-opening dioxygenase	Domain	16	4.06031e-05	0.975544
PF02912.13	Aminoacyl tRNA synthetase class II, N-terminal domain	Domain	16	4.06031e-05	0.975585
PF13484.1	4Fe-4S double cluster binding domain	Domain	16	4.06031e-05	0.975625
PF13746.1	4Fe-4S dicluster domain	Domain	16	4.06031e-05	0.975666
PF04307.9	Predicted membrane-bound metal-dependent hydrolase (DUF457)	Domain	16	4.06031e-05	0.975707
PF02872.13	5'-nucleotidase, C-terminal domain	Domain	16	4.06031e-05	0.975747
PF00988.17	Carbamoyl-phosphate synthase small chain, CPSase domain	Domain	16	4.06031e-05	0.975788
PF03880.10	DbpA RNA binding domain	Domain	16	4.06031e-05	0.975828
PF08068.7	DKCLD (NUC011) domain	Domain	16	4.06031e-05	0.975869
PF07332.6	Protein of unknown function (DUF1469)	Domain	16	4.06031e-05	0.97591
PF08898.5	Domain of unknown function (DUF1843)	Domain	16	4.06031e-05	0.97595
PF13099.1	Domain of unknown function (DUF3944)	Domain	16	4.06031e-05	0.975991
PF13511.1	Domain of unknown function (DUF4124)	Domain	16	4.06031e-05	0.976032
PF07968.7	Leukocidin/Hemolysin toxin family	Domain	16	4.06031e-05	0.976072
PF07553.6	Host cell surface-exposed lipoprotein	Domain	16	4.06031e-05	0.976113
PF02975.9	Methylamine dehydrogenase, L chain	Domain	16	4.06031e-05	0.976153
PF06463.8	Molybdenum Cofactor Synthesis C	Domain	16	4.06031e-05	0.976194
PF00720.12	Subtilisin inhibitor-like	Domain	16	4.06031e-05	0.976235
PF02865.12	STAT protein, protein interaction domain	Domain	16	4.06031e-05	0.976275
PF00020.13	TNFR/NGFR cysteine-rich region	Domain	16	4.06031e-05	0.976316
PF03798.11	TLC domain	Domain	16	4.06031e-05	0.976356
PF10659.4	Trypanosome variant surface glycoprotein C-terminal domain	Domain	16	4.06031e-05	0.976397
PF09639.5	YjcQ protein	Domain	16	4.06031e-05	0.976438
PF12832.2	MFS_1 like family	Domain	15	3.80654e-05	0.976476
PF01330.16	RuvA N terminal domain	Domain	15	3.80654e-05	0.976514
PF13604.1	AAA domain	Domain	15	3.80654e-05	0.976552
PF05729.7	NACHT domain	Domain	15	3.80654e-05	0.97659
PF12641.2	Flavodoxin domain	Domain	15	3.80654e-05	0.976628
PF13628.1	Domain of unknown function (DUF4142)	Domain	15	3.80654e-05	0.976666
PF00866.13	Ring hydroxylating beta subunit	Domain	15	3.80654e-05	0.976704
PF00193.12	Extracellular link domain	Domain	15	3.80654e-05	0.976742
PF01340.15	Met Apo-repressor, MetJ	Domain	15	3.80654e-05	0.97678
PF03853.10	YjeF-related protein N-terminus	Domain	15	3.80654e-05	0.976818
PF10531.4	SLBB domain	Domain	15	3.80654e-05	0.976856
PF00554.17	Rel homology domain (RHD)	Domain	15	3.80654e-05	0.976894
PF02864.10	STAT protein, DNA binding domain	Domain	15	3.80654e-05	0.976932
PF01429.14	Methyl-CpG binding domain	Domain	15	3.80654e-05	0.97697
PF06969.11	HemN C-terminal domain	Domain	15	3.80654e-05	0.977009
PF03221.11	Tc5 transposase DNA-binding domain	Domain	15	3.80654e-05	0.977047
PF02295.12	Adenosine deaminase z-alpha domain	Domain	15	3.80654e-05	0.977085
PF06953.6	Arsenical resistance operon trans-acting repressor ArsD	Domain	15	3.80654e-05	0.977123
PF02897.10	Prolyl oligopeptidase, N-terminal beta-propeller domain	Domain	15	3.80654e-05	0.977161
PF02521.9	Putative outer membrane protein	Domain	15	3.80654e-05	0.977199
PF00967.12	Barwin family	Domain	15	3.80654e-05	0.977237
PF01126.15	Heme oxygenase	Domain	15	3.80654e-05	0.977275
PF09374.5	Predicted Peptidoglycan domain	Domain	15	3.80654e-05	0.977313
PF01743.15	Poly A polymerase head domain	Domain	15	3.80654e-05	0.977351
PF03703.9	Bacterial PH domain	Domain	15	3.80654e-05	0.977389
PF01571.16	Aminomethyltransferase folate-binding domain	Domain	15	3.80654e-05	0.977427
PF10721.4	Protein of unknown function (DUF2514)	Domain	15	3.80654e-05	0.977465
PF13483.1	Beta-lactamase superfamily domain	Domain	15	3.80654e-05	0.977503
PF01974.12	tRNA intron endonuclease, catalytic C-terminal domain	Domain	15	3.80654e-05	0.977541
PF13090.1	Polyphosphate kinase C-terminal domain	Domain	15	3.80654e-05	0.977579
PF02246.10	Protein L b1 domain	Domain	15	3.80654e-05	0.977618
PF01179.15	Copper amine oxidase, enzyme domain	Domain	15	3.80654e-05	0.977656
PF02281.11	Transposase Tn5 dimerisation domain	Domain	15	3.80654e-05	0.977694
PF06877.6	Protein of unknown function (DUF1260)	Domain	15	3.80654e-05	0.977732
PF07063.8	Domain of unknown function (DUF1338)	Domain	15	3.80654e-05	0.97777
PF07987.6	Domain of unkown function (DUF1775)	Domain	15	3.80654e-05	0.977808
PF09234.5	Domain of unknown function (DUF1963)	Domain	15	3.80654e-05	0.977846
PF10509.4	Galactokinase galactose-binding signature	Domain	15	3.80654e-05	0.977884
PF02843.11	Phosphoribosylglycinamide synthetase, C domain	Domain	15	3.80654e-05	0.977922
PF13932.1	GidA associated domain 3	Domain	15	3.80654e-05	0.97796
PF04212.13	MIT (microtubule interacting and transport) domain	Domain	15	3.80654e-05	0.977998
PF05237.8	MoeZ/MoeB domain	Domain	15	3.80654e-05	0.978036
PF10785.4	NADH-ubiquinone oxidoreductase complex I, 21 kDa subunit	Domain	15	3.80654e-05	0.978074
PF01030.19	Receptor L domain	Domain	15	3.80654e-05	0.978112
PF08808.6	RES domain	Domain	15	3.80654e-05	0.97815
PF08832.5	Steroid receptor coactivator	Domain	15	3.80654e-05	0.978189
PF10569.4	Alpha-macro-globulin thiol-ester bond-forming region	Domain	15	3.80654e-05	0.978227
PF13086.1	AAA domain	Domain	14	3.55277e-05	0.978262
PF00910.17	RNA helicase	Domain	14	3.55277e-05	0.978298
PF06821.8	Serine hydrolase	Domain	14	3.55277e-05	0.978333
PF01487.10	Type I 3-dehydroquinase	Domain	14	3.55277e-05	0.978369
PF13062.1	Protein of unknown function (DUF3924)	Domain	14	3.55277e-05	0.978404
PF01269.12	Fibrillarin	Domain	14	3.55277e-05	0.97844
PF00205.17	Thiamine pyrophosphate enzyme, central domain	Domain	14	3.55277e-05	0.978475
PF01750.13	Hydrogenase maturation protease	Domain	14	3.55277e-05	0.978511
PF03724.11	META domain	Domain	14	3.55277e-05	0.978546
PF08965.5	Domain of unknown function (DUF1870)	Domain	14	3.55277e-05	0.978582
PF02742.10	Iron dependent repressor, metal binding and dimerisation domain	Domain	14	3.55277e-05	0.978617
PF08221.6	RNA polymerase III subunit RPC82 helix-turn-helix domain	Domain	14	3.55277e-05	0.978653
PF13766.1	2-enoyl-CoA Hydratase C-terminal region	Domain	14	3.55277e-05	0.978688
PF02955.11	Prokaryotic glutathione synthetase, ATP-grasp domain	Domain	14	3.55277e-05	0.978724
PF00848.14	Ring hydroxylating alpha subunit (catalytic domain)	Domain	14	3.55277e-05	0.97876
PF08668.7	HDOD domain	Domain	14	3.55277e-05	0.978795
PF09252.5	Allergen Fel d I-B chain	Domain	14	3.55277e-05	0.978831
PF04535.7	Domain of unknown function (DUF588)	Domain	14	3.55277e-05	0.978866
PF13859.1	BNR repeat-like domain	Domain	14	3.55277e-05	0.978902
PF05014.10	Nucleoside 2-deoxyribosyltransferase	Domain	14	3.55277e-05	0.978937
PF09236.5	Alpha-haemoglobin stabilising protein	Domain	14	3.55277e-05	0.978973
PF01067.17	Calpain large subunit, domain III	Domain	14	3.55277e-05	0.979008
PF02284.11	Cytochrome c oxidase subunit Va	Domain	14	3.55277e-05	0.979044
PF10557.4	Cullin protein neddylation domain	Domain	14	3.55277e-05	0.979079
PF08967.5	Domain of unknown function (DUF1884)	Domain	14	3.55277e-05	0.979115
PF08979.6	Domain of unknown function (DUF1894)	Domain	14	3.55277e-05	0.97915
PF03479.10	Domain of unknown function (DUF296)	Domain	14	3.55277e-05	0.979186
PF01468.12	GA module	Domain	14	3.55277e-05	0.979221
PF08669.6	Glycine cleavage T-protein C-terminal barrel domain	Domain	14	3.55277e-05	0.979257
PF08244.7	Glycosyl hydrolases family 32 C terminal	Domain	14	3.55277e-05	0.979292
PF12998.2	Inhibitor of growth proteins N-terminal histone-binding	Domain	14	3.55277e-05	0.979328
PF09253.5	Pollen allergen ole e 6	Domain	14	3.55277e-05	0.979363
PF03717.10	Penicillin-binding Protein dimerisation domain	Domain	14	3.55277e-05	0.979399
PF08548.6	Peptidase M10 serralysin C terminal	Domain	14	3.55277e-05	0.979435
PF01497.13	Periplasmic binding protein	Domain	14	3.55277e-05	0.97947
PF13089.1	Polyphosphate kinase N-terminal domain	Domain	14	3.55277e-05	0.979506
PF00621.15	RhoGEF domain	Domain	14	3.55277e-05	0.979541
PF00721.16	Virus coat protein (TMV like)	Domain	14	3.55277e-05	0.979577
PF03720.10	UDP-glucose/GDP-mannose dehydrogenase family, UDP binding domain	Domain	14	3.55277e-05	0.979612
PF03695.8	Uncharacterised protein family (UPF0149)	Domain	14	3.55277e-05	0.979648
PF07884.9	Vitamin K epoxide reductase family	Domain	14	3.55277e-05	0.979683
PF13308.1	YARHG domain	Domain	14	3.55277e-05	0.979719
PF13348.1	Tyrosine phosphatase family C-terminal region	Domain	14	3.55277e-05	0.979754
PF06347.8	Bacterial SH3 domain	Domain	13	3.299e-05	0.979787
PF04962.7	KduI/IolB family	Domain	13	3.299e-05	0.97982
PF07366.7	SnoaL-like polyketide cyclase	Domain	13	3.299e-05	0.979853
PF02747.10	Proliferating cell nuclear antigen, C-terminal domain	Domain	13	3.299e-05	0.979886
PF07951.7	Clostridium neurotoxin, C-terminal receptor binding	Domain	13	3.299e-05	0.979919
PF00970.19	Oxidoreductase FAD-binding domain	Domain	13	3.299e-05	0.979952
PF07831.8	Pyrimidine nucleoside phosphorylase C-terminal domain	Domain	13	3.299e-05	0.979985
PF01064.18	Activin types I and II receptor domain	Domain	13	3.299e-05	0.980018
PF02319.15	E2F/DP family winged-helix DNA-binding domain	Domain	13	3.299e-05	0.980051
PF07453.8	NUMOD1 domain	Domain	13	3.299e-05	0.980084
PF00339.24	Arrestin (or S-antigen), N-terminal domain	Domain	13	3.299e-05	0.980117
PF13433.1	Periplasmic binding protein domain	Domain	13	3.299e-05	0.98015
PF12352.3	Snare region anchored in the vesicle membrane C-terminus	Domain	13	3.299e-05	0.980183
PF01833.19	IPT/TIG domain	Domain	13	3.299e-05	0.980216
PF01389.12	OmpA-like transmembrane domain	Domain	13	3.299e-05	0.980249
PF03011.10	PFEMP DBL domain	Domain	13	3.299e-05	0.980282
PF09588.5	YqaJ-like viral recombinase domain	Domain	13	3.299e-05	0.980315
PF09372.5	PRANC domain	Domain	13	3.299e-05	0.980348
PF03020.10	LEM domain	Domain	13	3.299e-05	0.980381
PF02501.12	Type II secretion system (T2SS), protein I	Domain	13	3.299e-05	0.980414
PF11734.3	TilS substrate C-terminal domain	Domain	13	3.299e-05	0.980447
PF00570.18	HRDC domain	Domain	13	3.299e-05	0.98048
PF12834.2	Phage integrase, N-terminal	Domain	13	3.299e-05	0.980513
PF10397.4	Adenylosuccinate lyase C-terminus	Domain	13	3.299e-05	0.980546
PF00586.19	AIR synthase related protein, N-terminal domain	Domain	13	3.299e-05	0.980579
PF08264.8	Anticodon-binding domain of tRNA	Domain	13	3.299e-05	0.980612
PF03485.11	Arginyl tRNA synthetase N terminal domain	Domain	13	3.299e-05	0.980645
PF08763.6	Voltage gated calcium channel IQ domain	Domain	13	3.299e-05	0.980678
PF03450.12	CO dehydrogenase flavoprotein C-terminal domain	Domain	13	3.299e-05	0.980711
PF07833.6	Copper amine oxidase N-terminal domain	Domain	13	3.299e-05	0.980744
PF02560.9	Cyanate lyase C-terminal domain	Domain	13	3.299e-05	0.980777
PF01220.14	Dehydroquinase class II	Domain	13	3.299e-05	0.98081
PF08148.7	DSHCT (NUC185) domain	Domain	13	3.299e-05	0.980843
PF09082.5	Domain of unknown function (DUF1922)	Domain	13	3.299e-05	0.980876
PF12957.2	Domain of unknown function (DUF3846)	Domain	13	3.299e-05	0.980909
PF03147.9	Ferredoxin-fold anticodon binding domain	Domain	13	3.299e-05	0.980942
PF02934.10	GatB/GatE catalytic domain	Domain	13	3.299e-05	0.980975
PF00745.15	Glutamyl-tRNAGlu reductase, dimerisation domain	Domain	13	3.299e-05	0.981008
PF02301.13	HORMA domain	Domain	13	3.299e-05	0.981041
PF03473.12	MOSC domain	Domain	13	3.299e-05	0.981074
PF07943.8	Penicillin-binding protein 5, C-terminal domain	Domain	13	3.299e-05	0.981107
PF13675.1	Type IV pili methyl-accepting chemotaxis transducer N-term	Domain	13	3.299e-05	0.98114
PF04043.10	Plant invertase/pectin methylesterase inhibitor	Domain	13	3.299e-05	0.981173
PF01091.13	PTN/MK heparin-binding protein family, C-terminal domain	Domain	13	3.299e-05	0.981206
PF00074.15	Pancreatic ribonuclease	Domain	13	3.299e-05	0.981239
PF01417.15	ENTH domain	Domain	12	3.04523e-05	0.981269
PF12846.2	AAA-like domain	Domain	12	3.04523e-05	0.9813
PF13521.1	AAA domain	Domain	12	3.04523e-05	0.98133
PF07693.9	KAP family P-loop domain	Domain	12	3.04523e-05	0.981361
PF03976.9	Polyphosphate kinase 2 (PPK2)	Domain	12	3.04523e-05	0.981391
PF12852.2	Cupin	Domain	12	3.04523e-05	0.981422
PF01261.19	Xylose isomerase-like TIM barrel	Domain	12	3.04523e-05	0.981452
PF13406.1	Transglycosylase SLT domain	Domain	12	3.04523e-05	0.981482
PF06737.9	Transglycosylase-like domain	Domain	12	3.04523e-05	0.981513
PF00567.19	Tudor domain	Domain	12	3.04523e-05	0.981543
PF01413.14	C-terminal tandem repeated domain in type 4 procollagen	Domain	12	3.04523e-05	0.981574
PF13580.1	SIS domain	Domain	12	3.04523e-05	0.981604
PF08783.6	DWNN domain	Domain	12	3.04523e-05	0.981635
PF00667.15	FAD binding domain	Domain	12	3.04523e-05	0.981665
PF01068.16	ATP dependent DNA ligase domain	Domain	12	3.04523e-05	0.981696
PF08030.7	Ferric reductase NAD binding domain	Domain	12	3.04523e-05	0.981726
PF02749.11	Quinolinate phosphoribosyl transferase, N-terminal domain	Domain	12	3.04523e-05	0.981757
PF09223.6	YodA lipocalin-like domain	Domain	12	3.04523e-05	0.981787
PF04967.7	HTH DNA binding domain	Domain	12	3.04523e-05	0.981817
PF08222.6	CodY helix-turn-helix domain	Domain	12	3.04523e-05	0.981848
PF12776.2	Myb/SANT-like DNA-binding domain	Domain	12	3.04523e-05	0.981878
PF03428.8	Replication protein C N-terminal domain	Domain	12	3.04523e-05	0.981909
PF01088.16	Ubiquitin carboxyl-terminal hydrolase, family 1	Domain	12	3.04523e-05	0.981939
PF13185.1	GAF domain	Domain	12	3.04523e-05	0.98197
PF13596.1	PAS domain	Domain	12	3.04523e-05	0.982
PF02264.10	LamB porin	Domain	12	3.04523e-05	0.982031
PF02589.10	Uncharacterised ACR, YkgG family COG1556	Domain	12	3.04523e-05	0.982061
PF06042.6	Bacterial protein of unknown function (DUF925)	Domain	12	3.04523e-05	0.982092
PF10127.4	Predicted nucleotidyltransferase	Domain	12	3.04523e-05	0.982122
PF14279.1	HNH endonuclease	Domain	12	3.04523e-05	0.982152
PF10130.4	PIN domain	Domain	12	3.04523e-05	0.982183
PF07694.7	5TMR of 5TMR-LYT	Domain	12	3.04523e-05	0.982213
PF07565.8	Band 3 cytoplasmic domain	Domain	12	3.04523e-05	0.982244
PF00804.20	Syntaxin	Domain	12	3.04523e-05	0.982274
PF10418.4	Iron-sulfur cluster binding domain of dihydroorotate dehydrogenase B	Domain	12	3.04523e-05	0.982305
PF02770.14	Acyl-CoA dehydrogenase, middle domain	Domain	12	3.04523e-05	0.982335
PF13823.1	Alcohol dehydrogenase GroES-associated	Domain	12	3.04523e-05	0.982366
PF01315.17	Aldehyde oxidase and xanthine dehydrogenase, a/b hammerhead domain	Domain	12	3.04523e-05	0.982396
PF13882.1	C-terminal domain of Fibronectin type III	Domain	12	3.04523e-05	0.982426
PF04942.9	CC domain	Domain	12	3.04523e-05	0.982457
PF01024.14	Colicin pore forming domain	Domain	12	3.04523e-05	0.982487
PF03765.10	CRAL/TRIO, N-terminal domain	Domain	12	3.04523e-05	0.982518
PF12792.2	CSS motif domain associated with EAL	Domain	12	3.04523e-05	0.982548
PF05173.9	Dihydrodipicolinate reductase, C-terminus	Domain	12	3.04523e-05	0.982579
PF13587.1	N-terminal domain of DJ-1_PfpI family	Domain	12	3.04523e-05	0.982609
PF12646.2	Domain of unknown function (DUF3783)	Domain	12	3.04523e-05	0.98264
PF05201.10	Glutamyl-tRNAGlu reductase, N-terminal domain	Domain	12	3.04523e-05	0.98267
PF02213.11	GYF domain	Domain	12	3.04523e-05	0.982701
PF06594.6	Haemolysin-type calcium binding protein related domain	Domain	12	3.04523e-05	0.982731
PF13286.1	Phosphohydrolase-associated domain	Domain	12	3.04523e-05	0.982761
PF05231.9	MASE1	Domain	12	3.04523e-05	0.982792
PF10552.4	ORF6C domain	Domain	12	3.04523e-05	0.982822
PF10590.4	Pyridoxine 5'-phosphate oxidase C-terminal dimerisation region	Domain	12	3.04523e-05	0.982853
PF02748.10	Aspartate carbamoyltransferase regulatory chain, metal binding domain	Domain	12	3.04523e-05	0.982883
PF03013.9	Pyrimidine dimer DNA glycosylase	Domain	12	3.04523e-05	0.982914
PF12647.2	RNHCP domain	Domain	12	3.04523e-05	0.982944
PF03872.8	Anti sigma-E protein RseA, N-terminal domain	Domain	12	3.04523e-05	0.982975
PF09052.5	Salmonella invasion protein A	Domain	12	3.04523e-05	0.983005
PF07525.11	SOCS box	Domain	12	3.04523e-05	0.983036
PF02881.14	SRP54-type protein, helical bundle domain	Domain	12	3.04523e-05	0.983066
PF01397.16	Terpene synthase, N-terminal domain	Domain	12	3.04523e-05	0.983096
PF12895.2	Anaphase-promoting complex, cyclosome, subunit 3	Domain	11	2.79146e-05	0.983124
PF01132.15	Elongation factor P (EF-P) OB domain	Domain	11	2.79146e-05	0.983152
PF11967.3	Recombination protein O N terminal	Domain	11	2.79146e-05	0.98318
PF13481.1	AAA domain	Domain	11	2.79146e-05	0.983208
PF08298.6	PrkA AAA domain	Domain	11	2.79146e-05	0.983236
PF07931.7	Chloramphenicol phosphotransferase-like protein	Domain	11	2.79146e-05	0.983264
PF02089.10	Palmitoyl protein thioesterase	Domain	11	2.79146e-05	0.983292
PF04273.8	Putative phosphatase (DUF442)	Domain	11	2.79146e-05	0.98332
PF00449.15	Urease alpha-subunit, N-terminal domain	Domain	11	2.79146e-05	0.983348
PF00489.12	Interleukin-6/G-CSF/MGF family	Domain	11	2.79146e-05	0.983376
PF01270.12	Glycosyl hydrolases family 8	Domain	11	2.79146e-05	0.983404
PF13478.1	XdhC Rossmann domain	Domain	11	2.79146e-05	0.983431
PF02196.10	Raf-like Ras-binding domain	Domain	11	2.79146e-05	0.983459
PF07936.7	Potassium-channel blocking toxin	Domain	11	2.79146e-05	0.983487
PF08021.6	Siderophore-interacting FAD-binding domain	Domain	11	2.79146e-05	0.983515
PF00626.17	Gelsolin repeat	Domain	11	2.79146e-05	0.983543
PF04552.8	Sigma-54, DNA binding domain	Domain	11	2.79146e-05	0.983571
PF13529.1	Peptidase_C39 like family	Domain	11	2.79146e-05	0.983599
PF13344.1	Haloacid dehalogenase-like hydrolase	Domain	11	2.79146e-05	0.983627
PF03114.13	BAR domain	Domain	11	2.79146e-05	0.983655
PF00801.15	PKD domain	Domain	11	2.79146e-05	0.983683
PF09587.5	Bacterial capsule synthesis protein PGA_cap	Domain	11	2.79146e-05	0.983711
PF13842.1	DDE_Tnp_1-like zinc-ribbon	Domain	11	2.79146e-05	0.983738
PF13848.1	Thioredoxin-like domain	Domain	11	2.79146e-05	0.983766
PF05787.8	Bacterial protein of unknown function (DUF839)	Domain	11	2.79146e-05	0.983794
PF00553.14	Cellulose binding domain	Domain	11	2.79146e-05	0.983822
PF05773.17	RWD domain	Domain	11	2.79146e-05	0.98385
PF08694.6	Ubiquitin-fold modifier-conjugating enzyme 1	Domain	11	2.79146e-05	0.983878
PF01612.15	3'-5' exonuclease	Domain	11	2.79146e-05	0.983906
PF13444.1	Acetyltransferase (GNAT) domain	Domain	11	2.79146e-05	0.983934
PF03165.11	MH1 domain	Domain	11	2.79146e-05	0.983962
PF09378.5	HAS barrel domain	Domain	11	2.79146e-05	0.98399
PF13447.1	Seven times multi-haem cytochrome CxxCH	Domain	11	2.79146e-05	0.984018
PF02300.12	Fumarate reductase subunit C	Domain	11	2.79146e-05	0.984046
PF08798.6	CRISPR associated protein	Domain	11	2.79146e-05	0.984073
PF12656.2	DExH-box splicing factor binding site	Domain	11	2.79146e-05	0.984101
PF09346.5	SMI1 / KNR4 family (SUKH-1)	Domain	11	2.79146e-05	0.984129
PF05191.9	Adenylate kinase, active site lid	Domain	11	2.79146e-05	0.984157
PF06968.8	Biotin and Thiamin Synthesis associated domain	Domain	11	2.79146e-05	0.984185
PF01114.13	Colipase, N-terminal domain	Domain	11	2.79146e-05	0.984213
PF02740.9	Colipase, C-terminal domain	Domain	11	2.79146e-05	0.984241
PF02787.14	Carbamoyl-phosphate synthetase large chain, oligomerisation domain	Domain	11	2.79146e-05	0.984269
PF08906.6	Domain of unknown function (DUF1851)	Domain	11	2.79146e-05	0.984297
PF05903.9	PPPDE putative peptidase domain	Domain	11	2.79146e-05	0.984325
PF05383.12	La domain	Domain	11	2.79146e-05	0.984353
PF08513.6	LisH	Domain	11	2.79146e-05	0.984381
PF10393.4	Trimeric coiled-coil oligomerisation domain of matrilin	Domain	11	2.79146e-05	0.984408
PF02965.12	Vitamin B12 dependent methionine synthase, activation domain	Domain	11	2.79146e-05	0.984436
PF08710.5	nsp9 replicase	Domain	11	2.79146e-05	0.984464
PF10488.4	Phosphatase-1 catalytic subunit binding region	Domain	11	2.79146e-05	0.984492
PF13963.1	Transposase-associated domain	Domain	11	2.79146e-05	0.98452
PF07973.9	Threonyl and Alanyl tRNA synthetase second additional domain	Domain	11	2.79146e-05	0.984548
PF00569.12	Zinc finger, ZZ type	Domain	10	2.53769e-05	0.984573
PF12848.2	ABC transporter	Domain	10	2.53769e-05	0.984599
PF07730.8	Histidine kinase	Domain	10	2.53769e-05	0.984624
PF08545.5	3-Oxoacyl-[acyl-carrier-protein (ACP)] synthase III	Domain	10	2.53769e-05	0.98465
PF02551.10	Acyl-CoA thioesterase	Domain	10	2.53769e-05	0.984675
PF13537.1	Glutamine amidotransferase domain	Domain	10	2.53769e-05	0.9847
PF00670.16	S-adenosyl-L-homocysteine hydrolase, NAD binding domain	Domain	10	2.53769e-05	0.984726
PF13241.1	Putative NAD(P)-binding	Domain	10	2.53769e-05	0.984751
PF01170.13	Putative RNA methylase family UPF0020	Domain	10	2.53769e-05	0.984776
PF00197.13	Trypsin and protease inhibitor	Domain	10	2.53769e-05	0.984802
PF02017.10	CIDE-N domain	Domain	10	2.53769e-05	0.984827
PF00789.15	UBX domain	Domain	10	2.53769e-05	0.984853
PF04421.8	Mss4 protein	Domain	10	2.53769e-05	0.984878
PF01916.12	Deoxyhypusine synthase	Domain	10	2.53769e-05	0.984903
PF13309.1	HTH domain	Domain	10	2.53769e-05	0.984929
PF12872.2	OST-HTH/LOTUS domain	Domain	10	2.53769e-05	0.984954
PF13365.1	Trypsin-like peptidase domain	Domain	10	2.53769e-05	0.984979
PF07523.7	Bacterial Ig-like domain (group 3)	Domain	10	2.53769e-05	0.985005
PF08329.5	Chitinase A, N-terminal domain	Domain	10	2.53769e-05	0.98503
PF03472.10	Autoinducer binding domain	Domain	10	2.53769e-05	0.985056
PF09297.6	NADH pyrophosphatase zinc ribbon domain	Domain	10	2.53769e-05	0.985081
PF01071.14	Phosphoribosylglycinamide synthetase, ATP-grasp (A) domain	Domain	10	2.53769e-05	0.985106
PF09478.5	Carbohydrate binding domain CBM49	Domain	10	2.53769e-05	0.985132
PF07700.10	Heme NO binding	Domain	10	2.53769e-05	0.985157
PF13635.1	Domain of unknown function (DUF4143)	Domain	10	2.53769e-05	0.985182
PF01223.18	DNA/RNA non-specific endonuclease	Domain	10	2.53769e-05	0.985208
PF03996.10	Hemagglutinin esterase	Domain	10	2.53769e-05	0.985233
PF10458.4	Valyl tRNA synthetase tRNA binding arm	Domain	10	2.53769e-05	0.985259
PF05195.11	Aminopeptidase P, N-terminal domain	Domain	10	2.53769e-05	0.985284
PF12835.2	Integrase	Domain	10	2.53769e-05	0.985309
PF01028.15	Eukaryotic DNA topoisomerase I, catalytic core	Domain	10	2.53769e-05	0.985335
PF03678.9	Hexon, adenovirus major coat protein, C-terminal domain	Domain	10	2.53769e-05	0.98536
PF02903.9	Alpha amylase, N-terminal ig-like domain	Domain	10	2.53769e-05	0.985385
PF03589.8	Antitermination protein	Domain	10	2.53769e-05	0.985411
PF01382.12	Avidin family	Domain	10	2.53769e-05	0.985436
PF01356.14	Alpha amylase inhibitor	Domain	10	2.53769e-05	0.985462
PF09652.5	Putative CRISPR-associated protein (Cas_VVA1548)	Domain	10	2.53769e-05	0.985487
PF08766.6	DEK C terminal domain	Domain	10	2.53769e-05	0.985512
PF09148.5	Domain of unknown function (DUF1934)	Domain	10	2.53769e-05	0.985538
PF01125.12	G10 protein	Domain	10	2.53769e-05	0.985563
PF08723.5	Gag protein p15	Domain	10	2.53769e-05	0.985588
PF08804.5	gp32 DNA binding protein like	Domain	10	2.53769e-05	0.985614
PF11025.3	Glycoprotein GP40 of Cryptosporidium	Domain	10	2.53769e-05	0.985639
PF04408.18	Helicase associated domain (HA2)	Domain	10	2.53769e-05	0.985665
PF08778.5	HIF-1 alpha C terminal transactivation domain	Domain	10	2.53769e-05	0.98569
PF09458.5	H-type lectin domain	Domain	10	2.53769e-05	0.985715
PF13774.1	Regulated-SNARE-like domain	Domain	10	2.53769e-05	0.985741
PF09282.5	Mago binding	Domain	10	2.53769e-05	0.985766
PF03476.11	MOSC N-terminal beta barrel domain	Domain	10	2.53769e-05	0.985791
PF09349.5	OHCU decarboxylase	Domain	10	2.53769e-05	0.985817
PF03938.9	Outer membrane protein (OmpH-like)	Domain	10	2.53769e-05	0.985842
PF08337.7	Plexin cytoplasmic RasGAP domain	Domain	10	2.53769e-05	0.985868
PF09690.5	Plasmodium yoelii subtelomeric region (PYST-C1)	Domain	10	2.53769e-05	0.985893
PF00161.14	Ribosome inactivating protein	Domain	10	2.53769e-05	0.985918
PF03725.10	3' exoribonuclease family, domain 2	Domain	10	2.53769e-05	0.985944
PF01000.21	RNA polymerase Rpb3/RpoA insert domain	Domain	10	2.53769e-05	0.985969
PF06815.8	Reverse transcriptase connection domain	Domain	10	2.53769e-05	0.985994
PF08219.6	Outer membrane protein TOM13	Domain	10	2.53769e-05	0.98602
PF03950.13	tRNA synthetases class I (E and Q), anti-codon binding domain	Domain	10	2.53769e-05	0.986045
PF07496.10	CW-type Zinc Finger	Domain	10	2.53769e-05	0.986071
PF02008.15	CXXC zinc finger domain	Domain	10	2.53769e-05	0.986096
PF01414.14	Delta serrate ligand	Domain	9	2.28392e-05	0.986119
PF13385.1	Concanavalin A-like lectin/glucanases superfamily	Domain	9	2.28392e-05	0.986142
PF01537.12	Herpesvirus glycoprotein D/GG/GX domain	Domain	9	2.28392e-05	0.986165
PF01591.13	6-phosphofructo-2-kinase	Domain	9	2.28392e-05	0.986187
PF13479.1	AAA domain	Domain	9	2.28392e-05	0.98621
PF02263.14	Guanylate-binding protein, N-terminal domain	Domain	9	2.28392e-05	0.986233
PF01083.17	Cutinase	Domain	9	2.28392e-05	0.986256
PF13621.1	Cupin-like domain	Domain	9	2.28392e-05	0.986279
PF13452.1	Metal-binding domain of MaoC dehydratase	Domain	9	2.28392e-05	0.986302
PF13522.1	Glutamine amidotransferase domain	Domain	9	2.28392e-05	0.986324
PF00758.13	Erythropoietin/thrombopoietin	Domain	9	2.28392e-05	0.986347
PF01373.12	Glycosyl hydrolase family 14	Domain	9	2.28392e-05	0.98637
PF10566.4	Glycoside hydrolase 97	Domain	9	2.28392e-05	0.986393
PF13345.1	Domain of unknown function (DUF4098)	Domain	9	2.28392e-05	0.986416
PF05193.16	Peptidase M16 inactive domain	Domain	9	2.28392e-05	0.986439
PF13632.1	Glycosyl transferase family group 2	Domain	9	2.28392e-05	0.986461
PF08876.6	Domain of unknown function (DUF1836)	Domain	9	2.28392e-05	0.986484
PF05023.9	Phytochelatin synthase	Domain	9	2.28392e-05	0.986507
PF13583.1	Metallo-peptidase family M12B Reprolysin-like	Domain	9	2.28392e-05	0.98653
PF08772.6	Nin one binding (NOB1) Zn-ribbon like	Domain	9	2.28392e-05	0.986553
PF08273.7	Zinc-binding domain of primase-helicase	Domain	9	2.28392e-05	0.986576
PF01878.13	EVE domain	Domain	9	2.28392e-05	0.986598
PF08670.6	MEKHLA domain	Domain	9	2.28392e-05	0.986621
PF08530.5	X-Pro dipeptidyl-peptidase C-terminal non-catalytic domain	Domain	9	2.28392e-05	0.986644
PF06201.8	PITH domain	Domain	9	2.28392e-05	0.986667
PF13487.1	HD domain	Domain	9	2.28392e-05	0.98669
PF12568.3	Acetyltransferase (GNAT) domain	Domain	9	2.28392e-05	0.986713
PF02945.10	Recombination endonuclease VII	Domain	9	2.28392e-05	0.986735
PF00640.18	Phosphotyrosine interaction domain (PTB/PID)	Domain	9	2.28392e-05	0.986758
PF03101.10	FAR1 DNA-binding domain	Domain	9	2.28392e-05	0.986781
PF05991.6	YacP-like NYN domain	Domain	9	2.28392e-05	0.986804
PF08308.6	PEGA domain	Domain	9	2.28392e-05	0.986827
PF09351.5	Domain of unknown function (DUF1993)	Domain	9	2.28392e-05	0.98685
PF13913.1	zinc-finger of a C2HC-type	Domain	9	2.28392e-05	0.986873
PF13403.1	Hint domain	Domain	9	2.28392e-05	0.986895
PF13653.1	Glycerophosphoryl diester phosphodiesterase family	Domain	9	2.28392e-05	0.986918
PF08923.5	Mitogen-activated protein kinase kinase 1 interacting	Domain	9	2.28392e-05	0.986941
PF13706.1	PepSY-associated TM helix	Domain	9	2.28392e-05	0.986964
PF06458.7	MucBP domain	Domain	9	2.28392e-05	0.986987
PF11791.3	Aconitate B N-terminal domain	Domain	9	2.28392e-05	0.98701
PF12123.3	N-acetylmuramoyl-l-alanine amidase	Domain	9	2.28392e-05	0.987032
PF03160.9	Calx-beta domain	Domain	9	2.28392e-05	0.987055
PF07736.6	Chorismate mutase type I	Domain	9	2.28392e-05	0.987078
PF00649.13	Copper fist DNA binding domain	Domain	9	2.28392e-05	0.987101
PF06742.6	Protein of unknown function (DUF1214)	Domain	9	2.28392e-05	0.987124
PF11155.3	Domain of unknown function (DUF2935)	Domain	9	2.28392e-05	0.987147
PF13464.1	Domain of unknown function (DUF4115)	Domain	9	2.28392e-05	0.987169
PF12008.3	Type I restriction and modification enzyme - subunit R C terminal	Domain	9	2.28392e-05	0.987192
PF09285.6	Elongation factor P, C-terminal	Domain	9	2.28392e-05	0.987215
PF07938.7	Fungal fucose-specific lectin	Domain	9	2.28392e-05	0.987238
PF07670.9	Nucleoside recognition	Domain	9	2.28392e-05	0.987261
PF03917.12	Eukaryotic glutathione synthase, ATP binding domain	Domain	9	2.28392e-05	0.987284
PF07527.8	Hairy Orange	Domain	9	2.28392e-05	0.987306
PF07743.8	HSCB C-terminal oligomerisation domain	Domain	9	2.28392e-05	0.987329
PF08502.5	LeuA allosteric (dimerisation) domain	Domain	9	2.28392e-05	0.987352
PF07687.9	Peptidase dimerisation domain	Domain	9	2.28392e-05	0.987375
PF08877.5	MepB protein	Domain	9	2.28392e-05	0.987398
PF03775.11	Septum formation inhibitor MinC, C-terminal domain	Domain	9	2.28392e-05	0.987421
PF12794.2	Mechanosensitive ion channel inner membrane domain 1	Domain	9	2.28392e-05	0.987444
PF08716.5	nsp7 replicase	Domain	9	2.28392e-05	0.987466
PF03793.14	PASTA domain	Domain	9	2.28392e-05	0.987489
PF08934.5	Rb C-terminal domain	Domain	9	2.28392e-05	0.987512
PF02115.12	RHO protein GDP dissociation inhibitor	Domain	9	2.28392e-05	0.987535
PF08079.7	Ribosomal L30 N-terminal domain	Domain	9	2.28392e-05	0.987558
PF00773.14	RNB domain	Domain	9	2.28392e-05	0.987581
PF08071.7	RS4NT (NUC023) domain	Domain	9	2.28392e-05	0.987603
PF06426.9	Serine acetyltransferase, N-terminal	Domain	9	2.28392e-05	0.987626
PF12320.3	Type 5 capsule protein repressor C-terminal domain	Domain	9	2.28392e-05	0.987649
PF12009.3	Telomerase ribonucleoprotein complex - RNA binding domain	Domain	9	2.28392e-05	0.987672
PF04253.10	Transferrin receptor-like dimerisation domain	Domain	9	2.28392e-05	0.987695
PF07952.7	Clostridium neurotoxin, Translocation domain	Domain	9	2.28392e-05	0.987718
PF03469.9	XH domain	Domain	9	2.28392e-05	0.98774
PF09628.5	YvfG protein	Domain	9	2.28392e-05	0.987763
PF06371.8	Diaphanous GTPase-binding Domain	Domain	8	2.03015e-05	0.987784
PF07980.6	SusD family	Domain	8	2.03015e-05	0.987804
PF13514.1	AAA domain	Domain	8	2.03015e-05	0.987824
PF02126.13	Phosphotriesterase family	Domain	8	2.03015e-05	0.987844
PF06415.8	BPG-independent PGAM N-terminus (iPGM_N)	Domain	8	2.03015e-05	0.987865
PF08218.6	Citrate lyase ligase C-terminal domain	Domain	8	2.03015e-05	0.987885
PF13603.1	Leucyl-tRNA synthetase, Domain 2	Domain	8	2.03015e-05	0.987905
PF12481.3	Aluminium induced protein	Domain	8	2.03015e-05	0.987926
PF02962.10	5-carboxymethyl-2-hydroxymuconate isomerase	Domain	8	2.03015e-05	0.987946
PF08029.6	HisG, C-terminal domain	Domain	8	2.03015e-05	0.987966
PF00984.14	UDP-glucose/GDP-mannose dehydrogenase family, central domain	Domain	8	2.03015e-05	0.987987
PF09258.5	Glycosyl transferase family 64 domain	Domain	8	2.03015e-05	0.988007
PF13733.1	N-terminal region of glycosyl transferase group 7	Domain	8	2.03015e-05	0.988027
PF04170.7	NlpE N-terminal domain	Domain	8	2.03015e-05	0.988047
PF09325.5	Vps5 C terminal like	Domain	8	2.03015e-05	0.988068
PF11614.3	Ubp3 associated protein Bre5	Domain	8	2.03015e-05	0.988088
PF09240.5	Interleukin-6 receptor alpha chain, binding	Domain	8	2.03015e-05	0.988108
PF13549.1	ATP-grasp domain	Domain	8	2.03015e-05	0.988129
PF08562.5	Crisp	Domain	8	2.03015e-05	0.988149
PF03943.8	TAP C-terminal domain	Domain	8	2.03015e-05	0.988169
PF02894.12	Oxidoreductase family, C-terminal alpha/beta domain	Domain	8	2.03015e-05	0.98819
PF13735.1	tRNA nucleotidyltransferase domain 2 putative	Domain	8	2.03015e-05	0.98821
PF13336.1	Acetyl-CoA hydrolase/transferase C-terminal domain	Domain	8	2.03015e-05	0.98823
PF10335.4	Putative nucleotidyltransferase substrate binding domain	Domain	8	2.03015e-05	0.98825
PF13643.1	Domain of unknown function (DUF4145)	Domain	8	2.03015e-05	0.988271
PF08805.6	PilS N terminal	Domain	8	2.03015e-05	0.988291
PF13883.1	Pyridoxamine 5'-phosphate oxidase	Domain	8	2.03015e-05	0.988311
PF04509.7	CheC-like family	Domain	8	2.03015e-05	0.988332
PF10438.4	Cyclo-malto-dextrinase C-terminal domain	Domain	8	2.03015e-05	0.988352
PF11941.3	Domain of unknown function (DUF3459)	Domain	8	2.03015e-05	0.988372
PF01706.11	FliG C-terminal domain	Domain	8	2.03015e-05	0.988393
PF12819.2	Carbohydrate-binding protein of the ER	Domain	8	2.03015e-05	0.988413
PF13102.1	Protein of unknown function (DUF3946)	Domain	8	2.03015e-05	0.988433
PF01880.13	Desulfoferrodoxin	Domain	8	2.03015e-05	0.988454
PF12701.2	Scd6-like Sm domain	Domain	8	2.03015e-05	0.988474
PF13720.1	Udp N-acetylglucosamine O-acyltransferase; Domain 2	Domain	8	2.03015e-05	0.988494
PF04427.13	Brix domain	Domain	8	2.03015e-05	0.988514
PF07533.11	BRK domain	Domain	8	2.03015e-05	0.988535
PF09717.5	Plasmodium falciparum domain of unknown function (CPW_WPC)	Domain	8	2.03015e-05	0.988555
PF02376.10	CUT domain	Domain	8	2.03015e-05	0.988575
PF01322.15	Cytochrome C'	Domain	8	2.03015e-05	0.988596
PF09000.5	Cytotoxic	Domain	8	2.03015e-05	0.988616
PF02286.10	Dehydratase large subunit	Domain	8	2.03015e-05	0.988636
PF06750.8	Bacterial Peptidase A24 N-terminal domain	Domain	8	2.03015e-05	0.988657
PF09750.4	Alternative splicing regulator	Domain	8	2.03015e-05	0.988677
PF08897.6	Domain of unknown function (DUF1841)	Domain	8	2.03015e-05	0.988697
PF08989.5	Domain of unknown function (DUF1896)	Domain	8	2.03015e-05	0.988717
PF09298.6	Domain of unknown function (DUF1969)	Domain	8	2.03015e-05	0.988738
PF13503.1	Domain of unknown function (DUF4123)	Domain	8	2.03015e-05	0.988758
PF13288.1	DXP reductoisomerase C-terminal domain	Domain	8	2.03015e-05	0.988778
PF08718.6	Glycolipid transfer protein (GLTP)	Domain	8	2.03015e-05	0.988799
PF03457.9	Helicase associated domain	Domain	8	2.03015e-05	0.988819
PF09394.5	Chagasin family peptidase inhibitor I42	Domain	8	2.03015e-05	0.988839
PF02174.12	PTB domain (IRS-1 type)	Domain	8	2.03015e-05	0.98886
PF02149.14	Kinase associated domain 1	Domain	8	2.03015e-05	0.98888
PF08214.6	Histone acetylation protein	Domain	8	2.03015e-05	0.9889
PF09303.5	KCNMB2, ball and chain domain	Domain	8	2.03015e-05	0.98892
PF00932.14	Lamin Tail Domain	Domain	8	2.03015e-05	0.988941
PF08711.6	TFIIS helical bundle-like domain	Domain	8	2.03015e-05	0.988961
PF02870.10	6-O-methylguanine DNA methyltransferase, ribonuclease-like domain	Domain	8	2.03015e-05	0.988981
PF00066.12	LNR domain	Domain	8	2.03015e-05	0.989002
PF03826.12	OAR domain	Domain	8	2.03015e-05	0.989022
PF00174.14	Oxidoreductase molybdopterin binding domain	Domain	8	2.03015e-05	0.989042
PF02879.11	Phosphoglucomutase/phosphomannomutase, alpha/beta/alpha domain II	Domain	8	2.03015e-05	0.989063
PF10533.4	Plant zinc cluster domain	Domain	8	2.03015e-05	0.989083
PF03900.10	Porphobilinogen deaminase, C-terminal domain	Domain	8	2.03015e-05	0.989103
PF02244.11	Carboxypeptidase activation peptide	Domain	8	2.03015e-05	0.989123
PF05196.8	PTN/MK heparin-binding protein family, N-terminal domain	Domain	8	2.03015e-05	0.989144
PF09409.5	PUB domain	Domain	8	2.03015e-05	0.989164
PF13707.1	RloB-like protein	Domain	8	2.03015e-05	0.989184
PF05000.12	RNA polymerase Rpb1, domain 4	Domain	8	2.03015e-05	0.989205
PF08067.6	ROKNT (NUC014) domain	Domain	8	2.03015e-05	0.989225
PF06817.9	Reverse transcriptase thumb domain	Domain	8	2.03015e-05	0.989245
PF09032.6	Siah interacting protein, N terminal	Domain	8	2.03015e-05	0.989266
PF09076.5	Streptomyces killer toxin-like	Domain	8	2.03015e-05	0.989286
PF12191.3	Tumour necrosis factor receptor stn_TNFRSF12A_TNFR domain	Domain	8	2.03015e-05	0.989306
PF12104.3	T cell CD4 receptor C terminal region	Domain	8	2.03015e-05	0.989326
PF09371.5	Tex-like protein N-terminal domain	Domain	8	2.03015e-05	0.989347
PF08275.6	DNA primase catalytic core, N-terminal domain	Domain	8	2.03015e-05	0.989367
PF09358.5	Ubiquitin-activating enzyme e1 C-terminal domain	Domain	8	2.03015e-05	0.989387
PF08776.6	VASP tetramerisation domain	Domain	8	2.03015e-05	0.989408
PF09336.5	Vps4 C terminal oligomerisation domain	Domain	8	2.03015e-05	0.989428
PF08265.6	YL1 nuclear protein C-terminal domain	Domain	8	2.03015e-05	0.989448
PF06943.7	LSD1 zinc finger	Domain	8	2.03015e-05	0.989469
PF07649.7	C1-like domain	Domain	7	1.77638e-05	0.989486
PF06367.11	Diaphanous FH3 Domain	Domain	7	1.77638e-05	0.989504
PF05419.7	GUN4-like	Domain	7	1.77638e-05	0.989522
PF03810.14	Importin-beta N-terminal domain	Domain	7	1.77638e-05	0.98954
PF13525.1	Outer membrane lipoprotein	Domain	7	1.77638e-05	0.989557
PF08292.7	RNA polymerase III subunit Rpc25	Domain	7	1.77638e-05	0.989575
PF01747.12	ATP-sulfurylase	Domain	7	1.77638e-05	0.989593
PF03099.14	Biotin/lipoate A/B protein ligase family	Domain	7	1.77638e-05	0.989611
PF09537.5	Domain of unknown function (DUF2383)	Domain	7	1.77638e-05	0.989628
PF05223.6	NTF2-like N-terminal transpeptidase domain	Domain	7	1.77638e-05	0.989646
PF03039.9	Interleukin-12 alpha subunit	Domain	7	1.77638e-05	0.989664
PF01291.12	LIF / OSM family	Domain	7	1.77638e-05	0.989682
PF02767.11	DNA polymerase III beta subunit, central domain	Domain	7	1.77638e-05	0.9897
PF07669.6	Eco57I restriction-modification methylase	Domain	7	1.77638e-05	0.989717
PF00382.14	Transcription factor TFIIB repeat	Domain	7	1.77638e-05	0.989735
PF14200.1	Ricin-type beta-trefoil lectin domain-like	Domain	7	1.77638e-05	0.989753
PF07824.7	Type III secretion chaperone domain	Domain	7	1.77638e-05	0.989771
PF03465.10	eRF1 domain 3	Domain	7	1.77638e-05	0.989788
PF14450.1	Cell division protein FtsA	Domain	7	1.77638e-05	0.989806
PF04970.8	Lecithin retinol acyltransferase	Domain	7	1.77638e-05	0.989824
[truncated: 1,278 more rows]
