# Supplementary material for: Small proteins: untapped area of potential biological importance
Source: Front Genet. 2013 Dec 16;4:286. doi: 10.3389/fgene.2013.00286 (PMC3864261; doi:10.3389/fgene.2013.00286)
Supplement: Supplementary file 1 [file DataSheet1.ZIP › 71859_Wu_Table_3.XLS]

## Sheet: Clan enrichment
Clan Enrichment Analysis of Mini-proteins in Pfam-A families against NCBI genpept database
CLAN_AC	CLAN_DESCRIPTION	NUM	PERCENT	Cumulative Percent
CL0123.16	Helix-turn-helix clan	56509	0.143402	0.143402
CL0011.24	Immunoglobulin superfamily	29258	0.0742478	0.21765
CL0129.12	Peptidase clan AA	22902	0.0581182	0.275768
CL0344.2	4Fe-4S ferredoxins	17807	0.0451887	0.320957
CL0343.2	MHC antigen-recognition domain	14357	0.0364336	0.357391
CL0021.16	OB fold	9012	0.0228697	0.38026
CL0172.15	Thioredoxin-like	7384	0.0187383	0.398999
CL0023.32	P-loop containing nucleoside triphosphate hydrolase superfamily	7231	0.01835	0.417349
CL0220.10	EF-hand like superfamily	6797	0.0172487	0.434597
CL0361.2	Classical C2H2 and C2HC zinc fingers	5640	0.0143126	0.44891
CL0219.12	Ribonuclease H-like superfamily	5272	0.0133787	0.462289
CL0314.2	ACP-like superfamily	5017	0.0127316	0.47502
CL0063.23	FAD/NAD(P)-binding Rossmann fold Superfamily	4525	0.0114831	0.486503
CL0136.10	Plasmid toxin-antitoxin system	3887	0.00986401	0.496367
CL0328.2	Transmembrane di-heme cytochrome superfamily	3700	0.00938946	0.505757
CL0167.13	Zinc beta-ribbon	3569	0.00905702	0.514814
CL0057.12	MetJ/Arc repressor superfamily	3363	0.00853426	0.523348
CL0221.9	RRM-like clan	3260	0.00827287	0.531621
CL0032.13	Dimeric alpha/beta barrel superfamily	3161	0.00802164	0.539643
CL0016.20	Protein kinase superfamily	2633	0.00668174	0.546324
CL0026.18	Multicopper oxidase-like domain	2559	0.00649395	0.552818
CL0527.1	Sm (Small RNA binding protein domain)	2505	0.00635692	0.559175
CL0229.9	Ring-finger/U-box superfamily	2266	0.00575041	0.564926
CL0132.11	AbrB/MraZ DNA-binding domain	2167	0.00549918	0.570425
CL0296.3	GroES-like superfamily	2132	0.00541036	0.575835
CL0511.1	Retrovirus zinc finger-like domains	2034	0.00516166	0.580997
CL0442.2	Tubulin, FtsZ and Misato and their C-termini, GTPase	1957	0.00496626	0.585963
CL0012.16	Histone superfamily	1955	0.00496119	0.590924
CL0070.11	ACT-like domain	1943	0.00493073	0.595855
CL0492.1	S4 domain superfamily	1738	0.00441051	0.600265
CL0036.22	Common phosphate binding-site TIM barrel superfamily	1687	0.00428108	0.604547
CL0114.10	HMG-box like superfamily	1664	0.00422272	0.608769
CL0206.9	Transcriptional repressor beta-barrel domain	1549	0.00393088	0.6127
CL0072.18	Ubiquitin superfamily	1532	0.00388774	0.616588
CL0027.13	RNA dependent RNA polymerase	1504	0.00381669	0.620405
CL0090.10	Globin-like	1491	0.0037837	0.624188
CL0054.11	Scorpion toxin-like knottin superfamily	1451	0.00368219	0.62787
CL0007.16	K-Homology (KH) domain Superfamily	1363	0.00345887	0.631329
CL0045.10	Rubredoxin-like	1359	0.00344872	0.634778
CL0257.7	N-acetyltransferase like	1281	0.00325078	0.638029
CL0029.18	Cupin fold	1187	0.00301224	0.641041
CL0465.1	Ankyrin repeat superfamily	1181	0.00299701	0.644038
CL0105.11	Barrel sandwich hybrid superfamily	1135	0.00288028	0.646918
CL0486.1	2Fe-2S iron-sulfur cluster binding domain	1129	0.00286505	0.649783
CL0418.2	GIY-YIG endonuclease superfamily	1093	0.0027737	0.652557
CL0005.25	Kazal like domain	1066	0.00270518	0.655262
CL0028.20	Alpha/Beta hydrolase fold	1002	0.00254277	0.657805
CL0502.1	STAS domain superfamily	969	0.00245902	0.660264
CL0082.10	Tautomerase/MIF superfamily	968	0.00245648	0.662721
CL0083.13	Omega toxin-like	945	0.00239812	0.665119
CL0001.25	EGF superfamily	919	0.00233214	0.667451
CL0010.19	Src homology-3 domain	917	0.00232706	0.669778
CL0438.2	Transcriptional regulators of TTHA1013 andTTHA0281 type	908	0.00230422	0.672082
CL0487.1	FKBP-like superfamily	902	0.002289	0.674371
CL0454.1	Protease inhibitor toxin superfamily	888	0.00225347	0.676625
CL0175.9	TRASH superfamily	875	0.00222048	0.678845
CL0061.11	PLP dependent aminotransferase superfamily	771	0.00195656	0.680802
CL0058.14	Tim barrel glycosyl hydrolase superfamily	770	0.00195402	0.682756
CL0117.9	uPAR/Ly6/CD59/snake toxin-receptor superfamily	731	0.00185505	0.684611
CL0318.2	Cytochrome c superfamily	659	0.00167234	0.686283
CL0304.3	CheY-like superfamily	650	0.0016495	0.687933
CL0187.9	LysM-like domain	649	0.00164696	0.689579
CL0055.11	Positive stranded ssRNA viruses coat protein	648	0.00164442	0.691224
CL0046.14	Thiolase-like Superfamily	640	0.00162412	0.692848
CL0053.13	4-helical cytokine superfamily	633	0.00160636	0.694454
CL0159.14	Ig-like fold superfamily (E-set)	632	0.00160382	0.696058
CL0074.11	Retroviral matrix superfamily	629	0.00159621	0.697654
CL0075.11	Defensin/myotoxin-like superfamily	620	0.00157337	0.699228
CL0025.12	His Kinase A (phospho-acceptor) domain	605	0.0015353	0.700763
CL0198.14	Helix-hairpin-helix superfamily	597	0.001515	0.702278
CL0044.12	Ferritin-like Superfamily	576	0.00146171	0.70374
CL0351.2	Coiled-coil helix coiled-coil helix superfamily	566	0.00143633	0.705176
CL0286.4	gamma-glutamylcysteine synthetase/glutamine synthetase clan	556	0.00141096	0.706587
CL0139.9	Amino acid biosynthesis and glycosomal dehydrogenase	544	0.0013805	0.707968
CL0239.6	Insulin-like superfamily	544	0.0013805	0.709348
CL0124.13	Peptidase clan PA	513	0.00130184	0.71065
CL0350.2	PRC-barrel like superfamily	513	0.00130184	0.711952
CL0101.10	RNA ribose binding superfamily	499	0.00126631	0.713218
CL0491.1	Complex1_LYR-like superfamily	499	0.00126631	0.714484
CL0422.2	Fibrinogen C-terminal domain-like	496	0.00125869	0.715743
CL0079.11	Cystine-knot cytokine superfamily	478	0.00121302	0.716956
CL0392.2	Chaperone J-domain superfamily	460	0.00116734	0.718123
CL0137.13	HAD superfamily	454	0.00115211	0.719276
CL0236.15	PD-(D/E)XK nuclease superfamily	452	0.00114704	0.720423
CL0320.2	PepSY domain-like superfamily	429	0.00108867	0.721511
CL0461.1	Description	428	0.00108613	0.722597
CL0516.1	Rieske-like iron-sulphur domain	413	0.00104807	0.723645
CL0089.11	GlnB-like superfamily	411	0.00104299	0.724688
CL0104.11	VOC superfamily	411	0.00104299	0.725731
CL0177.14	Periplasmic binding protein clan	409	0.00103792	0.726769
CL0039.10	HUP - HIGH-signature proteins, UspA, and PP-ATPase.	393	0.000997313	0.727767
CL0004.18	Concanavalin-like lectin/glucanase superfamily	391	0.000992237	0.728759
CL0360.2	MTH1187/YkoF-like superfamily	378	0.000959247	0.729718
CL0466.1	PDZ domain-like peptide-binding superfamily	374	0.000949096	0.730667
CL0231.7	all-alpha NTP pyrophosphohydrolase superfamily	334	0.000847589	0.731515
CL0037.12	Lysozyme-like superfamily	328	0.000832363	0.732347
CL0113.11	Glycosyl transferase clan GT-B	316	0.00080191	0.733149
CL0367.2	CI-2 family of serine protease inhibitors	315	0.000799373	0.733948
CL0509.1	RBP11-like subunits of RNA polymerase	310	0.000786684	0.734735
CL0125.13	Peptidase clan CA	303	0.00076892	0.735504
CL0193.12	Outer membrane beta-barrel protein superfamily	301	0.000763845	0.736268
CL0274.6	WRKY-GCM1 superfamily	295	0.000748619	0.737017
CL0280.5	PIN domain superfamily	284	0.000720704	0.737737
CL0121.10	Cystatin-like superfamily	283	0.000718167	0.738455
CL0126.16	Peptidase clan MA	281	0.000713091	0.739169
CL0276.6	Nucleotide cyclase superfamily	280	0.000710553	0.739879
CL0003.19	Sterile Alpha Motif (SAM) domain	275	0.000697865	0.740577
CL0287.5	Transthyretin superfamily	269	0.000682639	0.74126
CL0034.13	Amidohydrolase superfamily	265	0.000672488	0.741932
CL0410.2	LEF-8 like region of RNA polymerase Rpb2	262	0.000664875	0.742597
CL0500.1	Glycine-zipper TM superfamily	262	0.000664875	0.743262
CL0014.20	Class-I Glutamine amidotransferase superfamily	254	0.000644574	0.743906
CL0052.16	NTN hydrolase superfamily	253	0.000642036	0.744548
CL0263.6	His-Me finger endonuclease superfamily	248	0.000629347	0.745178
CL0186.12	Beta propeller clan	246	0.000624272	0.745802
CL0050.10	HotDog superfamily	243	0.000616659	0.746419
CL0033.12	POZ domain superfamily	242	0.000614121	0.747033
CL0163.9	Calcineurin-like phosphoesterase superfamily	234	0.00059382	0.747627
CL0192.11	Family A G protein-coupled receptor-like superfamily	231	0.000586207	0.748213
CL0042.10	Flavoprotein	226	0.000573518	0.748786
CL0254.7	Thiamin diphosphate-binding superfamily	223	0.000565905	0.749352
CL0093.12	Peptidase clan CD	222	0.000563367	0.749916
CL0049.13	Tudor domain 'Royal family'	221	0.00056083	0.750476
CL0261.5	NUDIX superfamily	221	0.00056083	0.751037
CL0208.9	Ubiquitin conjugating enzyme like superfamily	219	0.000555754	0.751593
CL0031.11	Phosphatase superfamily	210	0.000532915	0.752126
CL0431.2	Profilin-like superfamily	210	0.000532915	0.752659
CL0067.11	SIS domain fold	207	0.000525302	0.753184
CL0246.6	Isomerase,CoA transferase & Translation initiation factor Superfamily	205	0.000520227	0.753704
CL0183.12	PAS domain clan	202	0.000512614	0.754217
CL0073.11	Beta-sandwich DNA-binding domain	200	0.000507538	0.754725
CL0110.10	Glycosyl transferase clan GT-A	199	0.000505001	0.75523
CL0066.12	Beta-trefoil superfamily	198	0.000502463	0.755732
CL0116.11	Calycin superfamily	197	0.000499925	0.756232
CL0469.1	lambda integrase N-terminal domain	197	0.000499925	0.756732
CL0390.2	FYVE/PHD zinc finger superfamily	195	0.00049485	0.757227
CL0256.5	Enolase like TIM barrel	192	0.000487237	0.757714
CL0271.5	F-box-like domain	192	0.000487237	0.758201
CL0081.11	MBD-like DNA-binding domain	189	0.000479624	0.758681
CL0370.2	Uteroglobin-like superfamily	188	0.000477086	0.759158
CL0056.10	C-type lectin-like superfamily	183	0.000464397	0.759622
CL0275.7	HAS-barrel superfamily	180	0.000456784	0.760079
CL0270.5	Isocitrate/Isopropylmalate dehydrogenase-like superfamily	176	0.000446634	0.760526
CL0475.1	Cyclophilin-like superfamily	176	0.000446634	0.760972
CL0051.12	NTF2-like superfamily	168	0.000426332	0.761399
CL0108.14	Actin-like ATPase Superfamily	166	0.000421257	0.76182
CL0329.2	Ribosomal protein S5 domain 2-like superfamily	161	0.000408568	0.762228
CL0144.11	Periplasmic binding protein like	160	0.000406031	0.762635
CL0299.3	Peptidase clan SF	159	0.000403493	0.763038
CL0059.13	Six-hairpin glycosidase superfamily	158	0.000400955	0.763439
CL0489.1	Type III antifreeze and spore coat polysaccharide	157	0.000398417	0.763837
CL0202.9	Galactose-binding domain-like superfamily	154	0.000390804	0.764228
CL0107.10	KOW domain	153	0.000388267	0.764616
CL0497.1	Glutathione S-transferase, C-terminal domain	150	0.000380654	0.764997
CL0013.16	Serine beta-lactamase-like superfamily	147	0.000373041	0.76537
CL0087.11	Acyl-CoA dehydrogenase, C-terminal domain-like	147	0.000373041	0.765743
CL0149.10	CoA-dependent acyltransferase superfamily	147	0.000373041	0.766116
CL0260.6	Nucleotidyltransferase superfamily	145	0.000367965	0.766484
CL0265.5	HIT superfamily	141	0.000357814	0.766842
CL0155.9	Carbohydrate binding domain 14/19 clan	138	0.000350201	0.767192
CL0352.2	WXG100-A/WXG100-B dimer	138	0.000350201	0.767542
CL0179.12	ATP-grasp superfamily	137	0.000347664	0.76789
CL0204.9	Bacterial adhesin superfamily	128	0.000324824	0.768215
CL0106.11	6-phosphogluconate dehydrogenase C-terminal-like superfamily	126	0.000319749	0.768535
CL0041.11	Death Domain Superfamily	125	0.000317211	0.768852
CL0334.2	Tetrahydrobiopterin biosynthesis-like enzyme superfamily	125	0.000317211	0.769169
CL0447.1	DUF1304/DUF3784 clan	119	0.000301985	0.769471
CL0214.11	UBA superfamily	118	0.000299448	0.769771
CL0128.10	von Willebrand factor type A	117	0.00029691	0.770067
CL0169.9	Rep-like domain	116	0.000294372	0.770362
CL0381.2	Metallo-hydrolase/oxidoreductase superfamily	114	0.000289297	0.770651
CL0030.14	Ion channel (VIC) superfamily	112	0.000284221	0.770935
CL0199.10	Double Psi beta barrel glucanase	109	0.000276608	0.771212
CL0209.9	Bet V 1 like	109	0.000276608	0.771489
CL0369.2	Glycosyl hydrolase domain superfamily	108	0.000274071	0.771763
CL0178.14	PUA/ASCH superfamily	107	0.000271533	0.772034
CL0188.8	Calponin homology domain	107	0.000271533	0.772306
CL0151.10	Pyruvate kinase-like TIM barrel superfamily	106	0.000268995	0.772575
CL0160.9	Cobalamin-independent synthase	104	0.00026392	0.772839
CL0065.13	Cyclin-like superfamily	103	0.000261382	0.7731
CL0244.7	PGBD superfamily	103	0.000261382	0.773361
CL0302.4	Arginase/deacetylase superfamily	101	0.000256307	0.773618
CL0504.1	Phage tail beta-barrel superfamily	101	0.000256307	0.773874
CL0266.7	PH domain-like superfamily	100	0.000253769	0.774128
CL0071.10	Histidine phosphatase superfamily	95	0.000241081	0.774369
CL0477.1	DNA methylase specificity domain	95	0.000241081	0.77461
CL0341.2	LDH C-terminal domain-like superfamily	93	0.000236005	0.774846
CL0020.23	Tetratrico peptide repeat superfamily	92	0.000233468	0.775079
CL0060.10	DNA clamp superfamily	91	0.00023093	0.77531
CL0325.2	Formate/glycerate dehydrogenase catalytic domain-like superfamily	90	0.000228392	0.775539
CL0164.11	CUB clan	89	0.000225855	0.775765
CL0237.6	HD/PDEase superfamily	87	0.000220779	0.775985
CL0317.2	Multiheme cytochrome superfamily	87	0.000220779	0.776206
CL0170.9	Peptidase MD	85	0.000215704	0.776422
CL0467.1	Phosphoribosyl transferase like	84	0.000213166	0.776635
CL0196.10	DSRM-like clan	82	0.000208091	0.776843
CL0339.2	PFL-like glycyl radical enzyme superfamily	82	0.000208091	0.777051
CL0127.10	ClpP/Crotonase superfamily	79	0.000200478	0.777252
CL0161.10	GAF domain-like	79	0.000200478	0.777452
CL0277.5	FAD-linked oxidase C-terminal domain superfamily	79	0.000200478	0.777653
CL0336.2	FMN-binding split barrel superfamily	79	0.000200478	0.777853
CL0327.2	Pilus subunit	78	0.00019794	0.778051
CL0331.2	General secretion pathway protein M	78	0.00019794	0.778249
CL0408.2	Purine and uridine phosphorylase superfamily	78	0.00019794	0.778447
CL0040.15	Class II aminoacyl-tRNA and Biotin synthetases	77	0.000195402	0.778642
CL0096.10	Peptidase Inhibitor Clan IE	75	0.000190327	0.778833
CL0100.11	C1q and TNF superfamily	73	0.000185251	0.779018
CL0388.2	Fatty acid responsive transcription factor FadR, C-terminal domain	72	0.000182714	0.779201
CL0227.7	Enolase N-terminal domain-like superfamily	71	0.000180176	0.779381
CL0153.9	dUTPase like superfamily	70	0.000177638	0.779558
CL0332.2	Acetyl-decarboxylase like superfamily	70	0.000177638	0.779736
CL0479.1	Phospholipase D superfamily	70	0.000177638	0.779914
CL0319.2	SHS2 domain	69	0.000175101	0.780089
CL0345.2	Aerolysin/ETX pore-forming domain superfamily	69	0.000175101	0.780264
CL0437.2	Transcription elongation factor G C-terminal	69	0.000175101	0.780439
CL0122.9	Chorismate lyase/UTRA superfamily	67	0.000170025	0.780609
CL0480.1	Ribosomal L1 protein superfamily	66	0.000167488	0.780776
CL0213.7	Sea anemone toxin k like	65	0.00016495	0.780941
CL0269.6	Maf/Ham1 superfamily	64	0.000162412	0.781104
CL0333.2	Gamma-Crystallin-like superfamily	63	0.000159875	0.781264
CL0035.14	Peptidase clan MH/MC/MF	62	0.000157337	0.781421
CL0080.10	Mss4-like superfamily	62	0.000157337	0.781578
CL0173.9	STIR superfamily	62	0.000157337	0.781736
CL0076.10	Riboflavin synthase/Ferredoxin reductase FAD binding domain	61	0.000154799	0.781891
CL0068.10	RIIa-like fold	60	0.000152261	0.782043
CL0268.5	Pectate lyase-like beta helix	60	0.000152261	0.782195
CL0272.5	RGS-like superfamily	59	0.000149724	0.782345
CL0306.2	LEM/SAP HeH motif	59	0.000149724	0.782494
CL0006.18	Protein kinase C, C1 domain	56	0.000142111	0.782637
CL0092.10	Actin depolymerizing Factor	56	0.000142111	0.782779
CL0154.9	C2 superfamily	56	0.000142111	0.782921
CL0077.10	PCMH-like FAD binding	54	0.000137035	0.783058
CL0298.3	tRNA-binding arm superfamily	54	0.000137035	0.783195
CL0458.1	Class II aaRS Anticodon-binding domain-like	53	0.000134498	0.783329
CL0085.12	DHS-like NAD/FAD-binding domain	52	0.00013196	0.783461
CL0212.7	SNARE-like superfamily	52	0.00013196	0.783593
CL0387.2	Dihydrofolate reductase-like	52	0.00013196	0.783725
CL0223.6	MACRO domain superfamily	51	0.000129422	0.783855
CL0091.10	Ferredoxin / Ferric reductase-like NAD binding	50	0.000126885	0.783982
CL0508.1	L,D-transpeptidase catalytic domain	50	0.000126885	0.784108
CL0245.7	EDD superfamily	48	0.000121809	0.78423
CL0062.11	APC superfamily	44	0.000111658	0.784342
CL0078.11	DNA/RNA ligase superfamily	44	0.000111658	0.784454
CL0166.10	PRD domain superfamily	42	0.000106583	0.78456
CL0134.11	Peptidase clan CE	41	0.000104045	0.784664
CL0413.2	Toprim domain	41	0.000104045	0.784768
CL0043.10	Chelatase Superfamily	40	0.000101508	0.78487
CL0103.10	Galactose Mutarotase-like superfamily	40	0.000101508	0.784971
CL0240.6	PFK-like superfamily	40	0.000101508	0.785073
CL0291.5	Nucleotidyltransferase substrate binding domain	39	9.897e-05	0.785172
CL0512.1	CRAL-TRIO domain superfamily	38	9.64323e-05	0.785268
CL0264.5	SGNH hydrolase superfamily	37	9.38946e-05	0.785362
CL0407.2	TATA-binding protein like	36	9.13569e-05	0.785453
CL0310.2	DinB-like superfamily	35	8.88192e-05	0.785542
CL0521.1	Sec14-like superfamily of golgi trafficking	34	8.62815e-05	0.785629
CL0088.14	Alkaline phosphatase-like	33	8.37438e-05	0.785712
CL0143.14	Beta fructosidase superfamily	32	8.12061e-05	0.785793
CL0279.5	YqeY-like superfamily	32	8.12061e-05	0.785875
CL0145.13	Golgi-transport	31	7.86684e-05	0.785953
CL0409.2	GTPase activation domain superfamily	31	7.86684e-05	0.786032
CL0417.2	BIR-like domains	31	7.86684e-05	0.786111
CL0086.10	FAD-linked oxidoreductase	30	7.61307e-05	0.786187
CL0335.2	Fumarate reductase respiratory complex transmembrane subunits	30	7.61307e-05	0.786263
CL0097.10	Type III secretory system chaperone	29	7.3593e-05	0.786337
CL0356.2	Creatinase/prolidase N-terminal domain superfamily	29	7.3593e-05	0.78641
CL0451.1	von Willebrand Factor like superfamily	29	7.3593e-05	0.786484
CL0368.2	Phospholipase C/P1 nuclease superfamily	28	7.10553e-05	0.786555
CL0457.1	Aspartate chemoreceptor, signal-transduction ligand-binding	28	7.10553e-05	0.786626
CL0482.1	Di-sulfide bond pairrings	28	7.10553e-05	0.786697
CL0118.10	Ribokinase-like superfamily	26	6.598e-05	0.786763
CL0297.3	PhoU-like superfamily	26	6.598e-05	0.786829
CL0321.2	PLAT domain like superfamily	26	6.598e-05	0.786895
CL0168.13	PAN-like	25	6.34423e-05	0.786958
CL0190.10	HSP20-like chaperone superfamily	25	6.34423e-05	0.787022
CL0323.2	Patatin/FabD/lysophospholipase-like superfamily	25	6.34423e-05	0.787085
CL0379.2	Pyroglutamate aminopeptidase superfamily	25	6.34423e-05	0.787149
CL0494.1	DNA-A N-terminal domain-like superfamily	25	6.34423e-05	0.787212
CL0258.5	DALR superfamily	24	6.09046e-05	0.787273
CL0205.9	Di-copper centre-containing domain	23	5.83669e-05	0.787331
CL0273.5	CYTH-like phosphatase superfamily	23	5.83669e-05	0.78739
CL0288.4	DAP epimerase superfamily	23	5.83669e-05	0.787448
CL0523.1	LTR-copia-type polyprtien segments	23	5.83669e-05	0.787506
CL0064.10	CPA/AT transporter superfamily	22	5.58292e-05	0.787562
CL0203.10	Carbohydrate binding domain superfamily	22	5.58292e-05	0.787618
CL0496.1	Flp pilus-biogenesis Tad-like superfamily	22	5.58292e-05	0.787674
CL0506.1	Succinyl-CoA synthetase flavodoxin domain superfamily	22	5.58292e-05	0.78773
CL0434.2	Sialidase superfamily	21	5.32915e-05	0.787783
CL0282.5	Serum albumin superfamily	20	5.07538e-05	0.787834
CL0290.4	EPT/RTPC-like superfamily	20	5.07538e-05	0.787885
CL0382.2	DNA breaking-rejoining enzyme superfamily	20	5.07538e-05	0.787935
CL0396.2	MARVEL domain containing superfamily	20	5.07538e-05	0.787986
CL0069.10	GFP-like superfamily	19	4.82161e-05	0.788034
CL0498.1	N-(deoxy)ribosyltransferase-like superfamily	19	4.82161e-05	0.788082
CL0084.11	ADP-ribosylation Superfamily	18	4.56784e-05	0.788128
CL0135.9	Arrestin_N-like	18	4.56784e-05	0.788174
CL0473.1	tRNA-intron endonuclease catalytic domain-like	18	4.56784e-05	0.78822
CL0009.18	ENTH/ANTH/VHS superfamily	17	4.31407e-05	0.788263
CL0158.10	Glycoside hydrolase/deacetylase superfamily	17	4.31407e-05	0.788306
CL0364.2	LeuD/IlvD-like	17	4.31407e-05	0.788349
CL0383.2	Phenylalanine- and lysidine-tRNA synthetase domain superfamily	17	4.31407e-05	0.788392
CL0395.2	Tubby C-terminal domain-like	17	4.31407e-05	0.788435
CL0283.5	LigB-like superfamily	16	4.06031e-05	0.788476
CL0015.18	Major Facilitator Superfamily	15	3.80654e-05	0.788514
CL0230.6	Heme oxygenase-like superfamily	15	3.80654e-05	0.788552
CL0289.4	Folate binding domain	15	3.80654e-05	0.78859
CL0095.11	Peptidase Clan ML	14	3.55277e-05	0.788626
CL0174.8	TetR protein, C-terminal domain-like	14	3.55277e-05	0.788661
CL0363.2	Hedgehog/intein (Hint) superfamily	14	3.55277e-05	0.788697
CL0147.9	Trafficking protein	13	3.299e-05	0.78873
CL0195.8	Duff-binding like superfamily	13	3.299e-05	0.788763
CL0426.2	HRDC-like superfamily	13	3.299e-05	0.788796
CL0436.2	Flagellar motor switch family	13	3.299e-05	0.788829
CL0165.9	Cache-like domain	12	3.04523e-05	0.788859
CL0315.2	Gx transporter superfamily	12	3.04523e-05	0.788889
CL0340.2	Phosphotransferase/anion transport protein superfamily	12	3.04523e-05	0.78892
CL0445.2	SNARE-fusion membrane complex superfamily	12	3.04523e-05	0.78895
CL0468.1	Malectin-like superfamily	12	3.04523e-05	0.788981
CL0355.2	CheC-like superfamily	11	2.79146e-05	0.789009
CL0362.2	CRISPR-associated (Cas) Repair Associated Mysterious Proteins	11	2.79146e-05	0.789037
CL0393.2	FucI/AraA C-terminal domain-like [50443]	11	2.79146e-05	0.789065
CL0449.1	DExH-box splicing factor binding site	11	2.79146e-05	0.789092
CL0526.1	SUKH superfamily	11	2.79146e-05	0.78912
CL0210.9	Heme NO and oxygen binding like	10	2.53769e-05	0.789146
CL0490.1	PepSY_TM-like	10	2.53769e-05	0.789171
CL0503.1	Superoxide reductase-like superfamily	10	2.53769e-05	0.789197
CL0094.10	LuxS/MPP-like metallohydrolase	9	2.28392e-05	0.789219
CL0384.2	PLC-like phosphodiesterases	9	2.28392e-05	0.789242
CL0501.1	Cell wall anchoring	9	2.28392e-05	0.789265
CL0218.10	Oxidoreductase C terminal like	8	2.03015e-05	0.789285
CL0250.5	GAD domain superfamily	8	2.03015e-05	0.789306
CL0262.5	Trigger factor/SurA domain	8	2.03015e-05	0.789326
CL0415.2	Restriction endonuclease-like [52980]	8	2.03015e-05	0.789346
CL0181.8	ABC-2-transporter-like clan	7	1.77638e-05	0.789364
CL0224.6	Dehydroquinate synthase-like superfamily	7	1.77638e-05	0.789382
CL0247.7	2H phosphoesterase superfamily	7	1.77638e-05	0.7894
CL0307.2	Fusaric acid resistance protein-like superfamily	7	1.77638e-05	0.789417
CL0312.2	Heme iron utilization protein-like superfamily	7	1.77638e-05	0.789435
CL0507.1	Fungal specific transcription factor domain	7	1.77638e-05	0.789453
CL0301.4	PA14 superfamily	6	1.52261e-05	0.789468
CL0354.2	beta-Barrel protease inhibitors	6	1.52261e-05	0.789483
CL0464.1	5'-3'-exonuclease C-terminal sub-region	6	1.52261e-05	0.789499
CL0109.10	Cytidine deaminase-like (CDA) superfamily	5	1.26885e-05	0.789511
CL0112.11	Yip1/YIF1-like	5	1.26885e-05	0.789524
CL0295.5	Vps51 domain superfamily	5	1.26885e-05	0.789537
CL0330.2	Late secretory pathway transport machinery	5	1.26885e-05	0.789549
CL0342.2	TolB, N-terminal domain	5	1.26885e-05	0.789562
CL0374.2	PEP carboxykinase-like superfamily	5	1.26885e-05	0.789575
CL0248.6	ParB-like superfamily	4	1.01508e-05	0.789585
CL0389.2	TRAF domain-like superfamily	4	1.01508e-05	0.789595
CL0391.2	Adenylate cyclase associated (CAP) C terminal like	4	1.01508e-05	0.789605
CL0462.1	Transcription elongation factor C-terminal nonapeptide repeat	4	1.01508e-05	0.789615
CL0471.1	DUF362-like superfamily	4	1.01508e-05	0.789625
CL0528.1	DUF1214-like	4	1.01508e-05	0.789636
CL0324.2	Homing endonuclease-like superfamily	3	7.61307e-06	0.789643
CL0483.1	Probable substrate-binding preceding ATP-grasp domain	3	7.61307e-06	0.789651
CL0162.9	F-box associated	2	5.07538e-06	0.789656
CL0194.8	DNA polymerase B like	2	5.07538e-06	0.789661
CL0303.3	Helix-two-turns-helix superfamily	2	5.07538e-06	0.789666
CL0402.2	Cdc48 domain 2-like	2	5.07538e-06	0.789671
CL0424.2	Type III secretion system-derived superfamily, hook-related	2	5.07538e-06	0.789676
CL0455.1	Mitochondrial membrane transporting or complex assembly	2	5.07538e-06	0.789681
CL0518.1	DnaJ-Hsp40-Cysteine-rich domain superfamily	2	5.07538e-06	0.789686
CL0047.10	Copper amine oxidase, domains 1 and 2	1	2.53769e-06	0.789689
CL0200.8	Prefoldin	1	2.53769e-06	0.789691
CL0207.8	Integral membrane protein / protease	1	2.53769e-06	0.789694
CL0267.6	Ribosomal protein S11/L18p superfamily	1	2.53769e-06	0.789696
CL0316.2	Membrane acyl transferase superfamily	1	2.53769e-06	0.789699
CL0365.2	MurF and HprK N-domain-like superfamily	1	2.53769e-06	0.789702
CL0405.2	DNA-binding pseudo-barrel domain	1	2.53769e-06	0.789704
CL0430.2	Copper resistance protein D	1	2.53769e-06	0.789707
CL0433.2	SPFH superfamily	1	2.53769e-06	0.789709
CL0448.1	Second domain of Mu2 adaptin subunit (ap50) of ap2 adaptor	1	2.53769e-06	0.789712
CL0513.1	LCCL-domain like	1	2.53769e-06	0.789714

## Sheet: Domain not found in clans
Remanent Domain Enrichment Analysis of Mini-proteins in Pfam-A families against NCBI genpept database
ID	AC	DE	TP（Domain）	PROTEIN_NUM	PERCENT	CUMULATIVE_PERCENT
Vpu	PF00558.14	Vpu protein	Domain	4639	0.0117723	0.0117723
Bac_DNA_binding	PF00216.16	Bacterial DNA-binding protein	Domain	3273	0.00830586	0.0200782
Gag_p6	PF08705.6	Gag protein p6	Domain	2832	0.00718674	0.027265
PB1-F2	PF11986.3	Influenza A Proapoptotic protein	Domain	2374	0.00602448	0.0332894
HMA	PF00403.21	Heavy-metal-associated domain	Domain	2280	0.00578594	0.0390754
Ribosomal_S19	PF00203.16	Ribosomal protein S19	Domain	2035	0.0051642	0.0442396
PTS-HPr	PF00381.14	PTS HPr component phosphorylation site	Domain	1981	0.00502717	0.0492667
Ribosomal_S15	PF00312.17	Ribosomal protein S15	Domain	1821	0.00462114	0.0538879
Ribosomal_L30	PF00327.15	Ribosomal protein L30p/L7e	Domain	1325	0.00336244	0.0572503
PTS_IIB	PF02302.12	PTS system, Lactose/Cellobiose specific IIB subunit	Domain	1247	0.0031645	0.0604148
Acylphosphatase	PF00708.13	Acylphosphatase	Domain	1235	0.00313405	0.0635489
Ribosomal_L36	PF00444.13	Ribosomal protein L36	Domain	1219	0.00309345	0.0666423
DUF397	PF04149.7	Domain of unknown function (DUF397)	Domain	1113	0.00282445	0.0694668
Hep_core_N	PF08290.6	Hepatitis core protein, putative zinc finger	Domain	909	0.00230676	0.0717735
Hepatitis_core	PF00906.15	Hepatitis core antigen	Domain	875	0.00222048	0.073994
IL8	PF00048.15	Small cytokines (intecrine/chemokine), interleukin-8 like	Domain	855	0.00216973	0.0761637
zf-Tim10_DDP	PF02953.10	Tim10/DDP family zinc finger	Domain	817	0.00207329	0.078237
p450	PF00067.17	Cytochrome P450	Domain	795	0.00201746	0.0802545
PspC	PF04024.7	PspC domain	Domain	667	0.00169264	0.0819471
Fer2_BFD	PF04324.10	BFD-like [2Fe-2S] binding domain	Domain	664	0.00168503	0.0836321
Ribosomal_S6	PF01250.12	Ribosomal protein S6	Domain	622	0.00157844	0.0852106
DUF1127	PF06568.6	Domain of unknown function (DUF1127)	Domain	619	0.00157083	0.0867814
Cytochrom_B_C	PF00032.12	Cytochrome b(C-terminal)/b6/petD	Domain	595	0.00150993	0.0882913
CRS1_YhbY	PF01985.16	CRS1 / YhbY (CRM) domain	Domain	532	0.00135005	0.0896414
Late_protein_L1	PF00500.13	L1 (late) protein	Domain	522	0.00132467	0.0909661
RuBisCO_small	PF00101.15	Ribulose bisphosphate carboxylase, small chain	Domain	518	0.00131452	0.0922806
MbtH	PF03621.8	MbtH-like protein	Domain	517	0.00131199	0.0935926
BMC	PF00936.14	BMC domain	Domain	510	0.00129422	0.0948868
ACBP	PF00887.14	Acyl CoA binding protein	Domain	498	0.00126377	0.0961506
Urease_gamma	PF00547.13	Urease, gamma subunit	Domain	498	0.00126377	0.0974143
DUF896	PF05979.7	Bacterial protein of unknown function (DUF896)	Domain	467	0.0011851	0.0985994
Rhodanese	PF00581.15	Rhodanese-like domain	Domain	454	0.00115211	0.0997516
Pterin_4a	PF01329.14	Pterin 4 alpha carbinolamine dehydratase	Domain	449	0.00113942	0.100891
CM_2	PF01817.16	Chorismate mutase type II	Domain	447	0.00113435	0.102025
PLDc_N	PF13396.1	Phospholipase_D-nuclease N-terminal	Domain	447	0.00113435	0.10316
DUF167	PF02594.11	Uncharacterised ACR, YggU family COG1872	Domain	439	0.00111405	0.104274
Resolvase	PF00239.16	Resolvase, N terminal domain	Domain	436	0.00110643	0.10538
G-gamma	PF00631.17	GGL domain	Domain	431	0.00109374	0.106474
zf-CDGSH	PF09360.5	Iron-binding zinc finger CDGSH type	Domain	420	0.00106583	0.10754
RuBisCO_large	PF00016.15	Ribulose bisphosphate carboxylase large chain, catalytic domain	Domain	411	0.00104299	0.108583
RuBisCO_large_N	PF02788.11	Ribulose bisphosphate carboxylase large chain, N-terminal domain	Domain	385	0.000977011	0.10956
HLH	PF00010.21	Helix-loop-helix DNA-binding domain	Domain	379	0.000961785	0.110522
Dynein_light	PF01221.13	Dynein light chain type 1	Domain	371	0.000941483	0.111463
DUF1858	PF08984.6	Domain of unknown function (DUF1858)	Domain	359	0.000911031	0.112374
Aldo_ket_red	PF00248.16	Aldo/keto reductase family	Domain	355	0.00090088	0.113275
Pyr_redox_dim	PF02852.17	Pyridine nucleotide-disulphide oxidoreductase, dimerisation domain	Domain	354	0.000898343	0.114173
DUF2442	PF10387.4	Protein of unknown function (DUF2442)	Domain	338	0.00085774	0.115031
GTP_EFTU_D3	PF03143.12	Elongation factor Tu C-terminal domain	Domain	326	0.000827287	0.115858
LHC	PF00556.15	Antenna complex alpha/beta subunit	Domain	326	0.000827287	0.116686
zf-C4	PF00105.13	Zinc finger, C4 type (two domains)	Domain	323	0.000819674	0.117505
SRF-TF	PF00319.13	SRF-type transcription factor (DNA-binding and dimerisation domain)	Domain	316	0.00080191	0.118307
zf-HC2	PF13490.1	Putative zinc-finger	Domain	313	0.000794297	0.119101
KSHV_K1	PF11049.3	Glycoprotein K1 of Kaposi's sarcoma-associated herpes virus	Domain	308	0.000781609	0.119883
RNA_pol_N	PF01194.12	RNA polymerases N / 8 kDa subunit	Domain	299	0.00075877	0.120642
Cyt-b5	PF00173.23	Cytochrome b5-like Heme/Steroid binding domain	Domain	296	0.000751157	0.121393
ATP-synt_DE_N	PF02823.11	ATP synthase, Delta/Epsilon chain, beta-sandwich domain	Domain	293	0.000743543	0.122137
LIM	PF00412.17	LIM domain	Domain	291	0.000738468	0.122875
DUF4148	PF13663.1	Domain of unknown function (DUF4148)	Domain	280	0.000710553	0.123586
YcgL	PF05166.8	YcgL domain	Domain	277	0.00070294	0.124288
Phage_connect_1	PF05135.8	Phage gp6-like head-tail connector protein	Domain	276	0.000700403	0.124989
DUF2188	PF09954.4	Uncharacterized protein conserved in bacteria (DUF2188)	Domain	266	0.000675026	0.125664
Phytase	PF02333.10	Phytase	Domain	258	0.000654724	0.126319
RNA_pol_Rpb2_3	PF04565.11	RNA polymerase Rpb2, domain 3	Domain	253	0.000642036	0.126961
Ribonuclease_T2	PF00445.13	Ribonuclease T2 family	Domain	252	0.000639498	0.1276
DUF333	PF03891.10	Domain of unknown function (DUF333)	Domain	245	0.000621734	0.128222
DUF772	PF05598.6	Transposase domain (DUF772)	Domain	245	0.000621734	0.128844
TM2	PF05154.11	TM2 domain	Domain	229	0.000581131	0.129425
CKS	PF01111.14	Cyclin-dependent kinase regulatory subunit	Domain	225	0.00057098	0.129996
PilZ	PF07238.9	PilZ domain	Domain	224	0.000568443	0.130564
Ribosomal_L25p	PF01386.14	Ribosomal L25p family	Domain	219	0.000555754	0.13112
DUF331	PF03889.8	Domain of unknown function	Domain	217	0.000550679	0.131671
DNA_binding_1	PF01035.15	6-O-methylguanine DNA methyltransferase, DNA binding domain	Domain	214	0.000543066	0.132214
Fork_head	PF00250.13	Fork head domain	Domain	210	0.000532915	0.132747
Barstar	PF01337.13	Barstar (barnase inhibitor)	Domain	206	0.000522764	0.133269
TIL	PF01826.12	Trypsin Inhibitor like cysteine rich domain	Domain	202	0.000512614	0.133782
ATP-synt_A	PF00119.15	ATP synthase A chain	Domain	197	0.000499925	0.134282
GTP_EFTU_D2	PF03144.20	Elongation factor Tu domain 2	Domain	197	0.000499925	0.134782
EAL	PF00563.15	EAL domain	Domain	196	0.000497387	0.135279
KTSC	PF13619.1	KTSC domain	Domain	194	0.000492312	0.135772
TSCPD	PF12637.2	TSCPD domain	Domain	194	0.000492312	0.136264
Adeno_hexon	PF01065.14	Hexon, adenovirus major coat protein, N-terminal domain	Domain	190	0.000482161	0.136746
CotJB	PF12652.2	CotJB protein	Domain	190	0.000482161	0.137228
zf-CSL	PF05207.8	CSL zinc finger	Domain	186	0.000472011	0.1377
Polyoma_coat	PF00718.15	Polyomavirus coat protein	Domain	183	0.000464397	0.138165
Colicin_Pyocin	PF01320.13	Colicin immunity protein / pyocin immunity protein	Domain	180	0.000456784	0.138621
Integrase_Zn	PF02022.14	Integrase Zinc binding domain	Domain	179	0.000454247	0.139076
L51_S25_CI-B8	PF05047.11	Mitochondrial ribosomal protein L51 / S25 / CI-B8 domain	Domain	176	0.000446634	0.139522
PTS_EIIB	PF00367.15	phosphotransferase system, EIIB	Domain	175	0.000444096	0.139966
FKBP_C	PF00254.23	FKBP-type peptidyl-prolyl cis-trans isomerase	Domain	167	0.000423794	0.14039
YfcL	PF08891.6	YfcL protein	Domain	166	0.000421257	0.140811
ChaB	PF06150.7	ChaB	Domain	164	0.000416181	0.141228
Citrate_synt	PF00285.16	Citrate synthase	Domain	159	0.000403493	0.141631
DUF1508	PF07411.7	Domain of unknown function (DUF1508)	Domain	159	0.000403493	0.142035
Ribonuc_L-PSP	PF01042.16	Endoribonuclease L-PSP	Domain	158	0.000400955	0.142436
DUF543	PF04418.7	Domain of unknown function (DUF543)	Domain	157	0.000398417	0.142834
Serpin	PF00079.15	Serpin (serine protease inhibitor)	Domain	153	0.000388267	0.143222
Bowman-Birk_leg	PF00228.15	Bowman-Birk serine protease inhibitor family	Domain	151	0.000383191	0.143605
Sod_Cu	PF00080.15	Copper/zinc superoxide dismutase (SODC)	Domain	149	0.000378116	0.143984
RNA_pol_Rpb2_45	PF10385.4	RNA polymerase beta subunit external 1 domain	Domain	147	0.000373041	0.144357
Cyclotide	PF03784.8	Cyclotide family	Domain	146	0.000370503	0.144727
EF1_GNE	PF00736.14	EF-1 guanine nucleotide exchange domain	Domain	146	0.000370503	0.145098
BON	PF04972.12	BON domain	Domain	144	0.000365428	0.145463
2014-03-03	PF00244.15	14-3-3 protein	Domain	143	0.00036289	0.145826
DUF4102	PF13356.1	Domain of unknown function (DUF4102)	Domain	143	0.00036289	0.146189
Hepcidin	PF06446.7	Hepcidin	Domain	142	0.000360352	0.146549
Disintegrin	PF00200.18	Disintegrin	Domain	140	0.000355277	0.146904
Dimer_Tnp_hAT	PF05699.9	hAT family dimerisation domain	Domain	139	0.000352739	0.147257
COX4_pro_2	PF07835.7	Bacterial aa3 type cytochrome c oxidase subunit IV	Domain	137	0.000347664	0.147605
DUF4222	PF13973.1	Domain of unknown function (DUF4222)	Domain	136	0.000345126	0.14795
Spectrin	PF00435.16	Spectrin repeat	Domain	136	0.000345126	0.148295
DUF4009	PF13193.1	Domain of unknown function (DUF4009)	Domain	135	0.000342588	0.148638
DDE_Tnp_Tn3	PF01526.12	Tn3 transposase DDE domain	Domain	133	0.000337513	0.148975
Rhodopsin_N	PF10413.4	Amino terminal of the G-protein receptor rhodopsin	Domain	133	0.000337513	0.149313
YiaAB	PF05360.9	yiaA/B two helix domain	Domain	133	0.000337513	0.14965
zf-trcl	PF13451.1	Probable zinc-binding domain	Domain	133	0.000337513	0.149988
Glycolytic	PF00274.14	Fructose-bisphosphate aldolase class-I	Domain	132	0.000334975	0.150323
RNA_pol_Rpb5_C	PF01191.14	RNA polymerase Rpb5, C-terminal domain	Domain	129	0.000327362	0.15065
TT_ORF2	PF02957.10	TT viral ORF2	Domain	129	0.000327362	0.150977
Nitroreductase	PF00881.19	Nitroreductase family	Domain	128	0.000324824	0.151302
Ribosomal_L12	PF00542.14	Ribosomal protein L7/L12 C-terminal domain	Domain	125	0.000317211	0.151619
RNA_pol_Rpb1_6	PF04992.9	RNA polymerase Rpb1, domain 6	Domain	124	0.000314674	0.151934
WGR	PF05406.10	WGR domain	Domain	123	0.000312136	0.152246
DNA_pol3_theta	PF06440.6	DNA polymerase III, theta subunit	Domain	119	0.000301985	0.152548
BAF	PF02961.9	Barrier to autointegration factor	Domain	117	0.00029691	0.152845
SUI1	PF01253.17	Translation initiation factor SUI1	Domain	117	0.00029691	0.153142
Ribosomal_L18ae	PF01775.12	Ribosomal L18ae/LX protein domain	Domain	114	0.000289297	0.153431
WW	PF00397.21	WW domain	Domain	114	0.000289297	0.153721
PTS_IIA	PF02255.11	PTS system, Lactose/Cellobiose specific IIA subunit	Domain	113	0.000286759	0.154007
YolD	PF08863.5	YolD-like protein	Domain	113	0.000286759	0.154294
Gla	PF00594.15	Vitamin K-dependent carboxylation/gamma-carboxyglutamic (GLA) domain	Domain	112	0.000284221	0.154578
PGM_PMM_III	PF02880.11	Phosphoglucomutase/phosphomannomutase, alpha/beta/alpha domain III	Domain	112	0.000284221	0.154863
SLT_beta	PF02258.11	Shiga-like toxin beta subunit	Domain	111	0.000281684	0.155144
Sod_Fe_C	PF02777.13	Iron/manganese superoxide dismutases, C-terminal domain	Domain	111	0.000281684	0.155426
LMWPc	PF01451.16	Low molecular weight phosphotyrosine protein phosphatase	Domain	109	0.000276608	0.155703
PBP	PF01161.15	Phosphatidylethanolamine-binding protein	Domain	109	0.000276608	0.155979
PSI_PsaE	PF02427.12	Photosystem I reaction centre subunit IV / PsaE	Domain	109	0.000276608	0.156256
Rop	PF01815.11	Rop protein	Domain	109	0.000276608	0.156532
Ribosomal_L22	PF00237.14	Ribosomal protein L22p/L17e	Domain	107	0.000271533	0.156804
CBS	PF00571.23	CBS domain	Domain	106	0.000268995	0.157073
Ribosomal_L14	PF00238.14	Ribosomal protein L14p/L23e	Domain	106	0.000268995	0.157342
CpcD	PF01383.16	CpcD/allophycocyanin linker domain	Domain	105	0.000266458	0.157608
DDE_Tnp_1_assoc	PF13808.1	DDE_Tnp_1-associated	Domain	105	0.000266458	0.157875
DUF4224	PF13986.1	Domain of unknown function (DUF4224)	Domain	104	0.00026392	0.158139
DUF320	PF03777.8	Small secreted domain (DUF320)	Domain	103	0.000261382	0.1584
Lyase_1	PF00206.15	Lyase	Domain	103	0.000261382	0.158662
Ribosomal_S3_C	PF00189.15	Ribosomal protein S3, C-terminal domain	Domain	103	0.000261382	0.158923
Sushi	PF00084.15	Sushi domain (SCR repeat)	Domain	101	0.000256307	0.159179
DUF1905	PF08922.6	Domain of unknown function (DUF1905)	Domain	99	0.000251231	0.15943
Kringle	PF00051.13	Kringle domain	Domain	96	0.000243618	0.159674
Zn_ribbon_2	PF12674.2	Putative zinc ribbon domain	Domain	96	0.000243618	0.159918
DUF754	PF05449.6	Protein of unknown function (DUF754)	Domain	95	0.000241081	0.160159
Excalibur	PF05901.6	Excalibur calcium-binding domain	Domain	95	0.000241081	0.1604
GvpG	PF05120.7	Gas vesicle protein G	Domain	95	0.000241081	0.160641
DUF1827	PF08860.5	Domain of unknown function (DUF1827)	Domain	94	0.000238543	0.160879
Hormone_recep	PF00104.25	Ligand-binding domain of nuclear hormone receptor	Domain	94	0.000238543	0.161118
SH2	PF00017.19	SH2 domain	Domain	93	0.000236005	0.161354
Thymidylat_synt	PF00303.14	Thymidylate synthase	Domain	93	0.000236005	0.16159
THAP	PF05485.7	THAP domain	Domain	92	0.000233468	0.161823
Thyroglobulin_1	PF00086.13	Thyroglobulin type-1 repeat	Domain	90	0.000228392	0.162052
UCR_6-4kD	PF08997.5	Ubiquinol-cytochrome C reductase complex, 6.4kD protein	Domain	90	0.000228392	0.16228
DUF3947	PF13135.1	Protein of unknown function (DUF3947)	Domain	89	0.000225855	0.162506
Linker_histone	PF00538.14	linker histone H1 and H5 family	Domain	89	0.000225855	0.162732
NifZ	PF04319.8	NifZ domain	Domain	89	0.000225855	0.162958
Sod_Fe_N	PF00081.17	Iron/manganese superoxide dismutases, alpha-hairpin domain	Domain	89	0.000225855	0.163184
Catalase	PF00199.14	Catalase	Domain	88	0.000223317	0.163407
GYD	PF08734.6	GYD domain	Domain	88	0.000223317	0.16363
Flavi_glycoprot	PF00869.15	Flavivirus glycoprotein, central and dimerisation domains	Domain	87	0.000220779	0.163851
YebO	PF13974.1	YebO-like protein	Domain	87	0.000220779	0.164072
CAP	PF00188.21	Cysteine-rich secretory protein family	Domain	86	0.000218241	0.16429
TrpBP	PF02081.10	Tryptophan RNA-binding attenuator protein	Domain	86	0.000218241	0.164508
Phospholip_A2_1	PF00068.14	Phospholipase A2	Domain	84	0.000213166	0.164722
SPOR	PF05036.8	Sporulation related domain	Domain	84	0.000213166	0.164935
IDEAL	PF08858.5	IDEAL domain	Domain	83	0.000210628	0.165145
Ribosomal_S7	PF00177.16	Ribosomal protein S7p/S5e	Domain	82	0.000208091	0.165353
DUF4266	PF14086.1	Domain of unknown function (DUF4266)	Domain	81	0.000205553	0.165559
PBD	PF00786.23	P21-Rho-binding domain	Domain	81	0.000205553	0.165765
DUF350	PF03994.9	Domain of Unknown Function (DUF350)	Domain	78	0.00019794	0.165962
Flu_M1	PF00598.14	Influenza Matrix protein (M1)	Domain	78	0.00019794	0.16616
SWIB	PF02201.13	SWIB/MDM2 domain	Domain	78	0.00019794	0.166358
ATP-cone	PF03477.11	ATP cone domain	Domain	77	0.000195402	0.166554
DUF1918	PF08940.6	Domain of unknown function (DUF1918)	Domain	77	0.000195402	0.166749
DUF3817	PF12823.2	Domain of unknown function (DUF3817)	Domain	77	0.000195402	0.166945
NDK	PF00334.14	Nucleoside diphosphate kinase	Domain	76	0.000192865	0.167137
PGK	PF00162.14	Phosphoglycerate kinase	Domain	76	0.000192865	0.16733
PGM_PMM_I	PF02878.11	Phosphoglucomutase/phosphomannomutase, alpha/beta/alpha domain I	Domain	75	0.000190327	0.167521
GPW_gp25	PF04965.9	Gene 25-like lysozyme	Domain	74	0.000187789	0.167708
Peptidase_M24	PF00557.19	Metallopeptidase family M24	Domain	72	0.000182714	0.167891
Ribosomal_L5_C	PF00673.16	ribosomal L5P family C-terminus	Domain	72	0.000182714	0.168074
AvrRpt-cleavage	PF05627.6	Cleavage site for pathogenic type III effector avirulence factor Avr	Domain	70	0.000177638	0.168251
Cation_ATPase_N	PF00690.21	Cation transporter/ATPase, N-terminus	Domain	70	0.000177638	0.168429
DUF1871	PF08958.5	Domain of unknown function (DUF1871)	Domain	70	0.000177638	0.168607
SBP	PF03110.9	SBP domain	Domain	70	0.000177638	0.168784
SRCR	PF00530.13	Scavenger receptor cysteine-rich domain	Domain	70	0.000177638	0.168962
Inhibitor_I9	PF05922.11	Peptidase inhibitor I9	Domain	69	0.000175101	0.169137
MmoB_DmpM	PF02406.12	MmoB/DmpM family	Domain	69	0.000175101	0.169312
DUF1805	PF08827.6	Domain of unknown function (DUF1805)	Domain	68	0.000172563	0.169485
HECT	PF00632.20	HECT-domain (ubiquitin-transferase)	Domain	68	0.000172563	0.169657
KilA-N	PF04383.8	KilA-N domain	Domain	68	0.000172563	0.16983
DUF1816	PF08846.5	Domain of unknown function (DUF1816)	Domain	67	0.000170025	0.17
Flu_M1_C	PF08289.6	Influenza Matrix protein (M1) C-terminal domain	Domain	67	0.000170025	0.17017
Trefoil	PF00088.13	Trefoil (P-type) domain	Domain	67	0.000170025	0.17034
ATP-gua_PtransN	PF02807.10	ATP:guanido phosphotransferase, N-terminal domain	Domain	66	0.000167488	0.170507
DUF1413	PF07205.6	Domain of unknown function (DUF1413)	Domain	66	0.000167488	0.170675
DUF1912	PF08930.5	Domain of unknown function (DUF1912)	Domain	66	0.000167488	0.170842
LytTR	PF04397.10	LytTr DNA-binding domain	Domain	66	0.000167488	0.17101
DUF1799	PF08809.6	Phage related hypothetical protein (DUF1799)	Domain	65	0.00016495	0.171175
Peptidase_S8	PF00082.17	Subtilase family	Domain	65	0.00016495	0.17134
Chitin_bind_1	PF00187.14	Chitin recognition protein	Domain	64	0.000162412	0.171502
Ribosomal_S8	PF00410.14	Ribosomal protein S8	Domain	64	0.000162412	0.171665
RVT_N	PF13655.1	N-terminal domain of reverse transcriptase	Domain	63	0.000159875	0.171825
Sda	PF08970.5	Sporulation inhibitor A	Domain	63	0.000159875	0.171984
TfoX_N	PF04993.8	TfoX N-terminal domain	Domain	63	0.000159875	0.172144
Carb_anhydrase	PF00194.16	Eukaryotic-type carbonic anhydrase	Domain	62	0.000157337	0.172302
DUF1876	PF08962.6	Domain of unknown function (DUF1876)	Domain	62	0.000157337	0.172459
DUF4190	PF13828.1	Domain of unknown function (DUF4190)	Domain	62	0.000157337	0.172616
Flg_bbr_C	PF06429.8	Flagellar basal body rod FlgEFG protein C-terminal	Domain	62	0.000157337	0.172774
FeThRed_A	PF02941.10	Ferredoxin thioredoxin reductase variable alpha chain	Domain	61	0.000154799	0.172928
GMC_oxred_C	PF05199.8	GMC oxidoreductase	Domain	61	0.000154799	0.173083
DD_K	PF12121.3	Dermaseptin	Domain	60	0.000152261	0.173235
TP_methylase	PF00590.15	Tetrapyrrole (Corrin/Porphyrin) Methylases	Domain	60	0.000152261	0.173388
ClpB_D2-small	PF10431.4	C-terminal, D2-small domain, of ClpB protein	Domain	59	0.000149724	0.173537
CPSase_L_chain	PF00289.17	Carbamoyl-phosphate synthase L chain, N-terminal domain	Domain	59	0.000149724	0.173687
DUF1968	PF09291.5	Domain of unknown function (DUF1968)	Domain	59	0.000149724	0.173837
DUF2018	PF09442.5	Domain of unknown function (DUF2018)	Domain	59	0.000149724	0.173987
DUF834	PF05754.9	Domain of unknown function (DUF834)	Domain	59	0.000149724	0.174136
GlgS	PF08971.6	Glycogen synthesis protein	Domain	59	0.000149724	0.174286
Biopterin_H	PF00351.16	Biopterin-dependent aromatic amino acid hydroxylase	Domain	58	0.000147186	0.174433
MGS	PF02142.17	MGS-like domain	Domain	58	0.000147186	0.17458
Motile_Sperm	PF00635.21	MSP (Major sperm protein) domain	Domain	58	0.000147186	0.174728
PP_kinase	PF02503.12	Polyphosphate kinase middle domain	Domain	58	0.000147186	0.174875
Aldolase_II	PF00596.16	Class II Aldolase and Adducin N-terminal domain	Domain	57	0.000144648	0.175019
Bromodomain	PF00439.20	Bromodomain	Domain	57	0.000144648	0.175164
SNase	PF00565.12	Staphylococcal nuclease homologue	Domain	57	0.000144648	0.175309
CcdB	PF01845.12	CcdB protein	Domain	56	0.000142111	0.175451
CheW	PF01584.14	CheW-like domain	Domain	56	0.000142111	0.175593
Exo_endo_phos	PF03372.18	Endonuclease/Exonuclease/phosphatase family	Domain	56	0.000142111	0.175735
G6PD_C	PF02781.11	Glucose-6-phosphate dehydrogenase, C-terminal domain	Domain	56	0.000142111	0.175877
IU_nuc_hydro	PF01156.14	Inosine-uridine preferring nucleoside hydrolase	Domain	56	0.000142111	0.176019
OTCace	PF00185.19	Aspartate/ornithine carbamoyltransferase, Asp/Orn binding domain	Domain	55	0.000139573	0.176159
Amidase_2	PF01510.20	N-acetylmuramoyl-L-alanine amidase	Domain	54	0.000137035	0.176296
DUF1830	PF08865.6	Domain of unknown function (DUF1830)	Domain	54	0.000137035	0.176433
DUF4113	PF13438.1	Domain of unknown function (DUF4113)	Domain	54	0.000137035	0.17657
Fib_alpha	PF08702.5	Fibrinogen alpha/beta chain family	Domain	54	0.000137035	0.176707
HCV_NS5a_1b	PF08301.8	Hepatitis C virus non-structural 5a domain 1b	Domain	54	0.000137035	0.176844
HsdM_N	PF12161.3	HsdM N-terminal domain	Domain	54	0.000137035	0.176981
NIL	PF09383.5	NIL domain	Domain	54	0.000137035	0.177118
RNA_pol_Rpb1_1	PF04997.7	RNA polymerase Rpb1, domain 1	Domain	53	0.000134498	0.177253
DUF1220	PF06758.8	Repeat of unknown function (DUF1220)	Domain	52	0.00013196	0.177385
Levi_coat	PF01819.12	Levivirus coat protein	Domain	52	0.00013196	0.177517
CorC_HlyC	PF03471.12	Transporter associated domain	Domain	51	0.000129422	0.177646
T2SF	PF00482.18	Type II secretion system (T2SS), protein F	Domain	51	0.000129422	0.177775
DUF1713	PF08213.6	Mitochondrial domain of unknown function (DUF1713)	Domain	50	0.000126885	0.177902
PBP_GOBP	PF01395.17	PBP/GOBP family	Domain	50	0.000126885	0.178029
cNMP_binding	PF00027.24	Cyclic nucleotide-binding domain	Domain	49	0.000124347	0.178154
Oxidored_nitro	PF00148.14	Nitrogenase component 1 type Oxidoreductase	Domain	49	0.000124347	0.178278
X8	PF07983.8	X8 domain	Domain	49	0.000124347	0.178402
Acyl-CoA_dh_N	PF02771.11	Acyl-CoA dehydrogenase, N-terminal domain	Domain	48	0.000121809	0.178524
ATP-synt	PF00231.14	ATP synthase	Domain	48	0.000121809	0.178646
Bac_luciferase	PF00296.15	Luciferase-like monooxygenase	Domain	48	0.000121809	0.178768
DUF1883	PF08980.5	Domain of unknown function (DUF1883)	Domain	48	0.000121809	0.178889
DUF3781	PF12636.2	Protein of unknown function (DUF3781)	Domain	48	0.000121809	0.179011
IN_DBD_C	PF00552.16	Integrase DNA binding domain	Domain	48	0.000121809	0.179133
Pep_deformylase	PF01327.16	Polypeptide deformylase	Domain	48	0.000121809	0.179255
RNA_pol_Rpb2_7	PF04560.15	RNA polymerase Rpb2, domain 7	Domain	48	0.000121809	0.179377
Epimerase_Csub	PF13950.1	UDP-glucose 4-epimerase C-term subunit	Domain	47	0.000119271	0.179496
IgG_binding_B	PF01378.12	B domain	Domain	47	0.000119271	0.179615
VMA21	PF09446.5	VMA21-like domain	Domain	47	0.000119271	0.179735
WYL	PF13280.1	WYL domain	Domain	47	0.000119271	0.179854
zf-U11-48K	PF05253.7	U11-48K-like CHHC zinc finger	Domain	47	0.000119271	0.179973
Elicitin	PF00964.12	Elicitin	Domain	46	0.000116734	0.18009
GFRP	PF06399.8	GTP cyclohydrolase I feedback regulatory protein (GFRP)	Domain	46	0.000116734	0.180207
Prot_inhib_II	PF02428.10	Potato type II proteinase inhibitor family	Domain	46	0.000116734	0.180323
zf-B_box	PF00643.19	B-box zinc finger	Domain	46	0.000116734	0.18044
Zn_clus	PF00172.13	Fungal Zn(2)-Cys(6) binuclear cluster domain	Domain	46	0.000116734	0.180557
HIPIP	PF01355.12	High potential iron-sulfur protein	Domain	45	0.000114196	0.180671
SinI	PF08671.5	Anti-repressor SinI	Domain	45	0.000114196	0.180785
ArfGap	PF01412.13	Putative GTPase activating protein for Arf	Domain	44	0.000111658	0.180897
OppC_N	PF12911.2	N-terminal TM domain of oligopeptide transport permease C	Domain	44	0.000111658	0.181008
Pollen_allerg_1	PF01357.16	Pollen allergen	Domain	44	0.000111658	0.18112
Ribosomal_L11_N	PF03946.9	Ribosomal protein L11, N-terminal domain	Domain	44	0.000111658	0.181232
Ribosomal_L6	PF00347.18	Ribosomal protein L6	Domain	44	0.000111658	0.181343
TFIIA_gamma_N	PF02268.11	Transcription initiation factor IIA, gamma subunit, helical domain	Domain	44	0.000111658	0.181455
Collar	PF07484.7	Phage Tail Collar Domain	Domain	43	0.000109121	0.181564
FA_desaturase	PF00487.19	Fatty acid desaturase	Domain	43	0.000109121	0.181673
FMN_bind	PF04205.9	FMN-binding domain	Domain	43	0.000109121	0.181782
IF4E	PF01652.13	Eukaryotic initiation factor 4E	Domain	43	0.000109121	0.181892
TFIIA_gamma_C	PF02751.9	Transcription initiation factor IIA, gamma subunit	Domain	43	0.000109121	0.182001
UDG	PF03167.14	Uracil DNA glycosylase superfamily	Domain	43	0.000109121	0.18211
GvpK	PF05121.7	Gas vesicle protein K	Domain	42	0.000106583	0.182216
1-cysPrx_C	PF10417.4	C-terminal domain of 1-Cys peroxiredoxin	Domain	41	0.000104045	0.18232
Ald_Xan_dh_C2	PF02738.13	Molybdopterin-binding domain of aldehyde dehydrogenase	Domain	41	0.000104045	0.182424
MscL	PF01741.13	Large-conductance mechanosensitive channel, MscL	Domain	41	0.000104045	0.182529
Pro_CA	PF00484.14	Carbonic anhydrase	Domain	41	0.000104045	0.182633
S-AdoMet_synt_C	PF02773.11	S-adenosylmethionine synthetase, C-terminal domain	Domain	41	0.000104045	0.182737
CFEM	PF05730.6	CFEM domain	Domain	40	0.000101508	0.182838
DUF3787	PF12655.2	Domain of unknown function (DUF3787)	Domain	40	0.000101508	0.18294
DUF4158	PF13700.1	Domain of unknown function (DUF4158)	Domain	40	0.000101508	0.183041
Inhibitor_I29	PF08246.7	Cathepsin propeptide inhibitor domain (I29)	Domain	40	0.000101508	0.183143
TBCA	PF02970.11	Tubulin binding cofactor A	Domain	40	0.000101508	0.183244
Formyl_trans_N	PF00551.14	Formyl transferase	Domain	39	9.897e-05	0.183343
Ham1p_like	PF01725.11	Ham1 family	Domain	39	9.897e-05	0.183442
PC4	PF02229.11	Transcriptional Coactivator p15 (PC4)	Domain	39	9.897e-05	0.183541
Ribosomal_L11	PF00298.14	Ribosomal protein L11, RNA binding domain	Domain	38	9.64323e-05	0.183637
DUF1661	PF07877.6	Protein of unknown function (DUF1661)	Domain	37	9.38946e-05	0.183731
FAD_binding_7	PF03441.9	FAD binding domain of DNA photolyase	Domain	37	9.38946e-05	0.183825
Gln-synt_N	PF03951.14	Glutamine synthetase, beta-Grasp domain	Domain	37	9.38946e-05	0.183919
HdeA	PF06411.6	HdeA/HdeB family	Domain	37	9.38946e-05	0.184013
Internalin_N	PF12354.3	Bacterial adhesion/invasion protein N terminal	Domain	37	9.38946e-05	0.184107
Pept_tRNA_hydro	PF01195.14	Peptidyl-tRNA hydrolase	Domain	37	9.38946e-05	0.184201
SP_C-Propep	PF08999.5	Surfactant protein C, N terminal propeptide	Domain	37	9.38946e-05	0.184295
Molybdop_Fe4S4	PF04879.11	Molybdopterin oxidoreductase Fe4S4 domain	Domain	36	9.13569e-05	0.184386
CAP_GLY	PF01302.20	CAP-Gly domain	Domain	35	8.88192e-05	0.184475
PapC_C	PF13953.1	PapC C-terminal domain	Domain	35	8.88192e-05	0.184564
polyprenyl_synt	PF00348.12	Polyprenyl synthetase	Domain	35	8.88192e-05	0.184653
Thaumatin	PF00314.12	Thaumatin family	Domain	35	8.88192e-05	0.184741
ANTAR	PF03861.9	ANTAR domain	Domain	34	8.62815e-05	0.184828
Chalcone	PF02431.10	Chalcone-flavanone isomerase	Domain	34	8.62815e-05	0.184914
DUF1889	PF08986.5	Domain of unknown function (DUF1889)	Domain	34	8.62815e-05	0.185
Lip_prot_lig_C	PF10437.4	Bacterial lipoate protein ligase C-terminus	Domain	34	8.62815e-05	0.185086
NHase_alpha	PF02979.11	Nitrile hydratase, alpha chain	Domain	34	8.62815e-05	0.185173
OTCace_N	PF02729.16	Aspartate/ornithine carbamoyltransferase, carbamoyl-P binding domain	Domain	34	8.62815e-05	0.185259
Ribonuclease	PF00545.15	ribonuclease	Domain	34	8.62815e-05	0.185345
Thionin	PF00321.12	Plant thionin	Domain	34	8.62815e-05	0.185432
TRL	PF13146.1	TRL-like protein family	Domain	34	8.62815e-05	0.185518
Asparaginase	PF00710.15	Asparaginase	Domain	33	8.37438e-05	0.185602
A_thal_3526	PF09713.5	Plant protein 1589 of unknown function (A_thal_3526)	Domain	33	8.37438e-05	0.185685
Couple_hipA	PF13657.1	HipA N-terminal domain	Domain	33	8.37438e-05	0.185769
Pyrophosphatase	PF00719.14	Inorganic pyrophosphatase	Domain	33	8.37438e-05	0.185853
Succ_DH_flav_C	PF02910.15	Fumarate reductase flavoprotein C-term	Domain	33	8.37438e-05	0.185937
zf-RVT	PF13966.1	zinc-binding in reverse transcriptase	Domain	33	8.37438e-05	0.18602
CAT_RBD	PF03123.10	CAT RNA binding domain	Domain	32	8.12061e-05	0.186102
ELFV_dehydrog_N	PF02812.13	Glu/Leu/Phe/Val dehydrogenase, dimerisation domain	Domain	32	8.12061e-05	0.186183
GMP_synt_C	PF00958.17	GMP synthase C terminal domain	Domain	32	8.12061e-05	0.186264
MDH	PF02315.11	Methanol dehydrogenase beta subunit	Domain	32	8.12061e-05	0.186345
PseudoU_synth_1	PF01416.15	tRNA pseudouridine synthase	Domain	32	8.12061e-05	0.186426
Clathrin_H_link	PF13838.1	Clathrin-H-link	Domain	31	7.86684e-05	0.186505
DNA_gyraseB	PF00204.20	DNA gyrase B	Domain	31	7.86684e-05	0.186584
E1_DerP2_DerF2	PF02221.10	ML domain	Domain	31	7.86684e-05	0.186662
Glyco_hydro_3_C	PF01915.17	Glycosyl hydrolase family 3 C-terminal domain	Domain	31	7.86684e-05	0.186741
Lipoxygenase	PF00305.14	Lipoxygenase	Domain	31	7.86684e-05	0.18682
RNA_pol_Rpb1_5	PF04998.12	RNA polymerase Rpb1, domain 5	Domain	31	7.86684e-05	0.186898
RNA_pol_Rpb2_2	PF04561.9	RNA polymerase Rpb2, domain 2	Domain	31	7.86684e-05	0.186977
Arg_repressor_C	PF02863.13	Arginine repressor, C-terminal domain	Domain	30	7.61307e-05	0.187053
Cob_adeno_trans	PF01923.13	Cobalamin adenosyltransferase	Domain	30	7.61307e-05	0.187129
DMRL_synthase	PF00885.14	6,7-dimethyl-8-ribityllumazine synthase	Domain	30	7.61307e-05	0.187205
Egg_lysin	PF01303.12	Egg lysin (Sperm-lysin)	Domain	30	7.61307e-05	0.187282
FGE-sulfatase	PF03781.11	Formylglycine-generating sulfatase enzyme	Domain	30	7.61307e-05	0.187358
NHase_beta	PF02211.10	Nitrile hydratase beta subunit	Domain	30	7.61307e-05	0.187434
Ribosomal_L9_N	PF01281.14	Ribosomal protein L9, N-terminal domain	Domain	30	7.61307e-05	0.18751
RRF	PF01765.14	Ribosome recycling factor	Domain	30	7.61307e-05	0.187586
SapB_1	PF05184.10	Saposin-like type B, region 1	Domain	30	7.61307e-05	0.187662
Spo0A_C	PF08769.6	Sporulation initiation factor Spo0A C terminal	Domain	30	7.61307e-05	0.187738
XisI	PF08869.6	XisI protein	Domain	30	7.61307e-05	0.187815
CobW_C	PF07683.9	Cobalamin synthesis protein cobW C-terminal domain	Domain	29	7.3593e-05	0.187888
DUF2024	PF09630.5	Domain of unknown function (DUF2024)	Domain	29	7.3593e-05	0.187962
Fe_hyd_lg_C	PF02906.9	Iron only hydrogenase large subunit, C-terminal domain	Domain	29	7.3593e-05	0.188035
Hirudin	PF00713.12	Hirudin	Domain	29	7.3593e-05	0.188109
IF3_C	PF00707.17	Translation initiation factor IF-3, C-terminal domain	Domain	29	7.3593e-05	0.188182
ITAM_Cys-rich	PF10538.4	Immunoreceptor tyrosine-based activation motif	Domain	29	7.3593e-05	0.188256
PapC_N	PF13954.1	PapC N-terminal domain	Domain	29	7.3593e-05	0.18833
Proteasome_A_N	PF10584.4	Proteasome subunit A N-terminal signature	Domain	29	7.3593e-05	0.188403
Ribosomal_L9_C	PF03948.9	Ribosomal protein L9, C-terminal domain	Domain	29	7.3593e-05	0.188477
Thrombin_light	PF09396.5	Thrombin light chain	Domain	29	7.3593e-05	0.18855
Transketolase_C	PF02780.15	Transketolase, C-terminal domain	Domain	29	7.3593e-05	0.188624
TrkA_C	PF02080.16	TrkA-C domain	Domain	29	7.3593e-05	0.188698
YceI	PF04264.8	YceI-like domain	Domain	29	7.3593e-05	0.188771
YopX	PF09643.5	YopX protein	Domain	29	7.3593e-05	0.188845
AIRS_C	PF02769.17	AIR synthase related protein, C-terminal domain	Domain	28	7.10553e-05	0.188916
Aminotran_4	PF01063.14	Aminotransferase class IV	Domain	28	7.10553e-05	0.188987
B	PF02216.11	B domain	Domain	28	7.10553e-05	0.189058
DnaB	PF00772.16	DnaB-like helicase N terminal domain	Domain	28	7.10553e-05	0.189129
DUF1456	PF07308.8	Protein of unknown function (DUF1456)	Domain	28	7.10553e-05	0.1892
DUF1992	PF09350.5	Domain of unknown function (DUF1992)	Domain	28	7.10553e-05	0.189271
EBV-NA1	PF02905.9	Epstein Barr virus nuclear antigen-1, DNA-binding domain	Domain	28	7.10553e-05	0.189342
FeThRed_B	PF02943.10	Ferredoxin thioredoxin reductase catalytic beta chain	Domain	28	7.10553e-05	0.189413
RNA_pol_Rpb2_5	PF04567.12	RNA polymerase Rpb2, domain 5	Domain	28	7.10553e-05	0.189484
SWIM	PF04434.12	SWIM zinc finger	Domain	28	7.10553e-05	0.189555
A2M_recep	PF07677.9	A-macroglobulin receptor	Domain	27	6.85177e-05	0.189624
Bacteriocin_IId	PF09221.5	Bacteriocin class IId cyclical uberolysin-like	Domain	27	6.85177e-05	0.189692
fn2	PF00040.14	Fibronectin type II domain	Domain	27	6.85177e-05	0.189761
GreA_GreB_N	PF03449.10	Transcription elongation factor, N-terminal	Domain	27	6.85177e-05	0.189829
Integrin_b_cyt	PF08725.6	Integrin beta cytoplasmic domain	Domain	27	6.85177e-05	0.189898
ORF6N	PF10543.4	ORF6N domain	Domain	27	6.85177e-05	0.189966
Orn_DAP_Arg_deC	PF00278.17	Pyridoxal-dependent decarboxylase, C-terminal sheet domain	Domain	27	6.85177e-05	0.190035
Prion	PF00377.13	Prion/Doppel alpha-helical domain	Domain	27	6.85177e-05	0.190104
PX	PF00787.19	PX domain	Domain	27	6.85177e-05	0.190172
SpdB	PF05122.8	Mobile element transfer protein	Domain	27	6.85177e-05	0.190241
ATP-synt_ab_C	PF00306.22	ATP synthase alpha/beta chain, C terminal domain	Domain	26	6.598e-05	0.190307
Colicin_immun	PF09204.5	Bacterial self-protective colicin-like immunity	Domain	26	6.598e-05	0.190373
DnaJ_C	PF01556.13	DnaJ C terminal domain	Domain	26	6.598e-05	0.190438
DUF3728	PF12528.3	Prepilin peptidase dependent protein C term (DUF3728)	Domain	26	6.598e-05	0.190504
GTP1_OBG	PF01018.17	GTP1/OBG	Domain	26	6.598e-05	0.19057
NiFeSe_Hases	PF00374.14	Nickel-dependent hydrogenase	Domain	26	6.598e-05	0.190636
NusB	PF01029.13	NusB family	Domain	26	6.598e-05	0.190702
PcF	PF09461.5	Phytotoxin PcF protein	Domain	26	6.598e-05	0.190768
Radical_SAM	PF04055.16	Radical SAM superfamily	Domain	26	6.598e-05	0.190834
RNA_pol_Rpb2_4	PF04566.8	RNA polymerase Rpb2, domain 4	Domain	26	6.598e-05	0.1909
TyeA	PF09059.5	TyeA	Domain	26	6.598e-05	0.190966
VHP	PF02209.14	Villin headpiece domain	Domain	26	6.598e-05	0.191032
Formyl_trans_C	PF02911.13	Formyl transferase, C-terminal domain	Domain	25	6.34423e-05	0.191096
HPPK	PF01288.15	7,8-dihydro-6-hydroxymethylpterin-pyrophosphokinase (HPPK)	Domain	25	6.34423e-05	0.191159
MoCF_biosynth	PF00994.19	Probable molybdopterin binding domain	Domain	25	6.34423e-05	0.191223
MutS_I	PF01624.15	MutS domain I	Domain	25	6.34423e-05	0.191286
PDGLE	PF13190.1	PDGLE domain	Domain	25	6.34423e-05	0.19135
PMD	PF10536.4	Plant mobile domain	Domain	25	6.34423e-05	0.191413
RNA_pol_Rpb1_3	PF04983.13	RNA polymerase Rpb1, domain 3	Domain	25	6.34423e-05	0.191476
SQS_PSY	PF00494.14	Squalene/phytoene synthase	Domain	25	6.34423e-05	0.19154
TipAS	PF07739.8	TipAS antibiotic-recognition domain	Domain	25	6.34423e-05	0.191603
zf-C4_ClpX	PF06689.8	ClpX C4-type zinc finger	Domain	25	6.34423e-05	0.191667
Biotin_carb_C	PF02785.14	Biotin carboxylase C-terminal domain	Domain	24	6.09046e-05	0.191728
DUF498	PF04430.9	Protein of unknown function (DUF498/DUF598)	Domain	24	6.09046e-05	0.191789
lci	PF12197.3	Bacillus cereus group antimicrobial protein	Domain	24	6.09046e-05	0.191849
MgsA_C	PF12002.3	MgsA AAA+ ATPase C terminal	Domain	24	6.09046e-05	0.19191
MotB_plug	PF13677.1	Membrane MotB of proton-channel complex MotA/MotB	Domain	24	6.09046e-05	0.191971
Myosin_N	PF02736.14	Myosin N-terminal SH3-like domain	Domain	24	6.09046e-05	0.192032
Pur_DNA_glyco	PF02245.11	Methylpurine-DNA glycosylase (MPG)	Domain	24	6.09046e-05	0.192093
Ribosomal_L5	PF00281.14	Ribosomal protein L5	Domain	24	6.09046e-05	0.192154
Skp1	PF01466.14	Skp1 family, dimerisation domain	Domain	24	6.09046e-05	0.192215
Terpene_synth_C	PF03936.11	Terpene synthase family, metal binding domain	Domain	24	6.09046e-05	0.192276
CheB_methylest	PF01339.12	CheB methylesterase	Domain	23	5.83669e-05	0.192334
Epsilon_antitox	PF08998.6	Bacterial epsilon antitoxin	Domain	23	5.83669e-05	0.192393
Fapy_DNA_glyco	PF01149.19	Formamidopyrimidine-DNA glycosylase N-terminal domain	Domain	23	5.83669e-05	0.192451
Hemerythrin	PF01814.18	Hemerythrin HHE cation binding domain	Domain	23	5.83669e-05	0.192509
HxxPF_rpt	PF13745.1	HxxPF-repeated domain	Domain	23	5.83669e-05	0.192568
Nfu_N	PF08712.6	Scaffold protein Nfu/NifU N terminal	Domain	23	5.83669e-05	0.192626
NO_synthase	PF02898.10	Nitric oxide synthase, oxygenase domain	Domain	23	5.83669e-05	0.192684
P3A	PF08727.6	Poliovirus 3A protein like	Domain	23	5.83669e-05	0.192743
ProQ	PF04352.8	ProQ/FINO family	Domain	23	5.83669e-05	0.192801
RNA_pol_Rpb1_2	PF00623.15	RNA polymerase Rpb1, domain 2	Domain	23	5.83669e-05	0.192859
Urease_beta	PF00699.15	Urease beta subunit	Domain	23	5.83669e-05	0.192918
Bclx_interact	PF08945.5	Bcl-x interacting	Domain	22	5.58292e-05	0.192974
CbiG_C	PF01890.11	Cobalamin synthesis G C-terminus	Domain	22	5.58292e-05	0.193029
DUF1869	PF08956.5	Domain of unknown function (DUF1869)	Domain	22	5.58292e-05	0.193085
EF1G	PF00647.14	Elongation factor 1 gamma, conserved domain	Domain	22	5.58292e-05	0.193141
Engrail_1_C_sig	PF10525.4	Engrailed homeobox C-terminal signature domain	Domain	22	5.58292e-05	0.193197
ESPR	PF13018.1	Extended Signal Peptide of Type V secretion system	Domain	22	5.58292e-05	0.193253
Fst_toxin	PF13955.1	Toxin Fst, type I toxin-antitoxin system	Domain	22	5.58292e-05	0.193309
Glycos_trans_3N	PF02885.12	Glycosyl transferase family, helical bundle domain	Domain	22	5.58292e-05	0.193364
Monellin	PF09200.5	Monellin	Domain	22	5.58292e-05	0.19342
OKR_DC_1_C	PF03711.10	Orn/Lys/Arg decarboxylase, C-terminal domain	Domain	22	5.58292e-05	0.193476
Phospholamban	PF04272.9	Phospholamban	Domain	22	5.58292e-05	0.193532
Porphobil_deam	PF01379.15	Porphobilinogen deaminase, dipyromethane cofactor binding domain	Domain	22	5.58292e-05	0.193588
S10_plectin	PF03501.10	Plectin/S10 domain	Domain	22	5.58292e-05	0.193644
VP4_2	PF08935.5	Viral protein VP4 subunit	Domain	22	5.58292e-05	0.193699
zf-CHY	PF05495.7	CHY zinc finger	Domain	22	5.58292e-05	0.193755
DUF1795	PF08786.6	Domain of unknown function (DUF1795)	Domain	21	5.32915e-05	0.193809
DUF1844	PF08899.6	Domain of unknown function (DUF1844)	Domain	21	5.32915e-05	0.193862
DUF2233	PF09992.4	Predicted periplasmic protein (DUF2233)	Domain	21	5.32915e-05	0.193915
DUF307	PF03733.8	Domain of unknown function (DUF307)	Domain	21	5.32915e-05	0.193968
malic	PF00390.14	Malic enzyme, N-terminal domain	Domain	21	5.32915e-05	0.194022
Moricin	PF06451.6	Moricin	Domain	21	5.32915e-05	0.194075
MurB_C	PF02873.11	UDP-N-acetylenolpyruvoylglucosamine reductase, C-terminal domain	Domain	21	5.32915e-05	0.194128
P16-Arc	PF04699.9	ARP2/3 complex 16 kDa subunit (p16-Arc)	Domain	21	5.32915e-05	0.194182
Pribosyltran_N	PF13793.1	N-terminal domain of ribose phosphate pyrophosphokinase	Domain	21	5.32915e-05	0.194235
S-AdoMet_synt_N	PF00438.15	S-adenosylmethionine synthetase, N-terminal domain	Domain	21	5.32915e-05	0.194288
SNN_linker	PF09050.5	Stannin unstructured linker	Domain	21	5.32915e-05	0.194341
SNN_transmemb	PF09049.5	Stannin transmembrane	Domain	21	5.32915e-05	0.194395
AIRC	PF00731.15	AIR carboxylase	Domain	20	5.07538e-05	0.194446
Ala_racemase_C	PF00842.16	Alanine racemase, C-terminal domain	Domain	20	5.07538e-05	0.194496
AsiA	PF09010.5	Anti-Sigma Factor A	Domain	20	5.07538e-05	0.194547
C8	PF08742.6	C8 domain	Domain	20	5.07538e-05	0.194598
DBI_PRT	PF02277.12	Phosphoribosyltransferase	Domain	20	5.07538e-05	0.194649
DUF1801	PF08818.6	Domain of unknown function (DU1801)	Domain	20	5.07538e-05	0.194699
DUF302	PF03625.9	Domain of unknown function DUF302	Domain	20	5.07538e-05	0.19475
Dynein_heavy	PF03028.10	Dynein heavy chain and region D6 of dynein motor	Domain	20	5.07538e-05	0.194801
Flavokinase	PF01687.12	Riboflavin kinase	Domain	20	5.07538e-05	0.194852
Gemini_AL1_M	PF08283.6	Geminivirus rep protein central domain	Domain	20	5.07538e-05	0.194902
Homoserine_dh	PF00742.14	Homoserine dehydrogenase	Domain	20	5.07538e-05	0.194953
IGFBP	PF00219.13	Insulin-like growth factor binding protein	Domain	20	5.07538e-05	0.195004
PGG	PF13962.1	Domain of unknown function	Domain	20	5.07538e-05	0.195055
zf-DNL	PF05180.7	DNL zinc finger	Domain	20	5.07538e-05	0.195105
ANATO	PF01821.13	Anaphylotoxin-like domain	Domain	19	4.82161e-05	0.195154
ATP-synt_DE	PF00401.15	ATP synthase, Delta/Epsilon chain, long alpha-helix domain	Domain	19	4.82161e-05	0.195202
DUF1772	PF08592.6	Domain of unknown function (DUF1772)	Domain	19	4.82161e-05	0.19525
fn1	PF00039.13	Fibronectin type I domain	Domain	19	4.82161e-05	0.195298
Frataxin_Cyay	PF01491.11	Frataxin-like domain	Domain	19	4.82161e-05	0.195346
HDPD	PF02924.9	Bacteriophage lambda head decoration protein D	Domain	19	4.82161e-05	0.195395
IF3_N	PF05198.11	Translation initiation factor IF-3, N-terminal domain	Domain	19	4.82161e-05	0.195443
IRF	PF00605.12	Interferon regulatory factor transcription factor	Domain	19	4.82161e-05	0.195491
MCR_alpha	PF02249.12	Methyl-coenzyme M reductase alpha subunit, C-terminal domain	Domain	19	4.82161e-05	0.195539
Pas_Saposin	PF09016.5	Pas factor saposin fold	Domain	19	4.82161e-05	0.195587
Shikimate_dh_N	PF08501.6	Shikimate dehydrogenase substrate binding domain	Domain	19	4.82161e-05	0.195636
SNN_cytoplasm	PF09051.5	Stannin cytoplasmic	Domain	19	4.82161e-05	0.195684
SRP_SPB	PF02978.14	Signal peptide binding domain	Domain	19	4.82161e-05	0.195732
Yqai	PF09466.5	Hypothetical protein Yqai	Domain	19	4.82161e-05	0.19578
CK_II_beta	PF01214.13	Casein kinase II regulatory subunit	Domain	18	4.56784e-05	0.195826
DUF1768	PF08719.6	Domain of unknown function (DUF1768)	Domain	18	4.56784e-05	0.195872
DUF1840	PF08895.6	Domain of unknown function (DUF1840)	Domain	18	4.56784e-05	0.195917
EndIII_4Fe-2S	PF10576.4	Iron-sulfur binding domain of endonuclease III	Domain	18	4.56784e-05	0.195963
Flavi_glycop_C	PF02832.11	Flavivirus glycoprotein, immunoglobulin-like domain	Domain	18	4.56784e-05	0.196009
MoeA_C	PF03454.10	MoeA C-terminal region (domain IV)	Domain	18	4.56784e-05	0.196054
Peptidase_C53	PF05550.6	Pestivirus Npro endopeptidase C53	Domain	18	4.56784e-05	0.1961
Phasin_2	PF09361.5	Phasin protein	Domain	18	4.56784e-05	0.196146
PPV_E2_C	PF00511.12	E2 (early) protein, C terminal	Domain	18	4.56784e-05	0.196191
PriCT_1	PF08708.6	Primase C terminal 1 (PriCT-1)	Domain	18	4.56784e-05	0.196237
Sep15_SelM	PF08806.6	Sep15/SelM redox domain	Domain	18	4.56784e-05	0.196283
TcpE	PF12648.2	TcpE family	Domain	18	4.56784e-05	0.196328
UPF0126	PF03458.8	UPF0126 domain	Domain	18	4.56784e-05	0.196374
XdhC_CoxI	PF02625.11	XdhC and CoxI family	Domain	18	4.56784e-05	0.19642
AKAP7_RIRII_bdg	PF10470.4	PKA-RI-RII subunit binding domain of A-kinase anchor protein	Domain	17	4.31407e-05	0.196463
ARID	PF01388.16	ARID/BRIGHT DNA binding domain	Domain	17	4.31407e-05	0.196506
CBM_1	PF00734.13	Fungal cellulose binding domain	Domain	17	4.31407e-05	0.196549
Dehydratase_MU	PF02288.10	Dehydratase medium subunit	Domain	17	4.31407e-05	0.196592
DUF1877	PF08974.5	Domain of unknown function (DUF1877)	Domain	17	4.31407e-05	0.196636
DUF814	PF05670.8	Domain of unknown function (DUF814)	Domain	17	4.31407e-05	0.196679
FumaraseC_C	PF10415.4	Fumarase C C-terminus	Domain	17	4.31407e-05	0.196722
GARS_N	PF02844.10	Phosphoribosylglycinamide synthetase, N domain	Domain	17	4.31407e-05	0.196765
Gly-rich_Ago1	PF12764.2	Glycine-rich region of argonaut	Domain	17	4.31407e-05	0.196808
Jacalin	PF01419.12	Jacalin-like lectin domain	Domain	17	4.31407e-05	0.196851
MIB_HERC2	PF06701.8	Mib_herc2	Domain	17	4.31407e-05	0.196894
Mur_ligase_M	PF08245.7	Mur ligase middle domain	Domain	17	4.31407e-05	0.196938
NIP_1	PF08995.5	Necrosis inducing protein-1	Domain	17	4.31407e-05	0.196981
NusA_N	PF08529.6	NusA N-terminal domain	Domain	17	4.31407e-05	0.197024
PK_C	PF02887.11	Pyruvate kinase, alpha/beta domain	Domain	17	4.31407e-05	0.197067
Ribosomal_L18_c	PF14204.1	Ribosomal L18 C-terminal region	Domain	17	4.31407e-05	0.19711
RimM	PF01782.13	RimM N-terminal domain	Domain	17	4.31407e-05	0.197153
YccV-like	PF08755.6	Hemimethylated DNA-binding protein YccV like	Domain	17	4.31407e-05	0.197196
5_nucleotid_C	PF02872.13	5'-nucleotidase, C-terminal domain	Domain	16	4.06031e-05	0.197237
CPSase_sm_chain	PF00988.17	Carbamoyl-phosphate synthase small chain, CPSase domain	Domain	16	4.06031e-05	0.197278
DbpA	PF03880.10	DbpA RNA binding domain	Domain	16	4.06031e-05	0.197318
DKCLD	PF08068.7	DKCLD (NUC011) domain	Domain	16	4.06031e-05	0.197359
DUF1469	PF07332.6	Protein of unknown function (DUF1469)	Domain	16	4.06031e-05	0.197399
DUF1843	PF08898.5	Domain of unknown function (DUF1843)	Domain	16	4.06031e-05	0.19744
DUF3944	PF13099.1	Domain of unknown function (DUF3944)	Domain	16	4.06031e-05	0.197481
DUF4124	PF13511.1	Domain of unknown function (DUF4124)	Domain	16	4.06031e-05	0.197521
Leukocidin	PF07968.7	Leukocidin/Hemolysin toxin family	Domain	16	4.06031e-05	0.197562
Lipoprotein_Ltp	PF07553.6	Host cell surface-exposed lipoprotein	Domain	16	4.06031e-05	0.197602
Me-amine-dh_L	PF02975.9	Methylamine dehydrogenase, L chain	Domain	16	4.06031e-05	0.197643
Mob_synth_C	PF06463.8	Molybdenum Cofactor Synthesis C	Domain	16	4.06031e-05	0.197684
SSI	PF00720.12	Subtilisin inhibitor-like	Domain	16	4.06031e-05	0.197724
STAT_int	PF02865.12	STAT protein, protein interaction domain	Domain	16	4.06031e-05	0.197765
TNFR_c6	PF00020.13	TNFR/NGFR cysteine-rich region	Domain	16	4.06031e-05	0.197805
TRAM_LAG1_CLN8	PF03798.11	TLC domain	Domain	16	4.06031e-05	0.197846
Trypan_glycop_C	PF10659.4	Trypanosome variant surface glycoprotein C-terminal domain	Domain	16	4.06031e-05	0.197887
YjcQ	PF09639.5	YjcQ protein	Domain	16	4.06031e-05	0.197927
B1	PF02246.10	Protein L b1 domain	Domain	15	3.80654e-05	0.197965
Cu_amine_oxid	PF01179.15	Copper amine oxidase, enzyme domain	Domain	15	3.80654e-05	0.198003
Dimer_Tnp_Tn5	PF02281.11	Transposase Tn5 dimerisation domain	Domain	15	3.80654e-05	0.198041
DUF1260	PF06877.6	Protein of unknown function (DUF1260)	Domain	15	3.80654e-05	0.198079
DUF1338	PF07063.8	Domain of unknown function (DUF1338)	Domain	15	3.80654e-05	0.198118
DUF1775	PF07987.6	Domain of unkown function (DUF1775)	Domain	15	3.80654e-05	0.198156
DUF1963	PF09234.5	Domain of unknown function (DUF1963)	Domain	15	3.80654e-05	0.198194
GalKase_gal_bdg	PF10509.4	Galactokinase galactose-binding signature	Domain	15	3.80654e-05	0.198232
GARS_C	PF02843.11	Phosphoribosylglycinamide synthetase, C domain	Domain	15	3.80654e-05	0.19827
GIDA_assoc_3	PF13932.1	GidA associated domain 3	Domain	15	3.80654e-05	0.198308
MIT	PF04212.13	MIT (microtubule interacting and transport) domain	Domain	15	3.80654e-05	0.198346
MoeZ_MoeB	PF05237.8	MoeZ/MoeB domain	Domain	15	3.80654e-05	0.198384
NADH-u_ox-rdase	PF10785.4	NADH-ubiquinone oxidoreductase complex I, 21 kDa subunit	Domain	15	3.80654e-05	0.198422
Recep_L_domain	PF01030.19	Receptor L domain	Domain	15	3.80654e-05	0.19846
RES	PF08808.6	RES domain	Domain	15	3.80654e-05	0.198498
SRC-1	PF08832.5	Steroid receptor coactivator	Domain	15	3.80654e-05	0.198536
Thiol-ester_cl	PF10569.4	Alpha-macro-globulin thiol-ester bond-forming region	Domain	15	3.80654e-05	0.198574
AHSP	PF09236.5	Alpha-haemoglobin stabilising protein	Domain	14	3.55277e-05	0.19861
Calpain_III	PF01067.17	Calpain large subunit, domain III	Domain	14	3.55277e-05	0.198645
COX5A	PF02284.11	Cytochrome c oxidase subunit Va	Domain	14	3.55277e-05	0.198681
Cullin_Nedd8	PF10557.4	Cullin protein neddylation domain	Domain	14	3.55277e-05	0.198716
DUF1884	PF08967.5	Domain of unknown function (DUF1884)	Domain	14	3.55277e-05	0.198752
DUF1894	PF08979.6	Domain of unknown function (DUF1894)	Domain	14	3.55277e-05	0.198787
DUF296	PF03479.10	Domain of unknown function (DUF296)	Domain	14	3.55277e-05	0.198823
GA	PF01468.12	GA module	Domain	14	3.55277e-05	0.198859
GCV_T_C	PF08669.6	Glycine cleavage T-protein C-terminal barrel domain	Domain	14	3.55277e-05	0.198894
Glyco_hydro_32C	PF08244.7	Glycosyl hydrolases family 32 C terminal	Domain	14	3.55277e-05	0.19893
ING	PF12998.2	Inhibitor of growth proteins N-terminal histone-binding	Domain	14	3.55277e-05	0.198965
Ole-e-6	PF09253.5	Pollen allergen ole e 6	Domain	14	3.55277e-05	0.199001
PBP_dimer	PF03717.10	Penicillin-binding Protein dimerisation domain	Domain	14	3.55277e-05	0.199036
Peptidase_M10_C	PF08548.6	Peptidase M10 serralysin C terminal	Domain	14	3.55277e-05	0.199072
Peripla_BP_2	PF01497.13	Periplasmic binding protein	Domain	14	3.55277e-05	0.199107
PP_kinase_N	PF13089.1	Polyphosphate kinase N-terminal domain	Domain	14	3.55277e-05	0.199143
RhoGEF	PF00621.15	RhoGEF domain	Domain	14	3.55277e-05	0.199178
TMV_coat	PF00721.16	Virus coat protein (TMV like)	Domain	14	3.55277e-05	0.199214
UDPG_MGDP_dh_C	PF03720.10	UDP-glucose/GDP-mannose dehydrogenase family, UDP binding domain	Domain	14	3.55277e-05	0.199249
UPF0149	PF03695.8	Uncharacterised protein family (UPF0149)	Domain	14	3.55277e-05	0.199285
VKOR	PF07884.9	Vitamin K epoxide reductase family	Domain	14	3.55277e-05	0.19932
YARHG	PF13308.1	YARHG domain	Domain	14	3.55277e-05	0.199356
Y_phosphatase3C	PF13348.1	Tyrosine phosphatase family C-terminal region	Domain	14	3.55277e-05	0.199391
ADSL_C	PF10397.4	Adenylosuccinate lyase C-terminus	Domain	13	3.299e-05	0.199424
AIRS	PF00586.19	AIR synthase related protein, N-terminal domain	Domain	13	3.299e-05	0.199457
Anticodon_1	PF08264.8	Anticodon-binding domain of tRNA	Domain	13	3.299e-05	0.19949
Arg_tRNA_synt_N	PF03485.11	Arginyl tRNA synthetase N terminal domain	Domain	13	3.299e-05	0.199523
Ca_chan_IQ	PF08763.6	Voltage gated calcium channel IQ domain	Domain	13	3.299e-05	0.199556
CO_deh_flav_C	PF03450.12	CO dehydrogenase flavoprotein C-terminal domain	Domain	13	3.299e-05	0.199589
Cu_amine_oxidN1	PF07833.6	Copper amine oxidase N-terminal domain	Domain	13	3.299e-05	0.199622
Cyanate_lyase	PF02560.9	Cyanate lyase C-terminal domain	Domain	13	3.299e-05	0.199655
DHquinase_II	PF01220.14	Dehydroquinase class II	Domain	13	3.299e-05	0.199688
DSHCT	PF08148.7	DSHCT (NUC185) domain	Domain	13	3.299e-05	0.199721
DUF1922	PF09082.5	Domain of unknown function (DUF1922)	Domain	13	3.299e-05	0.199754
DUF3846	PF12957.2	Domain of unknown function (DUF3846)	Domain	13	3.299e-05	0.199787
FDX-ACB	PF03147.9	Ferredoxin-fold anticodon binding domain	Domain	13	3.299e-05	0.19982
GatB_N	PF02934.10	GatB/GatE catalytic domain	Domain	13	3.299e-05	0.199853
GlutR_dimer	PF00745.15	Glutamyl-tRNAGlu reductase, dimerisation domain	Domain	13	3.299e-05	0.199886
HORMA	PF02301.13	HORMA domain	Domain	13	3.299e-05	0.199919
MOSC	PF03473.12	MOSC domain	Domain	13	3.299e-05	0.199952
PBP5_C	PF07943.8	Penicillin-binding protein 5, C-terminal domain	Domain	13	3.299e-05	0.199985
PilJ	PF13675.1	Type IV pili methyl-accepting chemotaxis transducer N-term	Domain	13	3.299e-05	0.200018
PMEI	PF04043.10	Plant invertase/pectin methylesterase inhibitor	Domain	13	3.299e-05	0.200051
PTN_MK_C	PF01091.13	PTN/MK heparin-binding protein family, C-terminal domain	Domain	13	3.299e-05	0.200084
RnaseA	PF00074.15	Pancreatic ribonuclease	Domain	13	3.299e-05	0.200117
Acyl-CoA_dh_M	PF02770.14	Acyl-CoA dehydrogenase, middle domain	Domain	12	3.04523e-05	0.200148
ADH_N_assoc	PF13823.1	Alcohol dehydrogenase GroES-associated	Domain	12	3.04523e-05	0.200178
Ald_Xan_dh_C	PF01315.17	Aldehyde oxidase and xanthine dehydrogenase, a/b hammerhead domain	Domain	12	3.04523e-05	0.200209
Bravo_FIGEY	PF13882.1	C-terminal domain of Fibronectin type III	Domain	12	3.04523e-05	0.200239
CC	PF04942.9	CC domain	Domain	12	3.04523e-05	0.20027
Colicin	PF01024.14	Colicin pore forming domain	Domain	12	3.04523e-05	0.2003
CRAL_TRIO_N	PF03765.10	CRAL/TRIO, N-terminal domain	Domain	12	3.04523e-05	0.20033
CSS-motif	PF12792.2	CSS motif domain associated with EAL	Domain	12	3.04523e-05	0.200361
DapB_C	PF05173.9	Dihydrodipicolinate reductase, C-terminus	Domain	12	3.04523e-05	0.200391
DJ-1_PfpI_N	PF13587.1	N-terminal domain of DJ-1_PfpI family	Domain	12	3.04523e-05	0.200422
DUF3783	PF12646.2	Domain of unknown function (DUF3783)	Domain	12	3.04523e-05	0.200452
GlutR_N	PF05201.10	Glutamyl-tRNAGlu reductase, N-terminal domain	Domain	12	3.04523e-05	0.200483
GYF	PF02213.11	GYF domain	Domain	12	3.04523e-05	0.200513
HCBP_related	PF06594.6	Haemolysin-type calcium binding protein related domain	Domain	12	3.04523e-05	0.200544
HD_assoc	PF13286.1	Phosphohydrolase-associated domain	Domain	12	3.04523e-05	0.200574
MASE1	PF05231.9	MASE1	Domain	12	3.04523e-05	0.200604
ORF6C	PF10552.4	ORF6C domain	Domain	12	3.04523e-05	0.200635
PNPOx_C	PF10590.4	Pyridoxine 5'-phosphate oxidase C-terminal dimerisation region	Domain	12	3.04523e-05	0.200665
PyrI_C	PF02748.10	Aspartate carbamoyltransferase regulatory chain, metal binding domain	Domain	12	3.04523e-05	0.200696
Pyr_excise	PF03013.9	Pyrimidine dimer DNA glycosylase	Domain	12	3.04523e-05	0.200726
RNHCP	PF12647.2	RNHCP domain	Domain	12	3.04523e-05	0.200757
RseA_N	PF03872.8	Anti sigma-E protein RseA, N-terminal domain	Domain	12	3.04523e-05	0.200787
SipA	PF09052.5	Salmonella invasion protein A	Domain	12	3.04523e-05	0.200818
SOCS_box	PF07525.11	SOCS box	Domain	12	3.04523e-05	0.200848
SRP54_N	PF02881.14	SRP54-type protein, helical bundle domain	Domain	12	3.04523e-05	0.200879
Terpene_synth	PF01397.16	Terpene synthase, N-terminal domain	Domain	12	3.04523e-05	0.200909
ADK_lid	PF05191.9	Adenylate kinase, active site lid	Domain	11	2.79146e-05	0.200937
BATS	PF06968.8	Biotin and Thiamin Synthesis associated domain	Domain	11	2.79146e-05	0.200965
Colipase	PF01114.13	Colipase, N-terminal domain	Domain	11	2.79146e-05	0.200993
Colipase_C	PF02740.9	Colipase, C-terminal domain	Domain	11	2.79146e-05	0.201021
CPSase_L_D3	PF02787.14	Carbamoyl-phosphate synthetase large chain, oligomerisation domain	Domain	11	2.79146e-05	0.201049
DUF1851	PF08906.6	Domain of unknown function (DUF1851)	Domain	11	2.79146e-05	0.201076
DUF862	PF05903.9	PPPDE putative peptidase domain	Domain	11	2.79146e-05	0.201104
La	PF05383.12	La domain	Domain	11	2.79146e-05	0.201132
LisH	PF08513.6	LisH	Domain	11	2.79146e-05	0.20116
Matrilin_ccoil	PF10393.4	Trimeric coiled-coil oligomerisation domain of matrilin	Domain	11	2.79146e-05	0.201188
Met_synt_B12	PF02965.12	Vitamin B12 dependent methionine synthase, activation domain	Domain	11	2.79146e-05	0.201216
nsp9	PF08710.5	nsp9 replicase	Domain	11	2.79146e-05	0.201244
PP1c_bdg	PF10488.4	Phosphatase-1 catalytic subunit binding region	Domain	11	2.79146e-05	0.201272
Transpos_assoc	PF13963.1	Transposase-associated domain	Domain	11	2.79146e-05	0.2013
tRNA_SAD	PF07973.9	Threonyl and Alanyl tRNA synthetase second additional domain	Domain	11	2.79146e-05	0.201328
Adeno_hexon_C	PF03678.9	Hexon, adenovirus major coat protein, C-terminal domain	Domain	10	2.53769e-05	0.201353
Alpha-amylase_N	PF02903.9	Alpha amylase, N-terminal ig-like domain	Domain	10	2.53769e-05	0.201378
Antiterm	PF03589.8	Antitermination protein	Domain	10	2.53769e-05	0.201404
Avidin	PF01382.12	Avidin family	Domain	10	2.53769e-05	0.201429
A_amylase_inhib	PF01356.14	Alpha amylase inhibitor	Domain	10	2.53769e-05	0.201455
Cas_VVA1548	PF09652.5	Putative CRISPR-associated protein (Cas_VVA1548)	Domain	10	2.53769e-05	0.20148
DEK_C	PF08766.6	DEK C terminal domain	Domain	10	2.53769e-05	0.201505
DUF1934	PF09148.5	Domain of unknown function (DUF1934)	Domain	10	2.53769e-05	0.201531
G10	PF01125.12	G10 protein	Domain	10	2.53769e-05	0.201556
Gag_p15	PF08723.5	Gag protein p15	Domain	10	2.53769e-05	0.201581
gp32	PF08804.5	gp32 DNA binding protein like	Domain	10	2.53769e-05	0.201607
GP40	PF11025.3	Glycoprotein GP40 of Cryptosporidium	Domain	10	2.53769e-05	0.201632
HA2	PF04408.18	Helicase associated domain (HA2)	Domain	10	2.53769e-05	0.201658
HIF-1a_CTAD	PF08778.5	HIF-1 alpha C terminal transactivation domain	Domain	10	2.53769e-05	0.201683
H_lectin	PF09458.5	H-type lectin domain	Domain	10	2.53769e-05	0.201708
Longin	PF13774.1	Regulated-SNARE-like domain	Domain	10	2.53769e-05	0.201734
Mago-bind	PF09282.5	Mago binding	Domain	10	2.53769e-05	0.201759
MOSC_N	PF03476.11	MOSC N-terminal beta barrel domain	Domain	10	2.53769e-05	0.201785
OHCU_decarbox	PF09349.5	OHCU decarboxylase	Domain	10	2.53769e-05	0.20181
OmpH	PF03938.9	Outer membrane protein (OmpH-like)	Domain	10	2.53769e-05	0.201835
Plexin_cytopl	PF08337.7	Plexin cytoplasmic RasGAP domain	Domain	10	2.53769e-05	0.201861
PYST-C1	PF09690.5	Plasmodium yoelii subtelomeric region (PYST-C1)	Domain	10	2.53769e-05	0.201886
RIP	PF00161.14	Ribosome inactivating protein	Domain	10	2.53769e-05	0.201911
RNase_PH_C	PF03725.10	3' exoribonuclease family, domain 2	Domain	10	2.53769e-05	0.201937
RNA_pol_A_bac	PF01000.21	RNA polymerase Rpb3/RpoA insert domain	Domain	10	2.53769e-05	0.201962
RVT_connect	PF06815.8	Reverse transcriptase connection domain	Domain	10	2.53769e-05	0.201988
TOM13	PF08219.6	Outer membrane protein TOM13	Domain	10	2.53769e-05	0.202013
tRNA-synt_1c_C	PF03950.13	tRNA synthetases class I (E and Q), anti-codon binding domain	Domain	10	2.53769e-05	0.202038
zf-CW	PF07496.10	CW-type Zinc Finger	Domain	10	2.53769e-05	0.202064
zf-CXXC	PF02008.15	CXXC zinc finger domain	Domain	10	2.53769e-05	0.202089
Aconitase_B_N	PF11791.3	Aconitate B N-terminal domain	Domain	9	2.28392e-05	0.202112
Amidase02_C	PF12123.3	N-acetylmuramoyl-l-alanine amidase	Domain	9	2.28392e-05	0.202135
Calx-beta	PF03160.9	Calx-beta domain	Domain	9	2.28392e-05	0.202158
CM_1	PF07736.6	Chorismate mutase type I	Domain	9	2.28392e-05	0.20218
Copper-fist	PF00649.13	Copper fist DNA binding domain	Domain	9	2.28392e-05	0.202203
DUF1214	PF06742.6	Protein of unknown function (DUF1214)	Domain	9	2.28392e-05	0.202226
DUF2935	PF11155.3	Domain of unknown function (DUF2935)	Domain	9	2.28392e-05	0.202249
DUF4115	PF13464.1	Domain of unknown function (DUF4115)	Domain	9	2.28392e-05	0.202272
EcoR124_C	PF12008.3	Type I restriction and modification enzyme - subunit R C terminal	Domain	9	2.28392e-05	0.202295
Elong-fact-P_C	PF09285.6	Elongation factor P, C-terminal	Domain	9	2.28392e-05	0.202317
Fungal_lectin	PF07938.7	Fungal fucose-specific lectin	Domain	9	2.28392e-05	0.20234
Gate	PF07670.9	Nucleoside recognition	Domain	9	2.28392e-05	0.202363
GSH_synth_ATP	PF03917.12	Eukaryotic glutathione synthase, ATP binding domain	Domain	9	2.28392e-05	0.202386
Hairy_orange	PF07527.8	Hairy Orange	Domain	9	2.28392e-05	0.202409
HSCB_C	PF07743.8	HSCB C-terminal oligomerisation domain	Domain	9	2.28392e-05	0.202432
LeuA_dimer	PF08502.5	LeuA allosteric (dimerisation) domain	Domain	9	2.28392e-05	0.202454
M20_dimer	PF07687.9	Peptidase dimerisation domain	Domain	9	2.28392e-05	0.202477
MepB	PF08877.5	MepB protein	Domain	9	2.28392e-05	0.2025
MinC_C	PF03775.11	Septum formation inhibitor MinC, C-terminal domain	Domain	9	2.28392e-05	0.202523
MscS_TM	PF12794.2	Mechanosensitive ion channel inner membrane domain 1	Domain	9	2.28392e-05	0.202546
nsp7	PF08716.5	nsp7 replicase	Domain	9	2.28392e-05	0.202569
PASTA	PF03793.14	PASTA domain	Domain	9	2.28392e-05	0.202591
Rb_C	PF08934.5	Rb C-terminal domain	Domain	9	2.28392e-05	0.202614
Rho_GDI	PF02115.12	RHO protein GDP dissociation inhibitor	Domain	9	2.28392e-05	0.202637
Ribosomal_L30_N	PF08079.7	Ribosomal L30 N-terminal domain	Domain	9	2.28392e-05	0.20266
RNB	PF00773.14	RNB domain	Domain	9	2.28392e-05	0.202683
RS4NT	PF08071.7	RS4NT (NUC023) domain	Domain	9	2.28392e-05	0.202706
SATase_N	PF06426.9	Serine acetyltransferase, N-terminal	Domain	9	2.28392e-05	0.202729
SbcD_C	PF12320.3	Type 5 capsule protein repressor C-terminal domain	Domain	9	2.28392e-05	0.202751
Telomerase_RBD	PF12009.3	Telomerase ribonucleoprotein complex - RNA binding domain	Domain	9	2.28392e-05	0.202774
TFR_dimer	PF04253.10	Transferrin receptor-like dimerisation domain	Domain	9	2.28392e-05	0.202797
Toxin_trans	PF07952.7	Clostridium neurotoxin, Translocation domain	Domain	9	2.28392e-05	0.20282
XH	PF03469.9	XH domain	Domain	9	2.28392e-05	0.202843
YvfG	PF09628.5	YvfG protein	Domain	9	2.28392e-05	0.202866
Acetyltransf_11	PF13720.1	Udp N-acetylglucosamine O-acyltransferase; Domain 2	Domain	8	2.03015e-05	0.202886
Brix	PF04427.13	Brix domain	Domain	8	2.03015e-05	0.202906
BRK	PF07533.11	BRK domain	Domain	8	2.03015e-05	0.202926
CPW_WPC	PF09717.5	Plasmodium falciparum domain of unknown function (CPW_WPC)	Domain	8	2.03015e-05	0.202947
CUT	PF02376.10	CUT domain	Domain	8	2.03015e-05	0.202967
Cytochrom_C_2	PF01322.15	Cytochrome C'	Domain	8	2.03015e-05	0.202987
Cytotoxic	PF09000.5	Cytotoxic	Domain	8	2.03015e-05	0.203008
Dehydratase_LU	PF02286.10	Dehydratase large subunit	Domain	8	2.03015e-05	0.203028
DiS_P_DiS	PF06750.8	Bacterial Peptidase A24 N-terminal domain	Domain	8	2.03015e-05	0.203048
DRY_EERY	PF09750.4	Alternative splicing regulator	Domain	8	2.03015e-05	0.203069
DUF1841	PF08897.6	Domain of unknown function (DUF1841)	Domain	8	2.03015e-05	0.203089
DUF1896	PF08989.5	Domain of unknown function (DUF1896)	Domain	8	2.03015e-05	0.203109
DUF1969	PF09298.6	Domain of unknown function (DUF1969)	Domain	8	2.03015e-05	0.203129
DUF4123	PF13503.1	Domain of unknown function (DUF4123)	Domain	8	2.03015e-05	0.20315
DXPR_C	PF13288.1	DXP reductoisomerase C-terminal domain	Domain	8	2.03015e-05	0.20317
GLTP	PF08718.6	Glycolipid transfer protein (GLTP)	Domain	8	2.03015e-05	0.20319
HA	PF03457.9	Helicase associated domain	Domain	8	2.03015e-05	0.203211
Inhibitor_I42	PF09394.5	Chagasin family peptidase inhibitor I42	Domain	8	2.03015e-05	0.203231
IRS	PF02174.12	PTB domain (IRS-1 type)	Domain	8	2.03015e-05	0.203251
KA1	PF02149.14	Kinase associated domain 1	Domain	8	2.03015e-05	0.203272
KAT11	PF08214.6	Histone acetylation protein	Domain	8	2.03015e-05	0.203292
KcnmB2_inactiv	PF09303.5	KCNMB2, ball and chain domain	Domain	8	2.03015e-05	0.203312
LTD	PF00932.14	Lamin Tail Domain	Domain	8	2.03015e-05	0.203332
Med26	PF08711.6	TFIIS helical bundle-like domain	Domain	8	2.03015e-05	0.203353
Methyltransf_1N	PF02870.10	6-O-methylguanine DNA methyltransferase, ribonuclease-like domain	Domain	8	2.03015e-05	0.203373
Notch	PF00066.12	LNR domain	Domain	8	2.03015e-05	0.203393
OAR	PF03826.12	OAR domain	Domain	8	2.03015e-05	0.203414
Oxidored_molyb	PF00174.14	Oxidoreductase molybdopterin binding domain	Domain	8	2.03015e-05	0.203434
PGM_PMM_II	PF02879.11	Phosphoglucomutase/phosphomannomutase, alpha/beta/alpha domain II	Domain	8	2.03015e-05	0.203454
Plant_zn_clust	PF10533.4	Plant zinc cluster domain	Domain	8	2.03015e-05	0.203475
Porphobil_deamC	PF03900.10	Porphobilinogen deaminase, C-terminal domain	Domain	8	2.03015e-05	0.203495
Propep_M14	PF02244.11	Carboxypeptidase activation peptide	Domain	8	2.03015e-05	0.203515
PTN_MK_N	PF05196.8	PTN/MK heparin-binding protein family, N-terminal domain	Domain	8	2.03015e-05	0.203536
PUB	PF09409.5	PUB domain	Domain	8	2.03015e-05	0.203556
RloB	PF13707.1	RloB-like protein	Domain	8	2.03015e-05	0.203576
RNA_pol_Rpb1_4	PF05000.12	RNA polymerase Rpb1, domain 4	Domain	8	2.03015e-05	0.203596
ROKNT	PF08067.6	ROKNT (NUC014) domain	Domain	8	2.03015e-05	0.203617
RVT_thumb	PF06817.9	Reverse transcriptase thumb domain	Domain	8	2.03015e-05	0.203637
Siah-Interact_N	PF09032.6	Siah interacting protein, N terminal	Domain	8	2.03015e-05	0.203657
Sklp_toxin	PF09076.5	Streptomyces killer toxin-like	Domain	8	2.03015e-05	0.203678
stn_TNFRSF12A	PF12191.3	Tumour necrosis factor receptor stn_TNFRSF12A_TNFR domain	Domain	8	2.03015e-05	0.203698
Tcell_CD4_Cterm	PF12104.3	T cell CD4 receptor C terminal region	Domain	8	2.03015e-05	0.203718
Tex_N	PF09371.5	Tex-like protein N-terminal domain	Domain	8	2.03015e-05	0.203739
Toprim_N	PF08275.6	DNA primase catalytic core, N-terminal domain	Domain	8	2.03015e-05	0.203759
UBA_e1_C	PF09358.5	Ubiquitin-activating enzyme e1 C-terminal domain	Domain	8	2.03015e-05	0.203779
VASP_tetra	PF08776.6	VASP tetramerisation domain	Domain	8	2.03015e-05	0.203799
Vps4_C	PF09336.5	Vps4 C terminal oligomerisation domain	Domain	8	2.03015e-05	0.20382
YL1_C	PF08265.6	YL1 nuclear protein C-terminal domain	Domain	8	2.03015e-05	0.20384
zf-LSD1	PF06943.7	LSD1 zinc finger	Domain	8	2.03015e-05	0.20386
AChE_tetra	PF08674.5	Acetylcholinesterase tetramerisation domain	Domain	7	1.77638e-05	0.203878
B12-binding	PF02310.14	B12 binding domain	Domain	7	1.77638e-05	0.203896
CBM_25	PF03423.8	Carbohydrate binding domain (family 25)	Domain	7	1.77638e-05	0.203914
CheR_N	PF03705.10	CheR methyltransferase, all-alpha domain	Domain	7	1.77638e-05	0.203931
CHRD	PF07452.7	CHRD domain	Domain	7	1.77638e-05	0.203949
cwf21	PF08312.7	cwf21 domain	Domain	7	1.77638e-05	0.203967
DGC	PF08859.6	DGC domain	Domain	7	1.77638e-05	0.203985
DOMON	PF03351.12	DOMON domain	Domain	7	1.77638e-05	0.204002
DUF1542	PF07564.6	Domain of Unknown Function (DUF1542)	Domain	7	1.77638e-05	0.20402
DUF1802	PF08819.6	Domain of unknown function (DUF1802)	Domain	7	1.77638e-05	0.204038
DUF1826	PF08856.6	Protein of unknown function (DUF1826)	Domain	7	1.77638e-05	0.204056
DUF1989	PF09347.5	Domain of unknown function (DUF1989)	Domain	7	1.77638e-05	0.204074
DUF1996	PF09362.5	Domain of unknown function (DUF1996)	Domain	7	1.77638e-05	0.204091
DUF4008	PF13186.1	Domain of unknown function (DUF4008)	Domain	7	1.77638e-05	0.204109
DUF4147	PF13660.1	Domain of unknown function (DUF4147)	Domain	7	1.77638e-05	0.204127
Enterotoxin_b	PF01376.13	Heat-labile enterotoxin beta chain	Domain	7	1.77638e-05	0.204145
Erf4	PF10256.4	Golgin subfamily A member 7/ERF4 family	Domain	7	1.77638e-05	0.204162
Hemocyanin_C	PF03723.9	Hemocyanin, ig-like domain	Domain	7	1.77638e-05	0.20418
KIX	PF02172.11	KIX domain	Domain	7	1.77638e-05	0.204198
L27_1	PF09058.5	L27_1	Domain	7	1.77638e-05	0.204216
MCPsignal_assoc	PF13682.1	MCP-signal associated domain	Domain	7	1.77638e-05	0.204233
MraY_sig1	PF10555.4	Phospho-N-acetylmuramoyl-pentapeptide-transferase signature 1	Domain	7	1.77638e-05	0.204251
Mur_ligase_C	PF02875.16	Mur ligase family, glutamate ligase domain	Domain	7	1.77638e-05	0.204269
NEAT	PF05031.7	Iron Transport-associated domain	Domain	7	1.77638e-05	0.204287
Nucleoporin_C	PF03177.9	Non-repetitive/WGA-negative nucleoporin C-terminal	Domain	7	1.77638e-05	0.204304
P22_AR_C	PF10548.4	P22AR C-terminal domain	Domain	7	1.77638e-05	0.204322
PduL	PF06130.7	Propanediol utilisation protein PduL	Domain	7	1.77638e-05	0.20434
PLA1	PF02253.10	Phospholipase A1	Domain	7	1.77638e-05	0.204358
PP2C_C	PF07830.8	Protein serine/threonine phosphatase 2C, C-terminal domain	Domain	7	1.77638e-05	0.204375
Repair_PSII	PF04536.9	Repair protein	Domain	7	1.77638e-05	0.204393
Ribosomal_S13_N	PF08069.7	Ribosomal S13/S15 N-terminal domain	Domain	7	1.77638e-05	0.204411
RNA_pol_Rpo13	PF12136.3	RNA polymerase Rpo13 subunit HTH domain	Domain	7	1.77638e-05	0.204429
RTC_insert	PF05189.8	RNA 3'-terminal phosphate cyclase (RTC), insert domain	Domain	7	1.77638e-05	0.204447
Saf-Nte_pilin	PF09460.5	Saf-pilin pilus formation protein	Domain	7	1.77638e-05	0.204464
SAYSvFN	PF10260.4	Uncharacterized conserved domain (SAYSvFN)	Domain	7	1.77638e-05	0.204482
SCP2_2	PF13530.1	Sterol carrier protein domain	Domain	7	1.77638e-05	0.2045
SopE_GEF	PF07487.8	SopE GEF domain	Domain	7	1.77638e-05	0.204518
SPT2	PF08243.6	SPT2 chromatin protein	Domain	7	1.77638e-05	0.204535
T2SE_Nter	PF05157.10	Type II secretion system (T2SS), protein E, N-terminal domain	Domain	7	1.77638e-05	0.204553
TPK_B1_binding	PF04265.9	Thiamin pyrophosphokinase, vitamin B1 binding domain	Domain	7	1.77638e-05	0.204571
XPC-binding	PF09280.6	XPC-binding domain	Domain	7	1.77638e-05	0.204589
YfbU	PF03887.9	YfbU domain	Domain	7	1.77638e-05	0.204606
zf-CGNR	PF11706.3	CGNR zinc finger	Domain	7	1.77638e-05	0.204624
zf-Sec23_Sec24	PF04810.10	Sec23/Sec24 zinc finger	Domain	7	1.77638e-05	0.204642
ZipA_C	PF04354.8	ZipA, C-terminal FtsZ-binding domain	Domain	7	1.77638e-05	0.20466
3-alpha	PF03475.9	3-alpha domain	Domain	6	1.52261e-05	0.204675
Acyl-CoA_dh_C	PF12806.2	Acetyl-CoA dehydrogenase C-terminal like	Domain	6	1.52261e-05	0.20469
Alpha-amyl_C2	PF07821.7	Alpha-amylase C-terminal beta-sheet domain	Domain	6	1.52261e-05	0.204705
BAH	PF01426.13	BAH domain	Domain	6	1.52261e-05	0.204721
BID	PF06393.6	BH3 interacting domain (BID)	Domain	6	1.52261e-05	0.204736
BmKX	PF09132.5	BmKX	Domain	6	1.52261e-05	0.204751
BRO1	PF03097.13	BRO1-like domain	Domain	6	1.52261e-05	0.204766
BRX	PF08381.6	Transcription factor regulating root and shoot growth via Pin3	Domain	6	1.52261e-05	0.204782
BSD	PF03909.12	BSD domain	Domain	6	1.52261e-05	0.204797
CagZ	PF09053.5	CagZ	Domain	6	1.52261e-05	0.204812
CFC	PF09443.5	Cripto_Frl-1_Cryptic (CFC)	Domain	6	1.52261e-05	0.204827
CGGC	PF08821.6	CGGC domain	Domain	6	1.52261e-05	0.204842
Cir_N	PF10197.4	N-terminal domain of CBF1 interacting co-repressor CIR	Domain	6	1.52261e-05	0.204858
CLIP	PF12032.3	Regulatory CLIP domain of proteinases	Domain	6	1.52261e-05	0.204873
CpeS	PF09367.5	CpeS-like protein	Domain	6	1.52261e-05	0.204888
CXC	PF03638.10	Tesmin/TSO1-like CXC domain	Domain	6	1.52261e-05	0.204903
Dehydratase_SU	PF02287.10	Dehydratase small subunit	Domain	6	1.52261e-05	0.204919
DEP	PF00610.16	Domain found in Dishevelled, Egl-10, and Pleckstrin (DEP)	Domain	6	1.52261e-05	0.204934
DnaG_DnaB_bind	PF08278.6	DNA primase DnaG DnaB-binding	Domain	6	1.52261e-05	0.204949
Docking	PF08990.6	Erythronolide synthase docking	Domain	6	1.52261e-05	0.204964
DSX_dimer	PF08828.5	Doublesex dimerisation domain	Domain	6	1.52261e-05	0.204979
DTW	PF03942.10	DTW domain	Domain	6	1.52261e-05	0.204995
DUF1041	PF06292.12	Domain of Unknown Function (DUF1041)	Domain	6	1.52261e-05	0.20501
DUF1476	PF07345.6	Domain of unknown function (DUF1476)	Domain	6	1.52261e-05	0.205025
DUF1788	PF08747.6	Domain of unknown function (DUF1788)	Domain	6	1.52261e-05	0.20504
DUF1798	PF08807.5	Bacterial domain of unknown function (DUF1798)	Domain	6	1.52261e-05	0.205056
DUF1899	PF08953.6	Domain of unknown function (DUF1899)	Domain	6	1.52261e-05	0.205071
DUF2461	PF09365.5	Conserved hypothetical protein (DUF2461)	Domain	6	1.52261e-05	0.205086
DUF3324	PF11797.3	Protein of unknown function C-terminal (DUF3324)	Domain	6	1.52261e-05	0.205101
DUF3597	PF12200.3	Domain of unknown function (DUF3597)	Domain	6	1.52261e-05	0.205116
DUF4117	PF13491.1	Domain of unknown function (DUF4117)	Domain	6	1.52261e-05	0.205132
DUF4161	PF13722.1	C-terminal domain on CstA (DUF4161)	Domain	6	1.52261e-05	0.205147
DUF4218	PF13960.1	Domain of unknown function (DUF4218)	Domain	6	1.52261e-05	0.205162
EcoRI	PF02963.11	Restriction endonuclease EcoRI	Domain	6	1.52261e-05	0.205177
efb-c	PF12199.3	Extracellular fibrinogen binding protein C terminal	Domain	6	1.52261e-05	0.205193
Endotoxin_N	PF03945.9	delta endotoxin, N-terminal domain	Domain	6	1.52261e-05	0.205208
FERM_M	PF00373.13	FERM central domain	Domain	6	1.52261e-05	0.205223
Focal_AT	PF03623.8	Focal adhesion targeting region	Domain	6	1.52261e-05	0.205238
G5	PF07501.7	G5 domain	Domain	6	1.52261e-05	0.205254
GSH-S_N	PF02951.9	Prokaryotic glutathione synthetase, N-terminal domain	Domain	6	1.52261e-05	0.205269
GUB_WAK_bind	PF13947.1	Wall-associated receptor kinase galacturonan-binding	Domain	6	1.52261e-05	0.205284
IL4Ra_N	PF09238.5	Interleukin-4 receptor alpha chain, N-terminal	Domain	6	1.52261e-05	0.205299
Img2	PF05046.9	Mitochondrial large subunit ribosomal protein (Img2)	Domain	6	1.52261e-05	0.205314
Integrin_B_tail	PF07965.7	Integrin beta tail domain	Domain	6	1.52261e-05	0.20533
KxDL	PF10241.4	Uncharacterized conserved protein	Domain	6	1.52261e-05	0.205345
LBP_BPI_CETP_C	PF02886.12	LBP / BPI / CETP family, C-terminal domain	Domain	6	1.52261e-05	0.20536
LytR_C	PF13399.1	LytR cell envelope-related transcriptional attenuator	Domain	6	1.52261e-05	0.205375
MASE2	PF05230.6	MASE2 domain	Domain	6	1.52261e-05	0.205391
MinC_N	PF05209.8	Septum formation inhibitor MinC, N-terminal domain	Domain	6	1.52261e-05	0.205406
MT	PF12777.2	Microtubule-binding stalk of dynein motor	Domain	6	1.52261e-05	0.205421
MutS_IV	PF05190.13	MutS family domain IV	Domain	6	1.52261e-05	0.205436
Nefa_Nip30_N	PF10187.4	N-terminal domain of NEFA-interacting nuclear protein NIP30	Domain	6	1.52261e-05	0.205451
NMT_C	PF02799.10	Myristoyl-CoA:protein N-myristoyltransferase, C-terminal domain	Domain	6	1.52261e-05	0.205467
ORF11CD3	PF10549.4	ORF11CD3 domain	Domain	6	1.52261e-05	0.205482
Pathogen_betaC1	PF09593.5	Beta-satellite pathogenicity beta C1 protein	Domain	6	1.52261e-05	0.205497
PolyA_pol_arg_C	PF12626.2	Polymerase A arginine-rich C-terminus	Domain	6	1.52261e-05	0.205512
PP28	PF10252.4	Casein kinase substrate phosphoprotein PP28	Domain	6	1.52261e-05	0.205528
PRESAN	PF09687.5	Plasmodium RESA N-terminal	Domain	6	1.52261e-05	0.205543
PyrI	PF01948.13	Aspartate carbamoyltransferase regulatory chain, allosteric domain	Domain	6	1.52261e-05	0.205558
QH-AmDH_gamma	PF08992.6	Quinohemoprotein amine dehydrogenase, gamma subunit	Domain	6	1.52261e-05	0.205573
Ribosomal_L6e_N	PF03868.10	Ribosomal protein L6, N-terminal domain	Domain	6	1.52261e-05	0.205589
Ribos_L4_asso_C	PF14374.1	60S ribosomal protein L4 C-terminal domain	Domain	6	1.52261e-05	0.205604
SCA7	PF08313.7	SCA7, zinc-binding domain	Domain	6	1.52261e-05	0.205619
Sec7	PF01369.15	Sec7 domain	Domain	6	1.52261e-05	0.205634
Secretin_N	PF03958.12	Bacterial type II/III secretion system short domain	Domain	6	1.52261e-05	0.205649
SGS	PF05002.10	SGS domain	Domain	6	1.52261e-05	0.205665
Slu7	PF11708.3	Pre-mRNA splicing Prp18-interacting factor	Domain	6	1.52261e-05	0.20568
STAT1_TAZ2bind	PF12162.3	STAT1 TAZ2 binding domain	Domain	6	1.52261e-05	0.205695
Sugarporin_N	PF11471.3	Maltoporin periplasmic N-terminal extension	Domain	6	1.52261e-05	0.20571
SWIRM	PF04433.12	SWIRM domain	Domain	6	1.52261e-05	0.205726
Syntaxin-6_N	PF09177.6	Syntaxin 6, N-terminal	Domain	6	1.52261e-05	0.205741
ThiC-associated	PF13667.1	ThiC-associated domain	Domain	6	1.52261e-05	0.205756
Tn7_Tnp_TnsA_N	PF08722.6	TnsA endonuclease N terminal	Domain	6	1.52261e-05	0.205771
Toxin_14	PF07829.6	Alpha-A conotoxin PIVA-like protein	Domain	6	1.52261e-05	0.205786
Transglut_N	PF00868.15	Transglutaminase family	Domain	6	1.52261e-05	0.205802
VHL	PF01847.11	von Hippel-Lindau disease tumour suppressor protein	Domain	6	1.52261e-05	0.205817
VirE1	PF12189.3	Single-strand DNA-binding protein	Domain	6	1.52261e-05	0.205832
Vitelline_membr	PF10542.4	Vitelline membrane cysteine-rich region	Domain	6	1.52261e-05	0.205847
zf-3CxxC	PF13695.1	Zinc-binding domain	Domain	6	1.52261e-05	0.205863
zf-PARP	PF00645.13	Poly(ADP-ribose) polymerase and DNA-Ligase Zn-finger region	Domain	6	1.52261e-05	0.205878
AFOR_C	PF01314.13	Aldehyde ferredoxin oxidoreductase, domains 2 & 3	Domain	5	1.26885e-05	0.20589
Alpha-2-MRAP_N	PF06400.6	Alpha-2-macroglobulin RAP, N-terminal domain	Domain	5	1.26885e-05	0.205903
Antig_Caf1	PF09255.5	Caf1 Capsule antigen	Domain	5	1.26885e-05	0.205916
Autophagy_act_C	PF03987.10	Autophagocytosis associated protein, active-site domain	Domain	5	1.26885e-05	0.205929
BEN	PF10523.4	BEN domain	Domain	5	1.26885e-05	0.205941
BTD	PF09270.5	Beta-trefoil DNA-binding domain	Domain	5	1.26885e-05	0.205954
CAP18_C	PF12153.3	LPS binding domain of CAP18 (C terminal)	Domain	5	1.26885e-05	0.205967
CBM_10	PF02013.11	Cellulose or protein binding domain	Domain	5	1.26885e-05	0.205979
CDC48_N	PF02359.13	Cell division protein 48 (CDC48), N-terminal domain	Domain	5	1.26885e-05	0.205992
CHASE4	PF05228.8	CHASE4 domain	Domain	5	1.26885e-05	0.206005
DsbC_N	PF10411.4	Disulfide bond isomerase protein N-terminus	Domain	5	1.26885e-05	0.206017
DUF1789	PF08748.6	Domain of unknown function (DUF1789)	Domain	5	1.26885e-05	0.20603
DUF1828	PF08861.5	Domain of unknown function DUF1828	Domain	5	1.26885e-05	0.206043
DUF1911	PF08929.5	Domain of unknown function (DUF1911)	Domain	5	1.26885e-05	0.206055
DUF1944	PF09175.5	Domain of unknown function (DUF1944)	Domain	5	1.26885e-05	0.206068
DUF1962	PF09227.5	Domain of unknown function (DUF1962)	Domain	5	1.26885e-05	0.206081
DUF2828	PF11443.3	Domain of unknown function (DUF2828)	Domain	5	1.26885e-05	0.206094
DUF3298	PF11738.3	Protein of unknown function (DUF3298)	Domain	5	1.26885e-05	0.206106
DUF4111	PF13427.1	Domain of unknown function (DUF4111)	Domain	5	1.26885e-05	0.206119
DUF4150	PF13665.1	Domain of unknown function (DUF4150)	Domain	5	1.26885e-05	0.206132
DUF4253	PF14062.1	Domain of unknown function (DUF4253)	Domain	5	1.26885e-05	0.206144
DUF4365	PF14280.1	Domain of unknown function (DUF4365)	Domain	5	1.26885e-05	0.206157
EBP50_C-term	PF09007.6	EBP50, C-terminal	Domain	5	1.26885e-05	0.20617
EMI	PF07546.8	EMI domain	Domain	5	1.26885e-05	0.206182
FhuF_C	PF11575.3	FhuF 2Fe-2S C-terminal domain	Domain	5	1.26885e-05	0.206195
FTH	PF01827.22	FTH domain	Domain	5	1.26885e-05	0.206208
FTR	PF01913.13	Formylmethanofuran-tetrahydromethanopterin formyltransferase	Domain	5	1.26885e-05	0.20622
gag_pre-integrs	PF13976.1	GAG-pre-integrase domain	Domain	5	1.26885e-05	0.206233
Gamma-COP	PF08752.5	Coatomer gamma subunit appendage domain	Domain	5	1.26885e-05	0.206246
GPCR_chapero_1	PF11904.3	GPCR-chaperone	Domain	5	1.26885e-05	0.206258
IGR	PF09597.5	IGR protein motif	Domain	5	1.26885e-05	0.206271
Inhibitor_I53	PF11714.3	Thrombin inhibitor Madanin	Domain	5	1.26885e-05	0.206284
L27_2	PF09045.5	L27_2	Domain	5	1.26885e-05	0.206297
LA-virus_coat	PF09220.5	L-A virus, major coat protein	Domain	5	1.26885e-05	0.206309
LAG1-DNAbind	PF09271.6	LAG1, DNA binding	Domain	5	1.26885e-05	0.206322
LBR_tudor	PF09465.5	Lamin-B receptor of TUDOR domain	Domain	5	1.26885e-05	0.206335
Med15	PF09606.5	ARC105 or Med15 subunit of Mediator complex non-fungal	Domain	5	1.26885e-05	0.206347
Metallophos_C	PF14008.1	Iron/zinc purple acid phosphatase-like protein C	Domain	5	1.26885e-05	0.20636
NGP1NT	PF08153.7	NGP1NT (NUC091) domain	Domain	5	1.26885e-05	0.206373
NHR2	PF08788.6	NHR2 domain like	Domain	5	1.26885e-05	0.206385
NUC153	PF08159.7	NUC153 domain	Domain	5	1.26885e-05	0.206398
OAS1_C	PF10421.4	2'-5'-oligoadenylate synthetase 1, domain 2, C-terminus	Domain	5	1.26885e-05	0.206411
P22_AR_N	PF10547.4	P22_AR N-terminal domain	Domain	5	1.26885e-05	0.206423
PBCV_basic_adap	PF08789.5	PBCV-specific basic adaptor domain	Domain	5	1.26885e-05	0.206436
Phage_integ_N	PF09003.5	Bacteriophage lambda integrase, N-terminal domain	Domain	5	1.26885e-05	0.206449
PHB_acc_N	PF07879.6	PHB/PHA accumulation regulator DNA-binding domain	Domain	5	1.26885e-05	0.206461
PknH_C	PF14032.1	PknH-like extracellular domain	Domain	5	1.26885e-05	0.206474
PrgU	PF09627.5	PrgU-like protein	Domain	5	1.26885e-05	0.206487
PROCN	PF08083.6	PROCN (NUC071) domain	Domain	5	1.26885e-05	0.2065
ProRS-C_1	PF09180.6	Prolyl-tRNA synthetase, C-terminal	Domain	5	1.26885e-05	0.206512
PrpR_N	PF06506.6	Propionate catabolism activator	Domain	5	1.26885e-05	0.206525
RapA_C	PF12137.3	RNA polymerase recycling family C-terminal	Domain	5	1.26885e-05	0.206538
Ribonuc_red_lgN	PF00317.16	Ribonucleotide reductase, all-alpha domain	Domain	5	1.26885e-05	0.20655
RNA_pol_Rpb5_N	PF03871.9	RNA polymerase Rpb5, N-terminal domain	Domain	5	1.26885e-05	0.206563
rRNA_processing	PF08524.6	rRNA processing	Domain	5	1.26885e-05	0.206576
S-AdoMet_synt_M	PF02772.11	S-adenosylmethionine synthetase, central domain	Domain	5	1.26885e-05	0.206588
SecA_PP_bind	PF01043.15	SecA preprotein cross-linking domain	Domain	5	1.26885e-05	0.206601
SelB-wing_3	PF09107.6	Elongation factor SelB, winged helix	Domain	5	1.26885e-05	0.206614
Sp100	PF03172.8	Sp100 domain	Domain	5	1.26885e-05	0.206626
SPX	PF03105.14	SPX domain	Domain	5	1.26885e-05	0.206639
SRP40_C	PF05022.7	SRP40, C-terminal domain	Domain	5	1.26885e-05	0.206652
TFIIS_M	PF07500.9	Transcription factor S-II (TFIIS), central domain	Domain	5	1.26885e-05	0.206664
tify	PF06200.9	tify domain	Domain	5	1.26885e-05	0.206677
TLD	PF07534.11	TLD	Domain	5	1.26885e-05	0.20669
TPK_catalytic	PF04263.11	Thiamin pyrophosphokinase, catalytic domain	Domain	5	1.26885e-05	0.206703
TRCF	PF03461.10	TRCF domain	Domain	5	1.26885e-05	0.206715
TrwC	PF08751.6	TrwC relaxase	Domain	5	1.26885e-05	0.206728
UBA_e1_thiolCys	PF10585.4	Ubiquitin-activating enzyme active site	Domain	5	1.26885e-05	0.206741
VP9	PF09625.5	VP9 protein	Domain	5	1.26885e-05	0.206753
Vps23_core	PF09454.5	Vps23 core domain	Domain	5	1.26885e-05	0.206766
WAK_assoc	PF14380.1	Wall-associated receptor kinase C-terminal	Domain	5	1.26885e-05	0.206779
WRC	PF08879.5	WRC	Domain	5	1.26885e-05	0.206791
YonK	PF09642.5	YonK protein	Domain	5	1.26885e-05	0.206804
Yopt	PF09467.5	Hypothetical protein Yopt	Domain	5	1.26885e-05	0.206817
YorP	PF09629.5	YorP protein	Domain	5	1.26885e-05	0.206829
zf-C3Hc3H	PF13891.1	Potential DNA-binding domain	Domain	5	1.26885e-05	0.206842
zf-CCHH	PF10283.4	Zinc-finger (CX5CX6HX5H) motif	Domain	5	1.26885e-05	0.206855
4_1_CTD	PF05902.8	4.1 protein C-terminal domain (CTD)	Domain	4	1.01508e-05	0.206865
AMNp_N	PF10423.4	Bacterial AMP nucleoside phosphorylase N-terminus	Domain	4	1.01508e-05	0.206875
APP_N	PF02177.11	Amyloid A4 N-terminal heparin-binding	Domain	4	1.01508e-05	0.206885
Atx10homo_assoc	PF09759.4	Spinocerebellar ataxia type 10 protein domain	Domain	4	1.01508e-05	0.206895
BaffR-Tall_bind	PF09256.5	BAFF-R, TALL-1 binding	Domain	4	1.01508e-05	0.206906
Beta-Casp	PF10996.3	Beta-Casp domain	Domain	4	1.01508e-05	0.206916
BRICHOS	PF04089.9	BRICHOS domain	Domain	4	1.01508e-05	0.206926
CbiG_N	PF11760.3	Cobalamin synthesis G N-terminal	Domain	4	1.01508e-05	0.206936
CBP	PF12192.3	Fungal calcium binding protein	Domain	4	1.01508e-05	0.206946
CHASE2	PF05226.6	CHASE2 domain	Domain	4	1.01508e-05	0.206956
Chitin_bind_3	PF03067.10	Chitin binding domain	Domain	4	1.01508e-05	0.206966
Coat_X	PF07552.6	Spore Coat Protein X and V domain	Domain	4	1.01508e-05	0.206977
Connexin_CCC	PF10582.4	Gap junction channel protein cysteine-rich domain	Domain	4	1.01508e-05	0.206987
Creb_binding	PF09030.5	Creb binding	Domain	4	1.01508e-05	0.206997
CSTF_C	PF14304.1	Transcription termination and cleavage factor C-terminal	Domain	4	1.01508e-05	0.207007
CytB6-F_Fe-S	PF08802.5	Cytochrome B6-F complex Fe-S subunit	Domain	4	1.01508e-05	0.207017
D-ser_dehydrat	PF14031.1	Putative serine dehydratase domain	Domain	4	1.01508e-05	0.207027
DctA-YdbH	PF11739.3	Dicarboxylate transport	Domain	4	1.01508e-05	0.207038
DmpG_comm	PF07836.6	DmpG-like communication domain	Domain	4	1.01508e-05	0.207048
DUF1785	PF08699.5	Domain of unknown function (DUF1785)	Domain	4	1.01508e-05	0.207058
DUF1792	PF08759.6	Domain of unknown function (DUF1792)	Domain	4	1.01508e-05	0.207068
DUF1803	PF08820.5	Domain of unknown function (DUF1803)	Domain	4	1.01508e-05	0.207078
DUF1820	PF08850.6	Domain of unknown function (DUF1820)	Domain	4	1.01508e-05	0.207088
DUF1829	PF08862.5	Domain of unknown function DUF1829	Domain	4	1.01508e-05	0.207098
DUF1873	PF08969.6	Domain of unknown function (DUF1873)	Domain	4	1.01508e-05	0.207109
DUF19	PF01579.13	Domain of unknown function (DUF19)	Domain	4	1.01508e-05	0.207119
DUF2520	PF10728.4	Domain of unknown function (DUF2520)	Domain	4	1.01508e-05	0.207129
DUF3585	PF12130.3	Protein of unknown function (DUF3585)	Domain	4	1.01508e-05	0.207139
DUF35_N	PF12172.3	Rubredoxin-like zinc ribbon domain (DUF35_N)	Domain	4	1.01508e-05	0.207149
DUF3601	PF12208.3	Domain of unknown function (DUF3601)	Domain	4	1.01508e-05	0.207159
DUF3841	PF12952.2	Domain of unknown function (DUF3841)	Domain	4	1.01508e-05	0.207169
DUF4129	PF13559.1	Domain of unknown function (DUF4129)	Domain	4	1.01508e-05	0.20718
DUF4136	PF13590.1	Domain of unknown function (DUF4136)	Domain	4	1.01508e-05	0.20719
DUF4205	PF13898.1	Domain of unknown function (DUF4205)	Domain	4	1.01508e-05	0.2072
DUF4283	PF14111.1	Domain of unknown function (DUF4283)	Domain	4	1.01508e-05	0.20721
DUF4308	PF14159.1	Domain of unknown function (DUF4308)	Domain	4	1.01508e-05	0.20722
ecTbetaR2	PF08917.5	Transforming growth factor beta receptor 2 ectodomain	Domain	4	1.01508e-05	0.20723
Endostatin	PF06482.6	Collagenase NC10 and Endostatin	Domain	4	1.01508e-05	0.207241
ERGIC_N	PF13850.1	Endoplasmic Reticulum-Golgi Intermediate Compartment (ERGIC)	Domain	4	1.01508e-05	0.207251
FCP1_C	PF09309.5	FCP1, C-terminal	Domain	4	1.01508e-05	0.207261
FIVAR	PF07554.8	Uncharacterised Sugar-binding Domain	Domain	4	1.01508e-05	0.207271
FOP_dimer	PF09398.5	FOP N terminal dimerisation domain	Domain	4	1.01508e-05	0.207281
Form-deh_trans	PF09163.6	Formate dehydrogenase N, transmembrane	Domain	4	1.01508e-05	0.207291
GCK	PF07802.6	GCK domain	Domain	4	1.01508e-05	0.207301
GDNF	PF02351.11	GDNF/GAS1 domain	Domain	4	1.01508e-05	0.207312
Glutaredoxin2_C	PF04399.8	Glutaredoxin 2, C terminal domain	Domain	4	1.01508e-05	0.207322
HAP2-GCS1	PF10699.4	Male gamete fusion factor	Domain	4	1.01508e-05	0.207332
Hat1_N	PF10394.4	Histone acetyl transferase HAT1 N-terminus	Domain	4	1.01508e-05	0.207342
HbrB	PF08539.6	HbrB-like	Domain	4	1.01508e-05	0.207352
HJURP_C	PF12347.3	Holliday junction regulator protein family C-terminal repeat	Domain	4	1.01508e-05	0.207362
Kp4	PF09044.5	Kp4	Domain	4	1.01508e-05	0.207373
Ku	PF02735.11	Ku70/Ku80 beta-barrel domain	Domain	4	1.01508e-05	0.207383
Lipid_DES	PF08557.5	Sphingolipid Delta4-desaturase (DES)	Domain	4	1.01508e-05	0.207393
Lipl32	PF12103.3	Surface lipoprotein of Spirochaetales order	Domain	4	1.01508e-05	0.207403
Mad3_BUB1_I	PF08311.7	Mad3/BUB1 homology region 1	Domain	4	1.01508e-05	0.207413
Med24_N	PF11277.3	Mediator complex subunit 24 N-terminal	Domain	4	1.01508e-05	0.207423
MitoNEET_N	PF10660.4	Iron-containing outer mitochondrial membrane protein N-terminus	Domain	4	1.01508e-05	0.207433
MMtag	PF10159.4	Kinase phosphorylation protein	Domain	4	1.01508e-05	0.207444
Mog1	PF04603.7	Ran-interacting Mog1 protein	Domain	4	1.01508e-05	0.207454
MutL_C	PF08676.6	MutL C terminal dimerisation domain	Domain	4	1.01508e-05	0.207464
Mvb12	PF09452.5	ESCRT-I subunit Mvb12	Domain	4	1.01508e-05	0.207474
NADH_4Fe-4S	PF10589.4	NADH-ubiquinone oxidoreductase-F iron-sulfur binding region	Domain	4	1.01508e-05	0.207484
NUP50	PF08911.6	NUP50 (Nucleoporin 50 kDa)	Domain	4	1.01508e-05	0.207494
N_NLPC_P60	PF12912.2	NLPC_P60 stabilising domain, N term	Domain	4	1.01508e-05	0.207504
Occludin_ELL	PF07303.8	Occludin homology domain	Domain	4	1.01508e-05	0.207515
Peptidase_G2	PF11962.3	Peptidase_G2, IMC autoproteolytic cleavage domain	Domain	4	1.01508e-05	0.207525
PepX_N	PF09168.5	X-Prolyl dipeptidyl aminopeptidase PepX, N-terminal	Domain	4	1.01508e-05	0.207535
Phage_Coat_A	PF05357.8	Phage Coat Protein A	Domain	4	1.01508e-05	0.207545
Plug_translocon	PF10559.4	Plug domain of Sec61p	Domain	4	1.01508e-05	0.207555
Prok-TraM	PF09228.5	Prokaryotic Transcriptional repressor TraM	Domain	4	1.01508e-05	0.207565
PRP1_N	PF06424.7	PRP1 splicing factor, N-terminal	Domain	4	1.01508e-05	0.207576
Rapamycin_bind	PF08771.6	Rapamycin binding domain	Domain	4	1.01508e-05	0.207586
Rep_fac_C	PF08542.6	Replication factor C C-terminal domain	Domain	4	1.01508e-05	0.207596
RNA_pol_Rpb1_7	PF04990.7	RNA polymerase Rpb1, domain 7	Domain	4	1.01508e-05	0.207606
RsbU_N	PF08673.5	Phosphoserine phosphatase RsbU, N-terminal domain	Domain	4	1.01508e-05	0.207616
Sas10_Utp3_C	PF09368.5	Sas10 C-terminal domain	Domain	4	1.01508e-05	0.207626
SLIDE	PF09111.5	SLIDE	Domain	4	1.01508e-05	0.207636
SopA_C	PF13979.1	SopA-like catalytic domain	Domain	4	1.01508e-05	0.207647
SPDY	PF03771.11	Domain of unknown function (DUF317)	Domain	4	1.01508e-05	0.207657
Tecti-min-caps	PF09300.5	Tectiviridae, minor capsid	Domain	4	1.01508e-05	0.207667
THUMP	PF02926.12	THUMP domain	Domain	4	1.01508e-05	0.207677
TilS	PF09179.6	TilS substrate binding domain	Domain	4	1.01508e-05	0.207687
Toxin_13	PF07822.6	Neurotoxin B-IV-like protein	Domain	4	1.01508e-05	0.207697
Transp_Tc5_C	PF04236.10	Tc5 transposase C-terminal domain	Domain	4	1.01508e-05	0.207707
TRAUB	PF08164.7	Apoptosis-antagonizing transcription factor, C-terminal	Domain	4	1.01508e-05	0.207718
Ubiq-Cytc-red_N	PF09165.5	Ubiquinol-cytochrome c reductase 8 kDa, N-terminal	Domain	4	1.01508e-05	0.207728
VEK-30	PF12107.3	Plasminogen (Pg) ligand in fibrinolytic pathway	Domain	4	1.01508e-05	0.207738
VGCC_beta4Aa_N	PF12052.3	Voltage gated calcium channel subunit beta domain 4Aa N terminal	Domain	4	1.01508e-05	0.207748
Viral_cys_rich	PF08008.7	Viral cysteine rich	Domain	4	1.01508e-05	0.207758
VTC	PF09359.5	VTC domain	Domain	4	1.01508e-05	0.207768
XkdW	PF09636.5	XkdW protein	Domain	4	1.01508e-05	0.207779
YDG_SRA	PF02182.12	YDG/SRA domain	Domain	4	1.01508e-05	0.207789
AcetDehyd-dimer	PF09290.6	Prokaryotic acetaldehyde dehydrogenase, dimerisation	Domain	3	7.61307e-06	0.207796
AD	PF09793.4	Anticodon-binding domain	Domain	3	7.61307e-06	0.207804
AFOR_N	PF02730.10	Aldehyde ferredoxin oxidoreductase, N-terminal domain	Domain	3	7.61307e-06	0.207812
Alpha-2-MRAP_C	PF06401.6	Alpha-2-macroglobulin RAP, C-terminal domain	Domain	3	7.61307e-06	0.207819
AMOP	PF03782.12	AMOP domain	Domain	3	7.61307e-06	0.207827
APP_Cu_bd	PF12924.2	Copper-binding of amyloid precursor, CuBD	Domain	3	7.61307e-06	0.207834
Arabinose_bd	PF12625.2	Arabinose-binding domain of AraC transcription regulator, N-term	Domain	3	7.61307e-06	0.207842
Arr-ms	PF12120.3	Rifampin ADP-ribosyl transferase	Domain	3	7.61307e-06	0.20785
ATLF	PF07737.6	Anthrax toxin lethal factor, N- and C-terminal domain	Domain	3	7.61307e-06	0.207857
Autophagy_Cterm	PF10381.4	Autophagocytosis associated protein C-terminal	Domain	3	7.61307e-06	0.207865
Autophagy_N	PF03986.8	Autophagocytosis associated protein (Atg3), N-terminal domain	Domain	3	7.61307e-06	0.207872
B12-binding_2	PF02607.12	B12 binding domain	Domain	3	7.61307e-06	0.20788
Bac_thur_toxin	PF01338.13	Bacillus thuringiensis toxin	Domain	3	7.61307e-06	0.207888
BCMA-Tall_bind	PF09257.5	BCMA, TALL-1 binding	Domain	3	7.61307e-06	0.207895
Bcr-Abl_Oligo	PF09036.5	Bcr-Abl oncoprotein oligomerisation domain	Domain	3	7.61307e-06	0.207903
Beta-TrCP_D	PF12125.3	D domain of beta-TrCP	Domain	3	7.61307e-06	0.20791
BRCT_assoc	PF12820.2	Serine-rich domain associated with BRCT	Domain	3	7.61307e-06	0.207918
C6_DPF	PF10170.4	Cysteine-rich domain	Domain	3	7.61307e-06	0.207926
CathepsinC_exc	PF08773.6	Cathepsin C exclusion domain	Domain	3	7.61307e-06	0.207933
Cdc6_C	PF09079.6	CDC6, C terminal	Domain	3	7.61307e-06	0.207941
CFTR_R	PF14396.1	Cystic fibrosis TM conductance regulator (CFTR), regulator domain	Domain	3	7.61307e-06	0.207949
CGI-121	PF08617.5	Kinase binding protein CGI-121	Domain	3	7.61307e-06	0.207956
CHAD	PF05235.9	CHAD domain	Domain	3	7.61307e-06	0.207964
CHZ	PF09649.5	Histone chaperone domain CHZ	Domain	3	7.61307e-06	0.207971
CPSF73-100_C	PF11718.3	Pre-mRNA 3'-end-processing endonuclease polyadenylation factor C-term	Domain	3	7.61307e-06	0.207979
CXCR4_N	PF12109.3	CXCR4 Chemokine receptor N terminal	Domain	3	7.61307e-06	0.207987
DCP2	PF05026.8	Dcp2, box A domain	Domain	3	7.61307e-06	0.207994
DELLA	PF12041.3	Transcriptional regulator DELLA protein N terminal	Domain	3	7.61307e-06	0.208002
DUF1705	PF08019.7	Domain of unknown function (DUF1705)	Domain	3	7.61307e-06	0.208009
DUF1707	PF08044.6	Domain of unknown function (DUF1707)	Domain	3	7.61307e-06	0.208017
DUF1716	PF08216.6	Eukaryotic domain of unknown function (DUF1716)	Domain	3	7.61307e-06	0.208025
DUF1794	PF08768.6	Domain of unknown function (DUF1794)	Domain	3	7.61307e-06	0.208032
DUF1832	PF08870.6	Domain of unknown function (DUF1832)	Domain	3	7.61307e-06	0.20804
DUF1874	PF08960.5	Domain of unknown function (DUF1874)	Domain	3	7.61307e-06	0.208048
DUF1897	PF09005.5	Domain of unknown function (DUF1897)	Domain	3	7.61307e-06	0.208055
DUF1906	PF08924.6	Domain of unknown function (DUF1906)	Domain	3	7.61307e-06	0.208063
DUF1967	PF09269.6	Domain of unknown function (DUF1967)	Domain	3	7.61307e-06	0.20807
DUF1987	PF09345.5	Domain of unknown function (DUF1987)	Domain	3	7.61307e-06	0.208078
DUF1990	PF09348.5	Domain of unknown function (DUF1990)	Domain	3	7.61307e-06	0.208086
DUF2023	PF09633.5	Protein of unknown function (DUF2023)	Domain	3	7.61307e-06	0.208093
DUF2154	PF09922.4	Cell wall-active antibiotics response protein (DUF2154)	Domain	3	7.61307e-06	0.208101
DUF2382	PF09557.5	Domain of unknown function (DUF2382)	Domain	3	7.61307e-06	0.208108
DUF2479	PF10651.4	Domain of unknown function (DUF2479)	Domain	3	7.61307e-06	0.208116
DUF3244	PF11589.3	Domain of unknown function (DUF3244)	Domain	3	7.61307e-06	0.208124
DUF3825	PF12873.2	Domain of unknown function (DUF3825)	Domain	3	7.61307e-06	0.208131
DUF3848	PF12959.2	Protein of unknown function (DUF3848)	Domain	3	7.61307e-06	0.208139
DUF4126	PF13548.1	Domain of unknown function (DUF4126)	Domain	3	7.61307e-06	0.208146
DUF4206	PF13901.1	Domain of unknown function (DUF4206)	Domain	3	7.61307e-06	0.208154
DUF4214	PF13946.1	Domain of unknown function (DUF4214)	Domain	3	7.61307e-06	0.208162
DUF4217	PF13959.1	Domain of unknown function (DUF4217)	Domain	3	7.61307e-06	0.208169
DUF697	PF05128.7	Domain of unknown function (DUF697)	Domain	3	7.61307e-06	0.208177
DUF756	PF05506.7	Domain of unknown function (DUF756)	Domain	3	7.61307e-06	0.208185
DUSP	PF06337.7	DUSP domain	Domain	3	7.61307e-06	0.208192
eIF2_C	PF09173.6	Initiation factor eIF2 gamma, C terminal	Domain	3	7.61307e-06	0.2082
eIF3_N	PF09440.5	eIF3 subunit 6 N terminal domain	Domain	3	7.61307e-06	0.208207
ERp29	PF07749.7	Endoplasmic reticulum protein ERp29, C-terminal domain	Domain	3	7.61307e-06	0.208215
ESR1_C	PF12743.2	Oestrogen-type nuclear receptor final C-terminal	Domain	3	7.61307e-06	0.208223
Glyco_hydro_2	PF00703.16	Glycosyl hydrolases family 2	Domain	3	7.61307e-06	0.20823
Gp37	PF09646.5	Gp37 protein	Domain	3	7.61307e-06	0.208238
gpD	PF02925.11	Bacteriophage scaffolding protein D	Domain	3	7.61307e-06	0.208245
H-K_ATPase_N	PF09040.6	Gastric H+/K+-ATPase, N terminal domain	Domain	3	7.61307e-06	0.208253
Haemadin	PF09065.5	Haemadin	Domain	3	7.61307e-06	0.208261
HDC	PF02329.11	Histidine carboxylase PI chain	Domain	3	7.61307e-06	0.208268
Hemocyanin_N	PF03722.9	Hemocyanin, all-alpha domain	Domain	3	7.61307e-06	0.208276
HipA_C	PF07804.7	HipA-like C-terminal domain	Domain	3	7.61307e-06	0.208284
HisK_N	PF09385.5	Histidine kinase N terminal	Domain	3	7.61307e-06	0.208291
HNOBA	PF07701.9	Heme NO binding associated	Domain	3	7.61307e-06	0.208299
HSV_VP16_C	PF12149.3	Herpes simplex virus virion protein 16 C terminal	Domain	3	7.61307e-06	0.208306
HutP	PF09021.6	HutP	Domain	3	7.61307e-06	0.208314
ICA69	PF04629.9	Islet cell autoantigen ICA69, C-terminal domain	Domain	3	7.61307e-06	0.208322
KGK	PF08872.5	KGK domain	Domain	3	7.61307e-06	0.208329
MAM33	PF02330.11	Mitochondrial glycoprotein	Domain	3	7.61307e-06	0.208337
MCH	PF02289.11	Cyclohydrolase (MCH)	Domain	3	7.61307e-06	0.208344
Med25	PF11232.3	Mediator complex subunit 25 PTOV activation and synapsin 2	Domain	3	7.61307e-06	0.208352
MHC2-interact	PF09307.5	CLIP, MHC2 interacting	Domain	3	7.61307e-06	0.20836
MOBP_C-Myrip	PF04698.7	Myelin-associated oligodendrocytic basic protein (MOBP)	Domain	3	7.61307e-06	0.208367
Mod_r	PF07200.8	Modifier of rudimentary (Mod(r)) protein	Domain	3	7.61307e-06	0.208375
MogR_DNAbind	PF12181.3	DNA binding domain of the motility gene repressor (MogR)	Domain	3	7.61307e-06	0.208383
MSP7_C	PF12948.2	MSP7-like protein C-terminal domain	Domain	3	7.61307e-06	0.20839
Mu-transpos_C	PF09299.6	Mu transposase, C-terminal	Domain	3	7.61307e-06	0.208398
MutS_II	PF05188.12	MutS domain II	Domain	3	7.61307e-06	0.208405
MutS_III	PF05192.13	MutS domain III	Domain	3	7.61307e-06	0.208413
Neuromodulin_N	PF10580.4	Gap junction protein N-terminal region	Domain	3	7.61307e-06	0.208421
NgoMIV_restric	PF09015.5	NgoMIV restriction enzyme	Domain	3	7.61307e-06	0.208428
NLE	PF08154.7	NLE (NUC135) domain	Domain	3	7.61307e-06	0.208436
NOP5NT	PF08156.8	NOP5NT (NUC127) domain	Domain	3	7.61307e-06	0.208443
Nuc_rec_co-act	PF08815.5	Nuclear receptor coactivator	Domain	3	7.61307e-06	0.208451
Orthopox_35kD	PF02250.10	35kD major secreted virus protein	Domain	3	7.61307e-06	0.208459
Osmo_CC	PF08946.5	Osmosensory transporter coiled coil	Domain	3	7.61307e-06	0.208466
p47_phox_C	PF08944.6	NADPH oxidase subunit p47Phox, C terminal domain	Domain	3	7.61307e-06	0.208474
Paramyxo_P	PF01806.12	Paramyxovirinae P phosphoprotein C-terminal region	Domain	3	7.61307e-06	0.208481
PCP	PF02429.10	Peridinin-chlorophyll A binding protein	Domain	3	7.61307e-06	0.208489
PD-C2-AF1	PF09310.5	POU domain, class 2, associating factor 1	Domain	3	7.61307e-06	0.208497
PDCD2_C	PF04194.8	Programmed cell death protein 2, C-terminal putative domain	Domain	3	7.61307e-06	0.208504
Phage_G	PF02306.10	Major spike protein (G protein)	Domain	3	7.61307e-06	0.208512
PHR	PF08005.7	PHR domain	Domain	3	7.61307e-06	0.20852
PIG-X	PF08320.7	PIG-X / PBN1	Domain	3	7.61307e-06	0.208527
Preseq_ALAS	PF09029.5	5-aminolevulinate synthase presequence	Domain	3	7.61307e-06	0.208535
PriCT_2	PF08707.6	Primase C terminal 2 (PriCT-2)	Domain	3	7.61307e-06	0.208542
PROCT	PF08084.6	PROCT (NUC072) domain	Domain	3	7.61307e-06	0.20855
QLQ	PF08880.6	QLQ	Domain	3	7.61307e-06	0.208558
RanGAP1_C	PF07834.6	RanGAP1 C-terminal domain	Domain	3	7.61307e-06	0.208565
Rbsn	PF11464.3	Rabenosyn Rab binding domain	Domain	3	7.61307e-06	0.208573
Reoviridae_Vp9	PF08978.5	Reoviridae VP9	Domain	3	7.61307e-06	0.20858
RseA_C	PF03873.8	Anti sigma-E protein RseA, C-terminal domain	Domain	3	7.61307e-06	0.208588
Rubis-subs-bind	PF09273.6	Rubisco LSMT substrate-binding	Domain	3	7.61307e-06	0.208596
SARS_X4	PF08779.5	SARS coronavirus X4 like	Domain	3	7.61307e-06	0.208603
SelB-wing_2	PF09106.6	Elongation factor SelB, winged helix	Domain	3	7.61307e-06	0.208611
Sigma70_ner	PF04546.8	Sigma-70, non-essential region	Domain	3	7.61307e-06	0.208619
Smac_DIABLO	PF09057.5	Second Mitochondria-derived Activator of Caspases	Domain	3	7.61307e-06	0.208626
Staphylokinase	PF02821.11	Staphylokinase/Streptokinase family	Domain	3	7.61307e-06	0.208634
Staygreen	PF12638.2	Staygreen protein	Domain	3	7.61307e-06	0.208641
STb_secrete	PF09075.5	Heat-stable enterotoxin B, secretory	Domain	3	7.61307e-06	0.208649
Streptin-Immun	PF11083.3	Lantibiotic streptin immunity protein	Domain	3	7.61307e-06	0.208657
Syntaxin-18_N	PF10496.4	SNARE-complex protein Syntaxin-18 N-terminus	Domain	3	7.61307e-06	0.208664
TFIIH_BTF_p62_N	PF08567.6	TFIIH p62 subunit, N-terminal domain	Domain	3	7.61307e-06	0.208672
Thg1C	PF14413.1	Thg1 C terminal domain	Domain	3	7.61307e-06	0.208679
Tir_receptor_M	PF03549.9	Translocated intimin receptor (Tir) intimin-binding domain	Domain	3	7.61307e-06	0.208687
Trypan_glycop	PF00913.14	Trypanosome variant surface glycoprotein (A-type)	Domain	3	7.61307e-06	0.208695
UCH37_bd	PF13658.1	Ubiquitin C-terminal hydrolase 37 receptor binding site	Domain	3	7.61307e-06	0.208702
uDENN	PF03456.13	uDENN domain	Domain	3	7.61307e-06	0.20871
UreE_C	PF05194.7	UreE urease accessory protein, C-terminal domain	Domain	3	7.61307e-06	0.208717
WASH_WAHD	PF11945.3	WAHD domain of WASH complex	Domain	3	7.61307e-06	0.208725
Wax2_C	PF12076.3	WAX2 C-terminal domain	Domain	3	7.61307e-06	0.208733
Whirly	PF08536.6	Whirly transcription factor	Domain	3	7.61307e-06	0.20874
WPP	PF13943.1	WPP domain	Domain	3	7.61307e-06	0.208748
XPA_C	PF05181.7	XPA protein C-terminus	Domain	3	7.61307e-06	0.208756
YlaC	PF10777.4	sigma70 family sigma factor YlaC	Domain	3	7.61307e-06	0.208763
zf-C4pol	PF14260.1	C4-type zinc-finger of DNA polymerase delta	Domain	3	7.61307e-06	0.208771
zf-H2C2	PF09337.5	His(2)-Cys(2) zinc finger	Domain	3	7.61307e-06	0.208778
zf-HYPF	PF07503.7	HypF finger	Domain	3	7.61307e-06	0.208786
zf-SAP30	PF13866.1	SAP30 zinc-finger	Domain	3	7.61307e-06	0.208794
7TMR-HDED	PF07697.6	7TM-HD extracellular	Domain	2	5.07538e-06	0.208799
Acetone_carb_G	PF08882.6	Acetone carboxylase gamma subunit	Domain	2	5.07538e-06	0.208804
Aha1_N	PF09229.6	Activator of Hsp90 ATPase, N-terminal	Domain	2	5.07538e-06	0.208809
ALIX_LYPXL_bnd	PF13949.1	ALIX V-shaped domain binding to HIV	Domain	2	5.07538e-06	0.208814
Alpha-mann_mid	PF09261.6	Alpha mannosidase, middle domain	Domain	2	5.07538e-06	0.208819
APC2	PF08672.6	Anaphase promoting complex (APC) subunit 2	Domain	2	5.07538e-06	0.208824
APP_E2	PF12925.2	E2 domain of amyloid precursor protein	Domain	2	5.07538e-06	0.208829
Aurora-A_bind	PF09041.5	Aurora-A binding	Domain	2	5.07538e-06	0.208834
B2-adapt-app_C	PF09066.5	Beta2-adaptin appendage, C-terminal sub-domain	Domain	2	5.07538e-06	0.208839
bact-PGI_C	PF10432.4	Bacterial phospho-glucose isomerase C-terminal region	Domain	2	5.07538e-06	0.208844
bcl-2I13	PF12201.3	Theoretical model of a pro-apoptotic protein	Domain	2	5.07538e-06	0.208849
Biliv-reduc_cat	PF09166.5	Biliverdin reductase, catalytic	Domain	2	5.07538e-06	0.208855
BING4CT	PF08149.6	BING4CT (NUC141) domain	Domain	2	5.07538e-06	0.20886
BOP1NT	PF08145.7	BOP1NT (NUC169) domain	Domain	2	5.07538e-06	0.208865
BPS	PF08947.5	BPS (Between PH and SH2)	Domain	2	5.07538e-06	0.20887
CABIT	PF12736.2	Cell-cycle sustaining, positive selection,	Domain	2	5.07538e-06	0.208875
Caenor_Her-1	PF09232.5	Caenorhabditis elegans Her-1	Domain	2	5.07538e-06	0.20888
CaM_binding	PF07839.6	Plant calmodulin-binding domain	Domain	2	5.07538e-06	0.208885
Candida_ALS_N	PF11766.3	Cell-wall agglutinin N-terminal ligand-sugar binding	Domain	2	5.07538e-06	0.20889
CBFNT	PF08143.6	CBFNT (NUC161) domain	Domain	2	5.07538e-06	0.208895
CDC37_C	PF08564.5	Cdc37 C terminal domain	Domain	2	5.07538e-06	0.2089
CDC37_N	PF03234.9	Cdc37 N terminal kinase binding	Domain	2	5.07538e-06	0.208905
CDP-OH_P_tran_2	PF08009.6	CDP-alcohol phosphatidyltransferase 2	Domain	2	5.07538e-06	0.20891
CDRN	PF05174.7	Cysteine-rich D. radiodurans N terminus	Domain	2	5.07538e-06	0.208915
CDT1	PF08839.6	DNA replication factor CDT1 like	Domain	2	5.07538e-06	0.20892
Cenp-B_dimeris	PF09026.5	Centromere protein B dimerisation domain	Domain	2	5.07538e-06	0.208926
CG-1	PF03859.11	CG-1 domain	Domain	2	5.07538e-06	0.208931
CheY-binding	PF09078.6	CheY binding	Domain	2	5.07538e-06	0.208936
Clr5	PF14420.1	Clr5 domain	Domain	2	5.07538e-06	0.208941
CLTH	PF10607.4	CTLH/CRA C-terminal to LisH motif domain	Domain	2	5.07538e-06	0.208946
Cu2_monooxygen	PF01082.15	Copper type II ascorbate-dependent monooxygenase, N-terminal domain	Domain	2	5.07538e-06	0.208951
Cu2_monoox_C	PF03712.10	Copper type II ascorbate-dependent monooxygenase, C-terminal domain	Domain	2	5.07538e-06	0.208956
CVNH	PF08881.5	CVNH domain	Domain	2	5.07538e-06	0.208961
D5_N	PF08706.6	D5 N terminal like	Domain	2	5.07538e-06	0.208966
dDENN	PF03455.14	dDENN domain	Domain	2	5.07538e-06	0.208971
Dev_Cell_Death	PF10539.4	Development and cell death domain	Domain	2	5.07538e-06	0.208976
DFF40	PF09230.5	DNA fragmentation factor 40 kDa	Domain	2	5.07538e-06	0.208981
DM13	PF10517.4	Electron transfer DM13	Domain	2	5.07538e-06	0.208986
DMPK_coil	PF08826.5	DMPK coiled coil domain like	Domain	2	5.07538e-06	0.208992
DnaJ-X	PF14308.1	X-domain of DnaJ-containing	Domain	2	5.07538e-06	0.208997
DOPA_dioxygen	PF08883.6	Dopa 4,5-dioxygenase family	Domain	2	5.07538e-06	0.209002
DP	PF08781.5	Transcription factor DP	Domain	2	5.07538e-06	0.209007
Dpoe2NT	PF12213.3	DNA polymerases epsilon N terminal	Domain	2	5.07538e-06	0.209012
DUF1410	PF07198.6	Protein of unknown function (DUF1410)	Domain	2	5.07538e-06	0.209017
DUF1752	PF08550.5	Fungal protein of unknown function (DUF1752)	Domain	2	5.07538e-06	0.209022
DUF1767	PF08585.7	Domain of unknown function (DUF1767)	Domain	2	5.07538e-06	0.209027
DUF1793	PF08760.6	Domain of unknown function (DUF1793)	Domain	2	5.07538e-06	0.209032
DUF1796	PF08795.5	Putative papain-like cysteine peptidase (DUF1796)	Domain	2	5.07538e-06	0.209037
DUF1815	PF08844.5	Domain of unknown function (DUF1815)	Domain	2	5.07538e-06	0.209042
DUF1825	PF08855.5	Domain of unknown function (DUF1825)	Domain	2	5.07538e-06	0.209047
DUF1831	PF08866.5	Putative amino acid metabolism	Domain	2	5.07538e-06	0.209052
DUF1834	PF08873.6	Domain of unknown function (DUF1834)	Domain	2	5.07538e-06	0.209058
DUF1835	PF08874.5	Domain of unknown function (DUF1835)	Domain	2	5.07538e-06	0.209063
DUF1850	PF08905.6	Domain of unknown function (DUF1850)	Domain	2	5.07538e-06	0.209068
DUF1861	PF08950.5	Protein of unknown function (DUF1861)	Domain	2	5.07538e-06	0.209073
DUF1882	PF08966.6	Domain of unknown function (DUF1882)	Domain	2	5.07538e-06	0.209078
DUF1907	PF08925.6	Domain of Unknown Function (DUF1907)	Domain	2	5.07538e-06	0.209083
DUF1910	PF08928.5	Domain of unknown function (DUF1910)	Domain	2	5.07538e-06	0.209088
DUF1916	PF08938.5	Domain of unknown function (DUF1916)	Domain	2	5.07538e-06	0.209093
DUF1929	PF09118.6	Domain of unknown function (DUF1929)	Domain	2	5.07538e-06	0.209098
DUF1931	PF09123.6	Domain of unknown function (DUF1931)	Domain	2	5.07538e-06	0.209103
DUF1935	PF09149.5	Domain of unknown function (DUF1935)	Domain	2	5.07538e-06	0.209108
DUF1957	PF09210.6	Domain of unknown function (DUF1957)	Domain	2	5.07538e-06	0.209113
DUF1995	PF09353.5	Domain of unknown function (DUF1995)	Domain	2	5.07538e-06	0.209118
DUF2017	PF09438.5	Domain of unknown function (DUF2017)	Domain	2	5.07538e-06	0.209124
DUF2357	PF09823.4	Domain of unknown function (DUF2357)	Domain	2	5.07538e-06	0.209129
DUF2760	PF10816.3	Domain of unknown function (DUF2760)	Domain	2	5.07538e-06	0.209134
DUF3322	PF11795.3	Uncharacterized protein conserved in bacteria N-term (DUF3322)	Domain	2	5.07538e-06	0.209139
DUF348	PF03990.9	Domain of unknown function (DUF348)	Domain	2	5.07538e-06	0.209144
DUF3566	PF12089.3	Transmembrane domain of unknown function (DUF3566)	Domain	2	5.07538e-06	0.209149
DUF3786	PF12654.2	Domain of unknown function (DUF3786)	Domain	2	5.07538e-06	0.209154
DUF4116	PF13475.1	Domain of unknown function (DUF4116)	Domain	2	5.07538e-06	0.209159
DUF4131	PF13567.1	Domain of unknown function (DUF4131)	Domain	2	5.07538e-06	0.209164
DUF4132	PF13569.1	Domain of unknown function (DUF4132)	Domain	2	5.07538e-06	0.209169
DUF4151	PF13666.1	Domain of unknown function (DUF4151)	Domain	2	5.07538e-06	0.209174
DUF4209	PF13910.1	Domain of unknown function (DUF4209)	Domain	2	5.07538e-06	0.209179
DUF4216	PF13952.1	Domain of unknown function (DUF4216)	Domain	2	5.07538e-06	0.209184
DUF4424	PF14415.1	Domain of unknown function (DUF4424)	Domain	2	5.07538e-06	0.209189
DUF4426	PF14467.1	Domain of unknown function (DUF4426)	Domain	2	5.07538e-06	0.209195
DUF939_C	PF11728.3	DUF939 C-terminal domain	Domain	2	5.07538e-06	0.2092
E2_bind	PF08825.5	E2 binding domain	Domain	2	5.07538e-06	0.209205
EAF	PF09816.4	RNA polymerase II transcription elongation factor	Domain	2	5.07538e-06	0.20921
ECR1_N	PF14382.1	Exosome complex exonuclease RRP4 N-terminal region	Domain	2	5.07538e-06	0.209215
Ectatomin	PF06457.6	Ectatomin	Domain	2	5.07538e-06	0.20922
Endonuc-BsobI	PF09194.5	Restriction endonuclease BsobI	Domain	2	5.07538e-06	0.209225
eRF1_1	PF03463.10	eRF1 domain 1	Domain	2	5.07538e-06	0.20923
FCSD-flav_bind	PF09242.6	Flavocytochrome c sulphide dehydrogenase, flavin-binding	Domain	2	5.07538e-06	0.209235
FDF	PF09532.5	FDF domain	Domain	2	5.07538e-06	0.20924
Fibrinogen_BP	PF08017.6	Fibrinogen binding protein	Domain	2	5.07538e-06	0.209245
Fib_succ_major	PF09603.5	Fibrobacter succinogenes major domain (Fib_succ_major)	Domain	2	5.07538e-06	0.20925
FIST	PF08495.5	FIST N domain	Domain	2	5.07538e-06	0.209255
FTCD_N	PF07837.7	Formiminotransferase domain, N-terminal subdomain	Domain	2	5.07538e-06	0.209261
FTO_CTD	PF12934.2	FTO C-terminal domain	Domain	2	5.07538e-06	0.209266
GAGA_bind	PF06217.7	GAGA binding protein-like family	Domain	2	5.07538e-06	0.209271
GAT	PF03127.9	GAT domain	Domain	2	5.07538e-06	0.209276
GIT1_C	PF12205.3	G protein-coupled receptor kinase-interacting protein 1 C term	Domain	2	5.07538e-06	0.209281
Glyco_hydro_20b	PF02838.10	Glycosyl hydrolase family 20, domain 2	Domain	2	5.07538e-06	0.209286
Glyco_hydro_6	PF01341.12	Glycosyl hydrolases family 6	Domain	2	5.07538e-06	0.209291
Glyco_hydro_67C	PF07477.7	Glycosyl hydrolase family 67 C-terminus	Domain	2	5.07538e-06	0.209296
GspH	PF12019.3	Type II transport protein GspH	Domain	2	5.07538e-06	0.209301
GUCT	PF08152.7	GUCT (NUC152) domain	Domain	2	5.07538e-06	0.209306
HATPase_c_4	PF13749.1	ATP-dependent DNA helicase recG C-terminal	Domain	2	5.07538e-06	0.209311
Helicase_C_3	PF13625.1	Helicase conserved C-terminal domain	Domain	2	5.07538e-06	0.209316
HobA	PF12163.3	DNA replication regulator	Domain	2	5.07538e-06	0.209321
HopJ	PF08888.6	HopJ type III effector protein	Domain	2	5.07538e-06	0.209327
IF-2	PF11987.3	Translation-initiation factor 2	Domain	2	5.07538e-06	0.209332
IKKbetaNEMObind	PF12179.3	I-kappa-kinase-beta NEMO binding domain	Domain	2	5.07538e-06	0.209337
IL12p40_C	PF10420.4	Cytokine interleukin-12p40 C-terminus	Domain	2	5.07538e-06	0.209342
IRF-2BP1_2	PF11261.3	Interferon regulatory factor 2-binding protein zinc finger	Domain	2	5.07538e-06	0.209347
KaiA	PF07688.7	KaiA domain	Domain	2	5.07538e-06	0.209352
KapB	PF08810.5	Kinase associated protein B	Domain	2	5.07538e-06	0.209357
KASH	PF10541.4	Nuclear envelope localisation domain	Domain	2	5.07538e-06	0.209362
Kua-UEV1_localn	PF10520.4	Kua-ubiquitin conjugating enzyme hybrid localisation domain	Domain	2	5.07538e-06	0.209367
L27_N	PF09060.5	L27_N	Domain	2	5.07538e-06	0.209372
MA-Mit	PF09245.5	Mycoplasma arthritidis-derived mitogen	Domain	2	5.07538e-06	0.209377
Mad3_BUB1_II	PF08171.6	Mad3/BUB1 homology region 2	Domain	2	5.07538e-06	0.209382
MAGUK_N_PEST	PF10608.4	Polyubiquitination (PEST) N-terminal domain of MAGUK	Domain	2	5.07538e-06	0.209387
MamL-1	PF09596.5	MamL-1 domain	Domain	2	5.07538e-06	0.209393
MCR_alpha_N	PF02745.10	Methyl-coenzyme M reductase alpha subunit, N-terminal domain	Domain	2	5.07538e-06	0.209398
Med25_NR-box	PF11244.3	Mediator complex subunit 25 C-terminal NR box-containing	Domain	2	5.07538e-06	0.209403
MEF2_binding	PF09047.5	MEF2 binding	Domain	2	5.07538e-06	0.209408
Microtub_assoc	PF07989.6	Microtubule associated	Domain	2	5.07538e-06	0.209413
NADH-G_4Fe-4S_3	PF10588.4	NADH-ubiquinone oxidoreductase-G iron-sulfur binding region	Domain	2	5.07538e-06	0.209418
NAF	PF03822.9	NAF domain	Domain	2	5.07538e-06	0.209423
Nepo_coat_N	PF03689.10	Nepovirus coat protein, N-terminal domain	Domain	2	5.07538e-06	0.209428
NID	PF07292.8	Nmi/IFP 35 domain (NID)	Domain	2	5.07538e-06	0.209433
NotI	PF12183.3	Restriction endonuclease NotI	Domain	2	5.07538e-06	0.209438
NPCBM	PF08305.6	NPCBM/NEW2 domain	Domain	2	5.07538e-06	0.209443
NpwBP	PF12622.2	mRNA biogenesis factor	Domain	2	5.07538e-06	0.209448
Pepsin-I3	PF06394.8	Pepsin inhibitor-3-like repeated domain	Domain	2	5.07538e-06	0.209453
Peptidase_S74	PF13884.1	Chaperone of endosialidase	Domain	2	5.07538e-06	0.209458
Pertus-S5-tox	PF09276.5	Pertussis toxin S5 subunit	Domain	2	5.07538e-06	0.209464
PG_binding_4	PF12229.3	Putative peptidoglycan binding domain	Domain	2	5.07538e-06	0.209469
PHD_3	PF13922.1	PHD domain of transcriptional enhancer, Asx	Domain	2	5.07538e-06	0.209474
PLC-beta_C	PF08703.5	PLC-beta C terminal	Domain	2	5.07538e-06	0.209479
PMC2NT	PF08066.7	PMC2NT (NUC016) domain	Domain	2	5.07538e-06	0.209484
PMR5N	PF14416.1	PMR5 N terminal Domain	Domain	2	5.07538e-06	0.209489
PNPase_C	PF12111.3	Polyribonucleotide phosphorylase C terminal	Domain	2	5.07538e-06	0.209494
PRCC_Cterm	PF10253.4	Mitotic checkpoint protein PRCC_Cterm	Domain	2	5.07538e-06	0.209499
Prim-Pol	PF09250.6	Bifunctional DNA primase/polymerase, N-terminal	Domain	2	5.07538e-06	0.209504
Pro-kuma_activ	PF09286.6	Pro-kumamolisin, activation domain	Domain	2	5.07538e-06	0.209509
Proho_convert	PF12177.3	Prohormone convertase enzyme	Domain	2	5.07538e-06	0.209514
PRP3	PF08572.5	pre-mRNA processing factor 3 (PRP3)	Domain	2	5.07538e-06	0.209519
PRP4	PF08799.6	pre-mRNA processing factor 4 (PRP4) like	Domain	2	5.07538e-06	0.209524
RBB1NT	PF08169.6	RBB1NT (NUC162) domain	Domain	2	5.07538e-06	0.20953
RE_R_Pab1	PF09522.5	R.Pab1 restriction endonuclease	Domain	2	5.07538e-06	0.209535
Rho_Binding	PF08912.6	Rho Binding	Domain	2	5.07538e-06	0.20954
SAC3	PF12209.3	Leucine permease transcriptional regulator helical domain	Domain	2	5.07538e-06	0.209545
Sec23_BS	PF08033.7	Sec23/Sec24 beta-sandwich domain	Domain	2	5.07538e-06	0.20955
Sec23_helical	PF04815.10	Sec23/Sec24 helical domain	Domain	2	5.07538e-06	0.209555
Sec39	PF08314.6	Secretory pathway protein Sec39	Domain	2	5.07538e-06	0.20956
Secretin_N_2	PF07655.8	Secretin N-terminal domain	Domain	2	5.07538e-06	0.209565
SEP	PF08059.8	SEP domain	Domain	2	5.07538e-06	0.20957
SporV_AA	PF12164.3	Stage V sporulation protein AA	Domain	2	5.07538e-06	0.209575
STAT2_C	PF12188.3	Signal transducer and activator of transcription 2 C terminal	Domain	2	5.07538e-06	0.20958
Surfac_D-trimer	PF09006.6	Lung surfactant protein D coiled-coil trimerisation	Domain	2	5.07538e-06	0.209585
Sushi_2	PF09014.5	Beta-2-glycoprotein-1 fifth domain	Domain	2	5.07538e-06	0.20959
SUZ	PF12752.2	SUZ domain	Domain	2	5.07538e-06	0.209596
SYF2	PF08231.7	SYF2 splicing factor	Domain	2	5.07538e-06	0.209601
T4-Gluco-transf	PF09198.5	Bacteriophage T4 beta-glucosyltransferase	Domain	2	5.07538e-06	0.209606
T4_Gp59_C	PF08994.5	T4 gene Gp59 loader of gp41 DNA helicase C-term	Domain	2	5.07538e-06	0.209611
TACI-CRD2	PF09305.5	TACI, cysteine-rich domain	Domain	2	5.07538e-06	0.209616
Telethonin	PF09470.5	Telethonin protein	Domain	2	5.07538e-06	0.209621
Tn7_Tnp_TnsA_C	PF08721.6	TnsA endonuclease C terminal	Domain	2	5.07538e-06	0.209626
TRF	PF08558.5	Telomere repeat binding factor (TRF)	Domain	2	5.07538e-06	0.209631
Tup_N	PF08581.5	Tup N-terminal	Domain	2	5.07538e-06	0.209636
UPF0302	PF08864.5	UPF0302 domain	Domain	2	5.07538e-06	0.209641
UreE_N	PF02814.10	UreE urease accessory protein, N-terminal domain	Domain	2	5.07538e-06	0.209646
Utp21	PF04192.7	Utp21 specific WD40 associated putative domain	Domain	2	5.07538e-06	0.209651
VirDNA-topo-I_N	PF09266.5	Viral DNA topoisomerase I, N-terminal	Domain	2	5.07538e-06	0.209656
WHG	PF13305.1	WHG domain	Domain	2	5.07538e-06	0.209661
XPA_N	PF01286.13	XPA protein N-terminal	Domain	2	5.07538e-06	0.209667
Yeast-kill-tox	PF09207.6	Yeast killer toxin	Domain	2	5.07538e-06	0.209672
Y_phosphatase_m	PF13849.1	Myotubularin Y_phosphatase-like	Domain	2	5.07538e-06	0.209677
zf-C2HC5	PF06221.8	Putative zinc finger motif, C2HC5-type	Domain	2	5.07538e-06	0.209682
zf-C5HC2	PF02928.11	C5HC2 zinc finger	Domain	2	5.07538e-06	0.209687
zf-DNA_Pol	PF08996.5	DNA Polymerase alpha zinc finger	Domain	2	5.07538e-06	0.209692
zf-RING_3	PF14369.1	zinc-finger	Domain	2	5.07538e-06	0.209697
7TMR-DISMED2	PF07696.6	7TMR-DISM extracellular 2	Domain	1	2.53769e-06	0.2097
7TMR-DISM_7TM	PF07695.6	7TM diverse intracellular signalling	Domain	1	2.53769e-06	0.209702
AcylCoA_dehyd_C	PF12186.3	Acyl-CoA dehydrogenase C terminal	Domain	1	2.53769e-06	0.209705
AlphaC_N	PF08829.5	Alpha C protein N terminal	Domain	1	2.53769e-06	0.209707
Anthrax-tox_M	PF09156.5	Anthrax toxin lethal factor, middle domain	Domain	1	2.53769e-06	0.20971
Anth_Ig	PF05587.8	Anthrax receptor extracellular domain	Domain	1	2.53769e-06	0.209712
Apolipoprotein	PF01442.13	Apolipoprotein A1/A4/E domain	Domain	1	2.53769e-06	0.209715
ArabFuran-catal	PF09206.6	Alpha-L-arabinofuranosidase B, catalytic	Domain	1	2.53769e-06	0.209717
Arc_PepC_II	PF06847.6	Archaeal Peptidase A24 C-terminus Type II	Domain	1	2.53769e-06	0.20972
Asx-hm	PF13919.1	Transcriptional enhancer, Asx-hm domain	Domain	1	2.53769e-06	0.209722
AvrPphF-ORF-2	PF09143.5	AvrPphF-ORF-2	Domain	1	2.53769e-06	0.209725
AvrPtoB-E3_ubiq	PF09046.5	AvrPtoB E3 ubiquitin ligase	Domain	1	2.53769e-06	0.209727
Axin_b-cat_bind	PF08833.5	Axin beta-catenin binding domain	Domain	1	2.53769e-06	0.20973
B5	PF03484.10	tRNA synthetase B5 domain	Domain	1	2.53769e-06	0.209733
BHD_2	PF10404.4	Rad4 beta-hairpin domain 2	Domain	1	2.53769e-06	0.209735
BOFC_N	PF08977.5	Bypass of Forespore C, N terminal	Domain	1	2.53769e-06	0.209738
BRCA-2_helical	PF09169.5	BRCA2, helical	Domain	1	2.53769e-06	0.20974
BRCA-2_OB1	PF09103.5	BRCA2, oligonucleotide/oligosaccharide-binding, domain 1	Domain	1	2.53769e-06	0.209743
Btz	PF09405.5	CASC3/Barentsz eIF4AIII binding	Domain	1	2.53769e-06	0.209745
c-SKI_SMAD_bind	PF08782.5	c-SKI Smad4 binding domain	Domain	1	2.53769e-06	0.209748
CactinC_cactus	PF09732.4	Cactus-binding C-terminus of cactin protein	Domain	1	2.53769e-06	0.20975
CaM_bdg_C0	PF10562.4	Calmodulin-binding domain C0 of NMDA receptor NR1 subunit	Domain	1	2.53769e-06	0.209753
Carot_N	PF09150.5	Orange carotenoid protein, N-terminal	Domain	1	2.53769e-06	0.209755
Cbl_N	PF02262.11	CBL proto-oncogene N-terminal domain 1	Domain	1	2.53769e-06	0.209758
CBM_X2	PF03442.9	Carbohydrate binding domain X2	Domain	1	2.53769e-06	0.20976
CD4-extracel	PF09191.5	CD4, extracellular	Domain	1	2.53769e-06	0.209763
CelD_N	PF02927.9	N-terminal ig-like domain of cellulase	Domain	1	2.53769e-06	0.209766
Cenp-F_N	PF10481.4	Cenp-F N-terminal domain	Domain	1	2.53769e-06	0.209768
CENP-H	PF05837.7	Centromere protein H (CENP-H)	Domain	1	2.53769e-06	0.209771
Cg6151-P	PF10233.4	Uncharacterized conserved protein CG6151-P	Domain	1	2.53769e-06	0.209773
CHDCT2	PF08074.6	CHDCT2 (NUC038) domain	Domain	1	2.53769e-06	0.209776
CholecysA-Rec_N	PF09193.5	Cholecystokinin A receptor, N-terminal	Domain	1	2.53769e-06	0.209778
Coagulase	PF08764.5	Staphylococcus aureus coagulase	Domain	1	2.53769e-06	0.209781
Colicin_C	PF12106.3	Colicin C terminal ribonuclease domain	Domain	1	2.53769e-06	0.209783
Como_SCP	PF02248.11	Small coat protein	Domain	1	2.53769e-06	0.209786
Cpl-7	PF08230.6	Cpl-7 lysozyme C-terminal domain	Domain	1	2.53769e-06	0.209788
CysG_dimeriser	PF10414.4	Sirohaem synthase dimerisation region	Domain	1	2.53769e-06	0.209791
DBD_Tnp_Hermes	PF10683.4	Hermes transposase DNA-binding domain	Domain	1	2.53769e-06	0.209793
DBP10CT	PF08147.7	DBP10CT (NUC160) domain	Domain	1	2.53769e-06	0.209796
Dehalogenase	PF13486.1	Reductive dehalogenase subunit	Domain	1	2.53769e-06	0.209799
DFF-C	PF09033.5	DNA Fragmentation factor 45kDa, C terminal domain	Domain	1	2.53769e-06	0.209801
DGF-1_5	PF11038.3	Dispersed gene family protein 1 of Trypanosoma cruzi region 5	Domain	1	2.53769e-06	0.209804
DGF-1_C	PF11040.3	Dispersed gene family protein 1 of Trypanosoma cruzi C-terminus	Domain	1	2.53769e-06	0.209806
DnaB_bind	PF10410.4	DnaB-helicase binding domain of primase	Domain	1	2.53769e-06	0.209809
DNApol3-delta_C	PF09115.5	DNA polymerase III, delta subunit, C terminal	Domain	1	2.53769e-06	0.209811
DNMT1-RFD	PF12047.3	Cytosine specific DNA methyltransferase replication foci domain	Domain	1	2.53769e-06	0.209814
Dsl1_N	PF11988.3	Retrograde transport protein Dsl1 N terminal	Domain	1	2.53769e-06	0.209816
DUF1083	PF06452.6	Domain of unknown function (DUF1083)	Domain	1	2.53769e-06	0.209819
DUF1086	PF06461.6	Domain of Unknown Function (DUF1086)	Domain	1	2.53769e-06	0.209821
DUF1543	PF07566.7	Domain of Unknown Function (DUF1543)	Domain	1	2.53769e-06	0.209824
DUF1704	PF08014.6	Domain of unknown function (DUF1704)	Domain	1	2.53769e-06	0.209826
DUF1720	PF08226.6	Domain of unknown function (DUF1720)	Domain	1	2.53769e-06	0.209829
DUF1741	PF08427.5	Domain of unknown function (DUF1741)	Domain	1	2.53769e-06	0.209832
DUF1771	PF08590.5	Domain of unknown function (DUF1771)	Domain	1	2.53769e-06	0.209834
DUF1823	PF08853.6	Domain of unknown function (DUF1823)	Domain	1	2.53769e-06	0.209837
DUF1824	PF08854.5	Domain of unknown function (DUF1824)	Domain	1	2.53769e-06	0.209839
DUF1856	PF08983.5	Domain of unknown function (DUF1856)	Domain	1	2.53769e-06	0.209842
DUF1875	PF08961.5	Domain of unknown function (DUF1875)	Domain	1	2.53769e-06	0.209844
DUF1879	PF09170.5	Domain of unknown function (DUF1879)	Domain	1	2.53769e-06	0.209847
DUF1891	PF09004.5	Domain of unknown function (DUF1891)	Domain	1	2.53769e-06	0.209849
DUF1919	PF08942.5	Domain of unknown function (DUF1919)	Domain	1	2.53769e-06	0.209852
DUF1932	PF09130.6	Domain of unknown function (DUF1932)	Domain	1	2.53769e-06	0.209854
DUF1943	PF09172.6	Domain of unknown function (DUF1943)	Domain	1	2.53769e-06	0.209857
DUF2019	PF09450.5	Domain of unknown function (DUF2019)	Domain	1	2.53769e-06	0.209859
DUF2411	PF10304.4	Domain of unknown function (DUF2411)	Domain	1	2.53769e-06	0.209862
DUF2489	PF10675.4	Protein of unknown function (DUF2489)	Domain	1	2.53769e-06	0.209865
DUF349	PF03993.7	Domain of Unknown Function (DUF349)	Domain	1	2.53769e-06	0.209867
DUF3590	PF12148.3	Protein of unknown function (DUF3590)	Domain	1	2.53769e-06	0.20987
DUF3598	PF12204.3	Domain of unknown function (DUF3598)	Domain	1	2.53769e-06	0.209872
DUF3793	PF12672.2	Protein of unknown function (DUF3793)	Domain	1	2.53769e-06	0.209875
DUF3806	PF12713.2	Domain of unknown function (DUF3806)	Domain	1	2.53769e-06	0.209877
DUF3842	PF12953.2	Domain of unknown function (DUF3842)	Domain	1	2.53769e-06	0.20988
DUF3859	PF12975.2	Domain of unknown function (DUF3859)	Domain	1	2.53769e-06	0.209882
DUF4010	PF13194.1	Domain of unknown function (DUF4010)	Domain	1	2.53769e-06	0.209885
DUF4118	PF13493.1	Domain of unknown function (DUF4118)	Domain	1	2.53769e-06	0.209887
DUF4130	PF13566.1	Domain of unknown function (DUF4130	Domain	1	2.53769e-06	0.20989
DUF4187	PF13821.1	Domain of unknown function (DUF4187)	Domain	1	2.53769e-06	0.209892
DUF4208	PF13907.1	Domain of unknown function (DUF4208)	Domain	1	2.53769e-06	0.209895
DUF4226	PF10774.4	Domain of unknown function (DUF4226)	Domain	1	2.53769e-06	0.209898
EABR	PF12180.3	TSG101 and ALIX binding domain of CEP55	Domain	1	2.53769e-06	0.2099
EB_dh	PF09459.5	Ethylbenzene dehydrogenase	Domain	1	2.53769e-06	0.209903
EF-1_beta_acid	PF10587.4	Eukaryotic elongation factor 1 beta central acidic region	Domain	1	2.53769e-06	0.209905
eIF_4G1	PF12152.3	Eukaryotic translation initiation factor 4G1	Domain	1	2.53769e-06	0.209908
EKR	PF10371.4	Domain of unknown function	Domain	1	2.53769e-06	0.20991
Endotoxin_mid	PF09131.5	Bacillus thuringiensis delta-Endotoxin, middle domain	Domain	1	2.53769e-06	0.209913
ERCC4	PF02732.10	ERCC4 domain	Domain	1	2.53769e-06	0.209915
Erythro-docking	PF09277.6	Erythronolide synthase, docking	Domain	1	2.53769e-06	0.209918
Exotox-A_cataly	PF09009.5	Exotoxin A catalytic	Domain	1	2.53769e-06	0.20992
FerI	PF08151.7	FerI (NUC094) domain	Domain	1	2.53769e-06	0.209923
Fe_hyd_SSU	PF02256.12	Iron hydrogenase small subunit	Domain	1	2.53769e-06	0.209925
Fibrinogen_aC	PF12160.3	Fibrinogen alpha C domain	Domain	1	2.53769e-06	0.209928
FimH_man-bind	PF09160.5	FimH, mannose binding	Domain	1	2.53769e-06	0.20993
FIST_C	PF10442.4	FIST C domain	Domain	1	2.53769e-06	0.209933
FLgD_tudor	PF13861.1	FlgD Tudor-like domain	Domain	1	2.53769e-06	0.209936
Flp_N	PF03930.9	Recombinase Flp protein N-terminus	Domain	1	2.53769e-06	0.209938
FmdE	PF02663.9	FmdE, Molybdenum formylmethanofuran dehydrogenase operon	Domain	1	2.53769e-06	0.209941
Fmp27_GFWDK	PF10347.4	RNA pol II promoter Fmp27 protein domain	Domain	1	2.53769e-06	0.209943
FRG	PF08867.6	FRG domain	Domain	1	2.53769e-06	0.209946
FTR_C	PF02741.10	FTR, proximal lobe	Domain	1	2.53769e-06	0.209948
F_actin_bind	PF08919.5	F-actin binding	Domain	1	2.53769e-06	0.209951
GBP_C	PF02841.9	Guanylate-binding protein, C-terminal domain	Domain	1	2.53769e-06	0.209953
Germane	PF10646.4	Sporulation and spore germination	Domain	1	2.53769e-06	0.209956
Ground-like	PF04155.13	Ground-like domain	Domain	1	2.53769e-06	0.209958
GTPase_binding	PF09027.5	GTPase binding	Domain	1	2.53769e-06	0.209961
H-kinase_dim	PF02895.9	Signal transducing histidine kinase, homodimeric domain	Domain	1	2.53769e-06	0.209963
HasA	PF06438.7	Heme-binding protein A (HasA)	Domain	1	2.53769e-06	0.209966
HCV_NS5a_1a	PF08300.8	Hepatitis C virus non-structural 5a zinc finger domain	Domain	1	2.53769e-06	0.209969
HDAC4_Gln	PF12203.3	Glutamine rich N terminal domain of histone deacetylase 4	Domain	1	2.53769e-06	0.209971
Head_binding	PF09008.5	Head binding	Domain	1	2.53769e-06	0.209974
Hepsin-SRCR	PF09272.5	Hepsin, SRCR	Domain	1	2.53769e-06	0.209976
HipA_N	PF07805.7	HipA-like N-terminal domain	Domain	1	2.53769e-06	0.209979
HNF_C	PF09354.5	HNF3 C-terminal domain	Domain	1	2.53769e-06	0.209981
hNIFK_binding	PF12196.3	FHA Ki67 binding domain of hNIFK	Domain	1	2.53769e-06	0.209984
Hrs_helical	PF12210.3	Hepatocyte growth factor-regulated tyrosine kinase substrate	Domain	1	2.53769e-06	0.209986
HSA	PF07529.8	HSA	Domain	1	2.53769e-06	0.209989
INCENP_N	PF12178.3	Chromosome passenger complex (CPC) protein INCENP N terminal	Domain	1	2.53769e-06	0.209991
IR1-M	PF12185.3	Nup358/RanBP2 E3 ligase domain	Domain	1	2.53769e-06	0.209994
Katanin_con80	PF13925.1	con80 domain of Katanin	Domain	1	2.53769e-06	0.209996
LT-IIB	PF06453.6	Type II heat-labile enterotoxin , B subunit (LT-IIB)	Domain	1	2.53769e-06	0.209999
M3	PF09213.5	M3	Domain	1	2.53769e-06	0.210002
Mcm10	PF09332.6	Mcm10 replication factor	Domain	1	2.53769e-06	0.210004
Med1	PF10744.4	Mediator of RNA polymerase II transcription subunit 1	Domain	1	2.53769e-06	0.210007
Med12	PF09497.5	Transcription mediator complex subunit Med12	Domain	1	2.53769e-06	0.210009
Med12-PQL	PF12144.3	Eukaryotic Mediator 12 catenin-binding domain	Domain	1	2.53769e-06	0.210012
Med30	PF11315.3	Mediator complex subunit 30	Domain	1	2.53769e-06	0.210014
MENTAL	PF10457.4	Cholesterol-capturing domain	Domain	1	2.53769e-06	0.210017
Metaviral_G	PF09595.5	Metaviral_G glycoprotein	Domain	1	2.53769e-06	0.210019
Methuselah_N	PF06652.7	Methuselah N-terminus	Domain	1	2.53769e-06	0.210022
Methyltransf_13	PF08421.6	Putative zinc binding domain	Domain	1	2.53769e-06	0.210024
MFP2b	PF12150.3	Cytosolic motility protein	Domain	1	2.53769e-06	0.210027
Mg296	PF09644.5	Mg296 protein	Domain	1	2.53769e-06	0.210029
MHCassoc_trimer	PF08831.5	Class II MHC-associated invariant chain trimerisation domain	Domain	1	2.53769e-06	0.210032
MRF_C1	PF13887.1	Myelin gene regulatory factor -C-terminal domain 1	Domain	1	2.53769e-06	0.210035
MRF_C2	PF13888.1	Myelin gene regulatory factor C-terminal domain 2	Domain	1	2.53769e-06	0.210037
MspA	PF09203.6	MspA	Domain	1	2.53769e-06	0.21004
MSV199	PF10553.4	MSV199 domain	Domain	1	2.53769e-06	0.210042
MVL	PF12151.3	Mannan-binding protein	Domain	1	2.53769e-06	0.210045
Myelin-PO_C	PF10570.4	Myelin-PO cytoplasmic C-term p65 binding region	Domain	1	2.53769e-06	0.210047
N-glycanase_N	PF09112.5	Peptide-N-glycosidase F, N terminal	Domain	1	2.53769e-06	0.21005
NAGLU_C	PF12972.2	Alpha-N-acetylglucosaminidase (NAGLU) C-terminal domain	Domain	1	2.53769e-06	0.210052
Nepo_coat_C	PF03688.9	Nepovirus coat protein, C-terminal domain	Domain	1	2.53769e-06	0.210055
Nipped-B_C	PF12830.2	Sister chromatid cohesion C-terminus	Domain	1	2.53769e-06	0.210057
NMDAR2_C	PF10565.4	N-methyl D-aspartate receptor 2B3 C-terminus	Domain	1	2.53769e-06	0.21006
NOSIC	PF08060.8	NOSIC (NUC001) domain	Domain	1	2.53769e-06	0.210062
Nrf1_activ_bdg	PF10492.4	Nrf1 activator activation site binding domain	Domain	1	2.53769e-06	0.210065
Nsp3_PL2pro	PF12124.3	Coronavirus polyprotein cleavage domain	Domain	1	2.53769e-06	0.210068
NtA	PF03146.10	Agrin NtA domain	Domain	1	2.53769e-06	0.21007
NUC194	PF08163.7	NUC194 domain	Domain	1	2.53769e-06	0.210073
NuiA	PF07924.6	Nuclease A inhibitor-like protein	Domain	1	2.53769e-06	0.210075
Nup96	PF12110.3	Nuclear protein 96	Domain	1	2.53769e-06	0.210078
Nup_retrotrp_bd	PF10599.4	Retro-transposon transporting motif	Domain	1	2.53769e-06	0.21008
OSR1_C	PF12202.3	Oxidative-stress-responsive kinase 1 C terminal	Domain	1	2.53769e-06	0.210083
PapG_C	PF03628.8	PapG chaperone-binding domain	Domain	1	2.53769e-06	0.210085
Paramecium_SA	PF01508.11	Paramecium surface antigen domain	Domain	1	2.53769e-06	0.210088
ParB	PF08775.5	ParB family	Domain	1	2.53769e-06	0.21009
Parecho_VpG	PF06344.6	Parechovirus Genome-linked protein	Domain	1	2.53769e-06	0.210093
PARP_reg	PF02877.9	Poly(ADP-ribose) polymerase, regulatory domain	Domain	1	2.53769e-06	0.210095
PDZ_assoc	PF10600.4	PDZ-associated domain of NMDA receptors	Domain	1	2.53769e-06	0.210098
PET	PF06297.9	PET Domain	Domain	1	2.53769e-06	0.210101
PFU	PF09070.6	PFU (PLAA family ubiquitin binding)	Domain	1	2.53769e-06	0.210103
Phage-MuB_C	PF09077.6	Mu B transposition protein, C terminal	Domain	1	2.53769e-06	0.210106
Phage-scaffold	PF09306.5	Bacteriophage, scaffolding protein	Domain	1	2.53769e-06	0.210108
Phage_F	PF02305.12	Capsid protein (F protein)	Domain	1	2.53769e-06	0.210111
PHB_acc	PF05233.8	PHB accumulation regulatory domain	Domain	1	2.53769e-06	0.210113
Phe_ZIP	PF08916.6	Phenylalanine zipper	Domain	1	2.53769e-06	0.210116
PhoQ_Sensor	PF08918.5	PhoQ Sensor	Domain	1	2.53769e-06	0.210118
Phostensin	PF13914.1	Phostensin PP1-binding and SH3-binding region	Domain	1	2.53769e-06	0.210121
Phtf-FEM1B_bdg	PF12129.3	Male germ-cell putative homeodomain transcription factor	Domain	1	2.53769e-06	0.210123
PINIT	PF14324.1	PINIT domain	Domain	1	2.53769e-06	0.210126
PLAC	PF08686.6	PLAC (protease and lacunin) domain	Domain	1	2.53769e-06	0.210128
Plant_all_beta	PF10532.4	Plant specific N-all beta domain	Domain	1	2.53769e-06	0.210131
PNPase	PF03726.9	Polyribonucleotide nucleotidyltransferase, RNA binding domain	Domain	1	2.53769e-06	0.210134
POX	PF07526.6	Associated with HOX	Domain	1	2.53769e-06	0.210136
Pox_polyA_pol_C	PF12629.2	Poxvirus poly(A) polymerase C-terminal domain	Domain	1	2.53769e-06	0.210139
Pox_polyA_pol_N	PF12630.2	Poxvirus poly(A) polymerase N-terminal domain	Domain	1	2.53769e-06	0.210141
PRE_C2HC	PF07530.6	Associated with zinc fingers	Domain	1	2.53769e-06	0.210144
Pro_Al_protease	PF02983.9	Alpha-lytic protease prodomain	Domain	1	2.53769e-06	0.210146
R3H-assoc	PF13902.1	R3H-associated N-terminal domain	Domain	1	2.53769e-06	0.210149
RICH	PF05062.7	RICH domain	Domain	1	2.53769e-06	0.210151
Rod_C	PF10493.4	Rough deal protein C-terminal region	Domain	1	2.53769e-06	0.210154
RRM_4	PF10598.4	RNA recognition motif of the spliceosomal PrP8	Domain	1	2.53769e-06	0.210156
rRNA_proc-arch	PF13234.1	rRNA-processing arch domain	Domain	1	2.53769e-06	0.210159
RST	PF12174.3	RCD1-SRO-TAF4 (RST) plant domain	Domain	1	2.53769e-06	0.210161
SF3a60_bindingd	PF12108.3	Splicing factor SF3a60 binding domain	Domain	1	2.53769e-06	0.210164
SHD1	PF03983.7	SLA1 homology domain 1, SHD1	Domain	1	2.53769e-06	0.210166
SMC_hinge	PF06470.8	SMC proteins Flexible Hinge Domain	Domain	1	2.53769e-06	0.210169
Sod_Ni	PF09055.6	Nickel-containing superoxide dismutase	Domain	1	2.53769e-06	0.210172
SpaB_C	PF14028.1	SpaB C-terminal domain	Domain	1	2.53769e-06	0.210174
SRI	PF08236.6	SRI (Set2 Rpb1 interacting) domain	Domain	1	2.53769e-06	0.210177
SRP72	PF08492.7	SRP72 RNA-binding domain	Domain	1	2.53769e-06	0.210179
Stc1	PF12898.2	Stc1 domain	Domain	1	2.53769e-06	0.210182
Sulf_coat_C	PF12193.3	Sulfolobus virus coat protein C terminal	Domain	1	2.53769e-06	0.210184
SUZ-C	PF12901.2	SUZ-C motif	Domain	1	2.53769e-06	0.210187
SWI-SNF_Ssr4	PF08549.5	Fungal domain of unknown function (DUF1750)	Domain	1	2.53769e-06	0.210189
Synapsin_N	PF10581.4	Synapsin N-terminal	Domain	1	2.53769e-06	0.210192
T4_Gp59_N	PF08993.5	T4 gene Gp59 loader of gp41 DNA helicase	Domain	1	2.53769e-06	0.210194
Talin_middle	PF09141.5	Talin, middle domain	Domain	1	2.53769e-06	0.210197
TAN	PF11640.3	Telomere-length maintenance and DNA damage repair	Domain	1	2.53769e-06	0.210199
Taq-exonuc	PF09281.5	Taq polymerase, exonuclease	Domain	1	2.53769e-06	0.210202
TBP-binding	PF09247.6	TATA box-binding protein binding	Domain	1	2.53769e-06	0.210205
TcdB_N	PF12918.2	TcdB toxin N-terminal helical domain	Domain	1	2.53769e-06	0.210207
Telomere_Sde2_2	PF13297.1	Telomere stability C-terminal	Domain	1	2.53769e-06	0.21021
Ten1	PF12658.2	Telomere capping	Domain	1	2.53769e-06	0.210212
TES	PF08034.6	Trematode eggshell synthesis protein	Domain	1	2.53769e-06	0.210215
TetR_C_8	PF14278.1	Transcriptional regulator C-terminal region	Domain	1	2.53769e-06	0.210217
TFIIE_beta	PF02186.10	TFIIE beta subunit core domain	Domain	1	2.53769e-06	0.21022
TFIIIC_delta	PF12657.2	Transcription factor IIIC subunit delta N-term	Domain	1	2.53769e-06	0.210222
Thg1	PF04446.7	tRNAHis guanylyltransferase	Domain	1	2.53769e-06	0.210225
Tir_receptor_C	PF07489.6	Translocated intimin receptor (Tir) C-terminus	Domain	1	2.53769e-06	0.210227
Titin_Z	PF09042.6	Titin Z	Domain	1	2.53769e-06	0.21023
Tower	PF09121.5	Tower	Domain	1	2.53769e-06	0.210232
Toxin_36	PF10550.4	Conantokin-G mollusc-toxin	Domain	1	2.53769e-06	0.210235
Tuberculin	PF12198.3	Theoretical tuberculin protein	Domain	1	2.53769e-06	0.210238
Ubiq-assoc	PF09145.5	Ubiquitin-associated	Domain	1	2.53769e-06	0.21024
VBS	PF08913.5	Vinculin Binding Site	Domain	1	2.53769e-06	0.210243
Viral_DNA_Zn_bi	PF03728.8	Viral DNA-binding protein, zinc binding domain	Domain	1	2.53769e-06	0.210245
Vps39_2	PF10367.4	Vacuolar sorting protein 39 domain 2	Domain	1	2.53769e-06	0.210248
Vps8	PF12816.2	Golgi CORVET complex core vacuolar protein 8	Domain	1	2.53769e-06	0.21025
VSG_B	PF13206.1	Trypanosomal VSG domain	Domain	1	2.53769e-06	0.210253
WAC_Acf1_DNA_bd	PF10537.4	ATP-utilising chromatin assembly and remodelling N-terminal	Domain	1	2.53769e-06	0.210255
WIYLD	PF10440.4	Ubiquitin-binding WIYLD domain	Domain	1	2.53769e-06	0.210258
WSS_VP	PF12175.3	White spot syndrome virus structural envelope protein VP	Domain	1	2.53769e-06	0.21026
WWbp	PF10349.4	WW-domain ligand protein	Domain	1	2.53769e-06	0.210263
YcgR	PF07317.7	Flagellar regulator YcgR	Domain	1	2.53769e-06	0.210265
YopE_N	PF09020.5	YopE, N terminal	Domain	1	2.53769e-06	0.210268
YopH_N	PF09013.5	YopH, N-terminal	Domain	1	2.53769e-06	0.210271
zf-4CXXC_R1	PF10497.4	Zinc-finger domain of monoamine-oxidase A repressor R1	Domain	1	2.53769e-06	0.210273
zf-C3H1	PF10650.4	Putative zinc-finger domain	Domain	1	2.53769e-06	0.210276
zf-LYAR	PF08790.6	LYAR-type C2HC zinc finger	Domain	1	2.53769e-06	0.210278
zf-Paramyx-P	PF13008.2	Zinc-binding domain of Paramyxoviridae V protein	Domain	1	2.53769e-06	0.210281
zf-TFIIIC	PF12660.2	Putative zinc-finger of transcription factor IIIC complex	Domain	1	2.53769e-06	0.210283
zf-TRM13_CCCH	PF11722.3	CCCH zinc finger in TRM13 protein	Domain	1	2.53769e-06	0.210286

## Sheet: All(Clan and domain enrichment)
Clan and Domain Enrichment Analysis of Mini-proteins in Pfam-A families against NCBI genpept database
CLAN_AC	CLAN_DESCRIPTION	TP	NUM	PERCENT	CUMULATIVE_PERCENT
CL0123.16	Helix-turn-helix clan	Clan	56509	0.143402	0.143402
CL0011.24	Immunoglobulin superfamily	Clan	29258	0.0742478	0.21765
CL0129.12	Peptidase clan AA	Clan	22902	0.0581182	0.275768
CL0344.2	4Fe-4S ferredoxins	Clan	17807	0.0451887	0.320957
CL0343.2	MHC antigen-recognition domain	Clan	14357	0.0364336	0.357391
CL0021.16	OB fold	Clan	9012	0.0228697	0.38026
CL0172.15	Thioredoxin-like	Clan	7384	0.0187383	0.398999
CL0023.32	P-loop containing nucleoside triphosphate hydrolase superfamily	Clan	7231	0.01835	0.417349
CL0220.10	EF-hand like superfamily	Clan	6797	0.0172487	0.434597
CL0361.2	Classical C2H2 and C2HC zinc fingers	Clan	5640	0.0143126	0.44891
CL0219.12	Ribonuclease H-like superfamily	Clan	5272	0.0133787	0.462289
CL0314.2	ACP-like superfamily	Clan	5017	0.0127316	0.47502
PF00558.14	Vpu protein	Domain	4639	0.0117723	0.486793
CL0063.23	FAD/NAD(P)-binding Rossmann fold Superfamily	Clan	4525	0.0114831	0.498276
CL0136.10	Plasmid toxin-antitoxin system	Clan	3887	0.00986401	0.50814
CL0328.2	Transmembrane di-heme cytochrome superfamily	Clan	3700	0.00938946	0.517529
CL0167.13	Zinc beta-ribbon	Clan	3569	0.00905702	0.526586
CL0057.12	MetJ/Arc repressor superfamily	Clan	3363	0.00853426	0.53512
PF00216.16	Bacterial DNA-binding protein	Domain	3273	0.00830586	0.543426
CL0221.9	RRM-like clan	Clan	3260	0.00827287	0.551699
CL0032.13	Dimeric alpha/beta barrel superfamily	Clan	3161	0.00802164	0.559721
PF08705.6	Gag protein p6	Domain	2832	0.00718674	0.566907
CL0016.20	Protein kinase superfamily	Clan	2633	0.00668174	0.573589
CL0026.18	Multicopper oxidase-like domain	Clan	2559	0.00649395	0.580083
CL0527.1	Sm (Small RNA binding protein domain)	Clan	2505	0.00635692	0.58644
PF11986.3	Influenza A Proapoptotic protein	Domain	2374	0.00602448	0.592465
PF00403.21	Heavy-metal-associated domain	Domain	2280	0.00578594	0.598251
CL0229.9	Ring-finger/U-box superfamily	Clan	2266	0.00575041	0.604001
CL0132.11	AbrB/MraZ DNA-binding domain	Clan	2167	0.00549918	0.6095
CL0296.3	GroES-like superfamily	Clan	2132	0.00541036	0.61491
PF00203.16	Ribosomal protein S19	Domain	2035	0.0051642	0.620075
CL0511.1	Retrovirus zinc finger-like domains	Clan	2034	0.00516166	0.625236
PF00381.14	PTS HPr component phosphorylation site	Domain	1981	0.00502717	0.630263
CL0442.2	Tubulin, FtsZ and Misato and their C-termini, GTPase	Clan	1957	0.00496626	0.63523
CL0012.16	Histone superfamily	Clan	1955	0.00496119	0.640191
CL0070.11	ACT-like domain	Clan	1943	0.00493073	0.645122
PF00312.17	Ribosomal protein S15	Domain	1821	0.00462114	0.649743
CL0492.1	S4 domain superfamily	Clan	1738	0.00441051	0.654153
CL0036.22	Common phosphate binding-site TIM barrel superfamily	Clan	1687	0.00428108	0.658434
CL0114.10	HMG-box like superfamily	Clan	1664	0.00422272	0.662657
CL0206.9	Transcriptional repressor beta-barrel domain	Clan	1549	0.00393088	0.666588
CL0072.18	Ubiquitin superfamily	Clan	1532	0.00388774	0.670476
CL0027.13	RNA dependent RNA polymerase	Clan	1504	0.00381669	0.674292
CL0090.10	Globin-like	Clan	1491	0.0037837	0.678076
CL0054.11	Scorpion toxin-like knottin superfamily	Clan	1451	0.00368219	0.681758
CL0007.16	K-Homology (KH) domain Superfamily	Clan	1363	0.00345887	0.685217
CL0045.10	Rubredoxin-like	Clan	1359	0.00344872	0.688666
PF00327.15	Ribosomal protein L30p/L7e	Domain	1325	0.00336244	0.692028
CL0257.7	N-acetyltransferase like	Clan	1281	0.00325078	0.695279
PF02302.12	PTS system, Lactose/Cellobiose specific IIB subunit	Domain	1247	0.0031645	0.698444
PF00708.13	Acylphosphatase	Domain	1235	0.00313405	0.701578
PF00444.13	Ribosomal protein L36	Domain	1219	0.00309345	0.704671
CL0029.18	Cupin fold	Clan	1187	0.00301224	0.707683
CL0465.1	Ankyrin repeat superfamily	Clan	1181	0.00299701	0.71068
CL0105.11	Barrel sandwich hybrid superfamily	Clan	1135	0.00288028	0.713561
CL0486.1	2Fe-2S iron-sulfur cluster binding domain	Clan	1129	0.00286505	0.716426
PF04149.7	Domain of unknown function (DUF397)	Domain	1113	0.00282445	0.71925
CL0418.2	GIY-YIG endonuclease superfamily	Clan	1093	0.0027737	0.722024
CL0005.25	Kazal like domain	Clan	1066	0.00270518	0.724729
CL0028.20	Alpha/Beta hydrolase fold	Clan	1002	0.00254277	0.727272
CL0502.1	STAS domain superfamily	Clan	969	0.00245902	0.729731
CL0082.10	Tautomerase/MIF superfamily	Clan	968	0.00245648	0.732187
CL0083.13	Omega toxin-like	Clan	945	0.00239812	0.734585
CL0001.25	EGF superfamily	Clan	919	0.00233214	0.736918
CL0010.19	Src homology-3 domain	Clan	917	0.00232706	0.739245
PF08290.6	Hepatitis core protein, putative zinc finger	Domain	909	0.00230676	0.741551
CL0438.2	Transcriptional regulators of TTHA1013 andTTHA0281 type	Clan	908	0.00230422	0.743856
CL0487.1	FKBP-like superfamily	Clan	902	0.002289	0.746145
CL0454.1	Protease inhibitor toxin superfamily	Clan	888	0.00225347	0.748398
CL0175.9	TRASH superfamily	Clan	875	0.00222048	0.750619
PF00906.15	Hepatitis core antigen	Domain	875	0.00222048	0.752839
PF00048.15	Small cytokines (intecrine/chemokine), interleukin-8 like	Domain	855	0.00216973	0.755009
PF02953.10	Tim10/DDP family zinc finger	Domain	817	0.00207329	0.757082
PF00067.17	Cytochrome P450	Domain	795	0.00201746	0.7591
CL0061.11	PLP dependent aminotransferase superfamily	Clan	771	0.00195656	0.761056
CL0058.14	Tim barrel glycosyl hydrolase superfamily	Clan	770	0.00195402	0.76301
CL0117.9	uPAR/Ly6/CD59/snake toxin-receptor superfamily	Clan	731	0.00185505	0.764865
PF04024.7	PspC domain	Domain	667	0.00169264	0.766558
PF04324.10	BFD-like [2Fe-2S] binding domain	Domain	664	0.00168503	0.768243
CL0318.2	Cytochrome c superfamily	Clan	659	0.00167234	0.769915
CL0304.3	CheY-like superfamily	Clan	650	0.0016495	0.771565
CL0187.9	LysM-like domain	Clan	649	0.00164696	0.773212
CL0055.11	Positive stranded ssRNA viruses coat protein	Clan	648	0.00164442	0.774856
CL0046.14	Thiolase-like Superfamily	Clan	640	0.00162412	0.77648
CL0053.13	4-helical cytokine superfamily	Clan	633	0.00160636	0.778087
CL0159.14	Ig-like fold superfamily (E-set)	Clan	632	0.00160382	0.77969
CL0074.11	Retroviral matrix superfamily	Clan	629	0.00159621	0.781287
PF01250.12	Ribosomal protein S6	Domain	622	0.00157844	0.782865
CL0075.11	Defensin/myotoxin-like superfamily	Clan	620	0.00157337	0.784438
PF06568.6	Domain of unknown function (DUF1127)	Domain	619	0.00157083	0.786009
CL0025.12	His Kinase A (phospho-acceptor) domain	Clan	605	0.0015353	0.787545
CL0198.14	Helix-hairpin-helix superfamily	Clan	597	0.001515	0.78906
PF00032.12	Cytochrome b(C-terminal)/b6/petD	Domain	595	0.00150993	0.790569
CL0044.12	Ferritin-like Superfamily	Clan	576	0.00146171	0.792031
CL0351.2	Coiled-coil helix coiled-coil helix superfamily	Clan	566	0.00143633	0.793467
CL0286.4	gamma-glutamylcysteine synthetase/glutamine synthetase clan	Clan	556	0.00141096	0.794878
CL0139.9	Amino acid biosynthesis and glycosomal dehydrogenase	Clan	544	0.0013805	0.796259
CL0239.6	Insulin-like superfamily	Clan	544	0.0013805	0.797639
PF01985.16	CRS1 / YhbY (CRM) domain	Domain	532	0.00135005	0.798989
PF00500.13	L1 (late) protein	Domain	522	0.00132467	0.800314
PF00101.15	Ribulose bisphosphate carboxylase, small chain	Domain	518	0.00131452	0.801629
PF03621.8	MbtH-like protein	Domain	517	0.00131199	0.802941
CL0124.13	Peptidase clan PA	Clan	513	0.00130184	0.804243
CL0350.2	PRC-barrel like superfamily	Clan	513	0.00130184	0.805544
PF00936.14	BMC domain	Domain	510	0.00129422	0.806839
CL0101.10	RNA ribose binding superfamily	Clan	499	0.00126631	0.808105
CL0491.1	Complex1_LYR-like superfamily	Clan	499	0.00126631	0.809371
PF00887.14	Acyl CoA binding protein	Domain	498	0.00126377	0.810635
PF00547.13	Urease, gamma subunit	Domain	498	0.00126377	0.811899
CL0422.2	Fibrinogen C-terminal domain-like	Clan	496	0.00125869	0.813157
CL0079.11	Cystine-knot cytokine superfamily	Clan	478	0.00121302	0.81437
PF05979.7	Bacterial protein of unknown function (DUF896)	Domain	467	0.0011851	0.815556
CL0392.2	Chaperone J-domain superfamily	Clan	460	0.00116734	0.816723
CL0137.13	HAD superfamily	Clan	454	0.00115211	0.817875
PF00581.15	Rhodanese-like domain	Domain	454	0.00115211	0.819027
CL0236.15	PD-(D/E)XK nuclease superfamily	Clan	452	0.00114704	0.820174
PF01329.14	Pterin 4 alpha carbinolamine dehydratase	Domain	449	0.00113942	0.821314
PF01817.16	Chorismate mutase type II	Domain	447	0.00113435	0.822448
PF13396.1	Phospholipase_D-nuclease N-terminal	Domain	447	0.00113435	0.823582
PF02594.11	Uncharacterised ACR, YggU family COG1872	Domain	439	0.00111405	0.824696
PF00239.16	Resolvase, N terminal domain	Domain	436	0.00110643	0.825803
PF00631.17	GGL domain	Domain	431	0.00109374	0.826896
CL0320.2	PepSY domain-like superfamily	Clan	429	0.00108867	0.827985
CL0461.1	Description	Clan	428	0.00108613	0.829071
PF09360.5	Iron-binding zinc finger CDGSH type	Domain	420	0.00106583	0.830137
CL0516.1	Rieske-like iron-sulphur domain	Clan	413	0.00104807	0.831185
CL0089.11	GlnB-like superfamily	Clan	411	0.00104299	0.832228
CL0104.11	VOC superfamily	Clan	411	0.00104299	0.833271
PF00016.15	Ribulose bisphosphate carboxylase large chain, catalytic domain	Domain	411	0.00104299	0.834314
CL0177.14	Periplasmic binding protein clan	Clan	409	0.00103792	0.835352
CL0039.10	HUP - HIGH-signature proteins, UspA, and PP-ATPase.	Clan	393	0.000997313	0.836349
CL0004.18	Concanavalin-like lectin/glucanase superfamily	Clan	391	0.000992237	0.837342
PF02788.11	Ribulose bisphosphate carboxylase large chain, N-terminal domain	Domain	385	0.000977011	0.838319
PF00010.21	Helix-loop-helix DNA-binding domain	Domain	379	0.000961785	0.83928
CL0360.2	MTH1187/YkoF-like superfamily	Clan	378	0.000959247	0.84024
CL0466.1	PDZ domain-like peptide-binding superfamily	Clan	374	0.000949096	0.841189
PF01221.13	Dynein light chain type 1	Domain	371	0.000941483	0.84213
PF08984.6	Domain of unknown function (DUF1858)	Domain	359	0.000911031	0.843041
PF00248.16	Aldo/keto reductase family	Domain	355	0.00090088	0.843942
PF02852.17	Pyridine nucleotide-disulphide oxidoreductase, dimerisation domain	Domain	354	0.000898343	0.84484
PF10387.4	Protein of unknown function (DUF2442)	Domain	338	0.00085774	0.845698
CL0231.7	all-alpha NTP pyrophosphohydrolase superfamily	Clan	334	0.000847589	0.846546
CL0037.12	Lysozyme-like superfamily	Clan	328	0.000832363	0.847378
PF03143.12	Elongation factor Tu C-terminal domain	Domain	326	0.000827287	0.848205
PF00556.15	Antenna complex alpha/beta subunit	Domain	326	0.000827287	0.849033
PF00105.13	Zinc finger, C4 type (two domains)	Domain	323	0.000819674	0.849852
CL0113.11	Glycosyl transferase clan GT-B	Clan	316	0.00080191	0.850654
PF00319.13	SRF-type transcription factor (DNA-binding and dimerisation domain)	Domain	316	0.00080191	0.851456
CL0367.2	CI-2 family of serine protease inhibitors	Clan	315	0.000799373	0.852256
PF13490.1	Putative zinc-finger	Domain	313	0.000794297	0.85305
CL0509.1	RBP11-like subunits of RNA polymerase	Clan	310	0.000786684	0.853837
PF11049.3	Glycoprotein K1 of Kaposi's sarcoma-associated herpes virus	Domain	308	0.000781609	0.854618
CL0125.13	Peptidase clan CA	Clan	303	0.00076892	0.855387
CL0193.12	Outer membrane beta-barrel protein superfamily	Clan	301	0.000763845	0.856151
PF01194.12	RNA polymerases N / 8 kDa subunit	Domain	299	0.00075877	0.85691
PF00173.23	Cytochrome b5-like Heme/Steroid binding domain	Domain	296	0.000751157	0.857661
CL0274.6	WRKY-GCM1 superfamily	Clan	295	0.000748619	0.85841
PF02823.11	ATP synthase, Delta/Epsilon chain, beta-sandwich domain	Domain	293	0.000743543	0.859153
PF00412.17	LIM domain	Domain	291	0.000738468	0.859892
CL0280.5	PIN domain superfamily	Clan	284	0.000720704	0.860612
CL0121.10	Cystatin-like superfamily	Clan	283	0.000718167	0.86133
CL0126.16	Peptidase clan MA	Clan	281	0.000713091	0.862044
CL0276.6	Nucleotide cyclase superfamily	Clan	280	0.000710553	0.862754
PF13663.1	Domain of unknown function (DUF4148)	Domain	280	0.000710553	0.863465
PF05166.8	YcgL domain	Domain	277	0.00070294	0.864168
PF05135.8	Phage gp6-like head-tail connector protein	Domain	276	0.000700403	0.864868
CL0003.19	Sterile Alpha Motif (SAM) domain	Clan	275	0.000697865	0.865566
CL0287.5	Transthyretin superfamily	Clan	269	0.000682639	0.866248
PF09954.4	Uncharacterized protein conserved in bacteria (DUF2188)	Domain	266	0.000675026	0.866923
CL0034.13	Amidohydrolase superfamily	Clan	265	0.000672488	0.867596
CL0410.2	LEF-8 like region of RNA polymerase Rpb2	Clan	262	0.000664875	0.868261
CL0500.1	Glycine-zipper TM superfamily	Clan	262	0.000664875	0.868926
PF02333.10	Phytase	Domain	258	0.000654724	0.86958
CL0014.20	Class-I Glutamine amidotransferase superfamily	Clan	254	0.000644574	0.870225
CL0052.16	NTN hydrolase superfamily	Clan	253	0.000642036	0.870867
PF04565.11	RNA polymerase Rpb2, domain 3	Domain	253	0.000642036	0.871509
PF00445.13	Ribonuclease T2 family	Domain	252	0.000639498	0.872149
CL0263.6	His-Me finger endonuclease superfamily	Clan	248	0.000629347	0.872778
CL0186.12	Beta propeller clan	Clan	246	0.000624272	0.873402
PF03891.10	Domain of unknown function (DUF333)	Domain	245	0.000621734	0.874024
PF05598.6	Transposase domain (DUF772)	Domain	245	0.000621734	0.874646
CL0050.10	HotDog superfamily	Clan	243	0.000616659	0.875262
CL0033.12	POZ domain superfamily	Clan	242	0.000614121	0.875876
CL0163.9	Calcineurin-like phosphoesterase superfamily	Clan	234	0.00059382	0.87647
CL0192.11	Family A G protein-coupled receptor-like superfamily	Clan	231	0.000586207	0.877056
PF05154.11	TM2 domain	Domain	229	0.000581131	0.877638
CL0042.10	Flavoprotein	Clan	226	0.000573518	0.878211
PF01111.14	Cyclin-dependent kinase regulatory subunit	Domain	225	0.00057098	0.878782
PF07238.9	PilZ domain	Domain	224	0.000568443	0.879351
CL0254.7	Thiamin diphosphate-binding superfamily	Clan	223	0.000565905	0.879916
CL0093.12	Peptidase clan CD	Clan	222	0.000563367	0.88048
CL0049.13	Tudor domain 'Royal family'	Clan	221	0.00056083	0.881041
CL0261.5	NUDIX superfamily	Clan	221	0.00056083	0.881601
CL0208.9	Ubiquitin conjugating enzyme like superfamily	Clan	219	0.000555754	0.882157
PF01386.14	Ribosomal L25p family	Domain	219	0.000555754	0.882713
PF03889.8	Domain of unknown function	Domain	217	0.000550679	0.883264
PF01035.15	6-O-methylguanine DNA methyltransferase, DNA binding domain	Domain	214	0.000543066	0.883807
CL0031.11	Phosphatase superfamily	Clan	210	0.000532915	0.88434
CL0431.2	Profilin-like superfamily	Clan	210	0.000532915	0.884873
PF00250.13	Fork head domain	Domain	210	0.000532915	0.885405
CL0067.11	SIS domain fold	Clan	207	0.000525302	0.885931
PF01337.13	Barstar (barnase inhibitor)	Domain	206	0.000522764	0.886454
CL0246.6	Isomerase,CoA transferase & Translation initiation factor Superfamily	Clan	205	0.000520227	0.886974
CL0183.12	PAS domain clan	Clan	202	0.000512614	0.887486
PF01826.12	Trypsin Inhibitor like cysteine rich domain	Domain	202	0.000512614	0.887999
CL0073.11	Beta-sandwich DNA-binding domain	Clan	200	0.000507538	0.888507
CL0110.10	Glycosyl transferase clan GT-A	Clan	199	0.000505001	0.889012
CL0066.12	Beta-trefoil superfamily	Clan	198	0.000502463	0.889514
CL0116.11	Calycin superfamily	Clan	197	0.000499925	0.890014
CL0469.1	lambda integrase N-terminal domain	Clan	197	0.000499925	0.890514
PF00119.15	ATP synthase A chain	Domain	197	0.000499925	0.891014
PF03144.20	Elongation factor Tu domain 2	Domain	197	0.000499925	0.891514
PF00563.15	EAL domain	Domain	196	0.000497387	0.892011
CL0390.2	FYVE/PHD zinc finger superfamily	Clan	195	0.00049485	0.892506
PF13619.1	KTSC domain	Domain	194	0.000492312	0.892998
PF12637.2	TSCPD domain	Domain	194	0.000492312	0.893491
CL0256.5	Enolase like TIM barrel	Clan	192	0.000487237	0.893978
CL0271.5	F-box-like domain	Clan	192	0.000487237	0.894465
PF01065.14	Hexon, adenovirus major coat protein, N-terminal domain	Domain	190	0.000482161	0.894947
PF12652.2	CotJB protein	Domain	190	0.000482161	0.895429
CL0081.11	MBD-like DNA-binding domain	Clan	189	0.000479624	0.895909
CL0370.2	Uteroglobin-like superfamily	Clan	188	0.000477086	0.896386
PF05207.8	CSL zinc finger	Domain	186	0.000472011	0.896858
CL0056.10	C-type lectin-like superfamily	Clan	183	0.000464397	0.897322
PF00718.15	Polyomavirus coat protein	Domain	183	0.000464397	0.897787
CL0275.7	HAS-barrel superfamily	Clan	180	0.000456784	0.898244
PF01320.13	Colicin immunity protein / pyocin immunity protein	Domain	180	0.000456784	0.8987
PF02022.14	Integrase Zinc binding domain	Domain	179	0.000454247	0.899155
CL0270.5	Isocitrate/Isopropylmalate dehydrogenase-like superfamily	Clan	176	0.000446634	0.899601
CL0475.1	Cyclophilin-like superfamily	Clan	176	0.000446634	0.900048
PF05047.11	Mitochondrial ribosomal protein L51 / S25 / CI-B8 domain	Domain	176	0.000446634	0.900495
PF00367.15	phosphotransferase system, EIIB	Domain	175	0.000444096	0.900939
CL0051.12	NTF2-like superfamily	Clan	168	0.000426332	0.901365
PF00254.23	FKBP-type peptidyl-prolyl cis-trans isomerase	Domain	167	0.000423794	0.901789
CL0108.14	Actin-like ATPase Superfamily	Clan	166	0.000421257	0.90221
PF08891.6	YfcL protein	Domain	166	0.000421257	0.902631
PF06150.7	ChaB	Domain	164	0.000416181	0.903048
CL0329.2	Ribosomal protein S5 domain 2-like superfamily	Clan	161	0.000408568	0.903456
CL0144.11	Periplasmic binding protein like	Clan	160	0.000406031	0.903862
CL0299.3	Peptidase clan SF	Clan	159	0.000403493	0.904266
PF00285.16	Citrate synthase	Domain	159	0.000403493	0.904669
PF07411.7	Domain of unknown function (DUF1508)	Domain	159	0.000403493	0.905073
CL0059.13	Six-hairpin glycosidase superfamily	Clan	158	0.000400955	0.905474
PF01042.16	Endoribonuclease L-PSP	Domain	158	0.000400955	0.905875
CL0489.1	Type III antifreeze and spore coat polysaccharide	Clan	157	0.000398417	0.906273
PF04418.7	Domain of unknown function (DUF543)	Domain	157	0.000398417	0.906671
CL0202.9	Galactose-binding domain-like superfamily	Clan	154	0.000390804	0.907062
CL0107.10	KOW domain	Clan	153	0.000388267	0.90745
PF00079.15	Serpin (serine protease inhibitor)	Domain	153	0.000388267	0.907839
PF00228.15	Bowman-Birk serine protease inhibitor family	Domain	151	0.000383191	0.908222
CL0497.1	Glutathione S-transferase, C-terminal domain	Clan	150	0.000380654	0.908603
PF00080.15	Copper/zinc superoxide dismutase (SODC)	Domain	149	0.000378116	0.908981
CL0013.16	Serine beta-lactamase-like superfamily	Clan	147	0.000373041	0.909354
CL0087.11	Acyl-CoA dehydrogenase, C-terminal domain-like	Clan	147	0.000373041	0.909727
CL0149.10	CoA-dependent acyltransferase superfamily	Clan	147	0.000373041	0.9101
PF10385.4	RNA polymerase beta subunit external 1 domain	Domain	147	0.000373041	0.910473
PF03784.8	Cyclotide family	Domain	146	0.000370503	0.910843
PF00736.14	EF-1 guanine nucleotide exchange domain	Domain	146	0.000370503	0.911214
CL0260.6	Nucleotidyltransferase superfamily	Clan	145	0.000367965	0.911582
PF04972.12	BON domain	Domain	144	0.000365428	0.911947
PF00244.15	14-3-3 protein	Domain	143	0.00036289	0.91231
PF13356.1	Domain of unknown function (DUF4102)	Domain	143	0.00036289	0.912673
PF06446.7	Hepcidin	Domain	142	0.000360352	0.913033
CL0265.5	HIT superfamily	Clan	141	0.000357814	0.913391
PF00200.18	Disintegrin	Domain	140	0.000355277	0.913746
PF05699.9	hAT family dimerisation domain	Domain	139	0.000352739	0.914099
CL0155.9	Carbohydrate binding domain 14/19 clan	Clan	138	0.000350201	0.914449
CL0352.2	WXG100-A/WXG100-B dimer	Clan	138	0.000350201	0.9148
CL0179.12	ATP-grasp superfamily	Clan	137	0.000347664	0.915147
PF07835.7	Bacterial aa3 type cytochrome c oxidase subunit IV	Domain	137	0.000347664	0.915495
PF13973.1	Domain of unknown function (DUF4222)	Domain	136	0.000345126	0.91584
PF00435.16	Spectrin repeat	Domain	136	0.000345126	0.916185
PF13193.1	Domain of unknown function (DUF4009)	Domain	135	0.000342588	0.916528
PF01526.12	Tn3 transposase DDE domain	Domain	133	0.000337513	0.916865
PF10413.4	Amino terminal of the G-protein receptor rhodopsin	Domain	133	0.000337513	0.917203
PF05360.9	yiaA/B two helix domain	Domain	133	0.000337513	0.91754
PF13451.1	Probable zinc-binding domain	Domain	133	0.000337513	0.917878
PF00274.14	Fructose-bisphosphate aldolase class-I	Domain	132	0.000334975	0.918213
PF01191.14	RNA polymerase Rpb5, C-terminal domain	Domain	129	0.000327362	0.91854
PF02957.10	TT viral ORF2	Domain	129	0.000327362	0.918867
CL0204.9	Bacterial adhesin superfamily	Clan	128	0.000324824	0.919192
PF00881.19	Nitroreductase family	Domain	128	0.000324824	0.919517
CL0106.11	6-phosphogluconate dehydrogenase C-terminal-like superfamily	Clan	126	0.000319749	0.919837
CL0041.11	Death Domain Superfamily	Clan	125	0.000317211	0.920154
CL0334.2	Tetrahydrobiopterin biosynthesis-like enzyme superfamily	Clan	125	0.000317211	0.920471
PF00542.14	Ribosomal protein L7/L12 C-terminal domain	Domain	125	0.000317211	0.920789
PF04992.9	RNA polymerase Rpb1, domain 6	Domain	124	0.000314674	0.921103
PF05406.10	WGR domain	Domain	123	0.000312136	0.921415
CL0447.1	DUF1304/DUF3784 clan	Clan	119	0.000301985	0.921717
PF06440.6	DNA polymerase III, theta subunit	Domain	119	0.000301985	0.922019
CL0214.11	UBA superfamily	Clan	118	0.000299448	0.922319
CL0128.10	von Willebrand factor type A	Clan	117	0.00029691	0.922616
PF02961.9	Barrier to autointegration factor	Domain	117	0.00029691	0.922913
PF01253.17	Translation initiation factor SUI1	Domain	117	0.00029691	0.923209
CL0169.9	Rep-like domain	Clan	116	0.000294372	0.923504
CL0381.2	Metallo-hydrolase/oxidoreductase superfamily	Clan	114	0.000289297	0.923793
PF01775.12	Ribosomal L18ae/LX protein domain	Domain	114	0.000289297	0.924082
PF00397.21	WW domain	Domain	114	0.000289297	0.924372
PF02255.11	PTS system, Lactose/Cellobiose specific IIA subunit	Domain	113	0.000286759	0.924658
PF08863.5	YolD-like protein	Domain	113	0.000286759	0.924945
CL0030.14	Ion channel (VIC) superfamily	Clan	112	0.000284221	0.925229
PF00594.15	Vitamin K-dependent carboxylation/gamma-carboxyglutamic (GLA) domain	Domain	112	0.000284221	0.925514
PF02880.11	Phosphoglucomutase/phosphomannomutase, alpha/beta/alpha domain III	Domain	112	0.000284221	0.925798
PF02258.11	Shiga-like toxin beta subunit	Domain	111	0.000281684	0.92608
PF02777.13	Iron/manganese superoxide dismutases, C-terminal domain	Domain	111	0.000281684	0.926361
CL0199.10	Double Psi beta barrel glucanase	Clan	109	0.000276608	0.926638
CL0209.9	Bet V 1 like	Clan	109	0.000276608	0.926914
PF01451.16	Low molecular weight phosphotyrosine protein phosphatase	Domain	109	0.000276608	0.927191
PF01161.15	Phosphatidylethanolamine-binding protein	Domain	109	0.000276608	0.927468
PF02427.12	Photosystem I reaction centre subunit IV / PsaE	Domain	109	0.000276608	0.927744
PF01815.11	Rop protein	Domain	109	0.000276608	0.928021
CL0369.2	Glycosyl hydrolase domain superfamily	Clan	108	0.000274071	0.928295
CL0178.14	PUA/ASCH superfamily	Clan	107	0.000271533	0.928567
CL0188.8	Calponin homology domain	Clan	107	0.000271533	0.928838
PF00237.14	Ribosomal protein L22p/L17e	Domain	107	0.000271533	0.92911
CL0151.10	Pyruvate kinase-like TIM barrel superfamily	Clan	106	0.000268995	0.929379
PF00571.23	CBS domain	Domain	106	0.000268995	0.929648
PF00238.14	Ribosomal protein L14p/L23e	Domain	106	0.000268995	0.929917
PF01383.16	CpcD/allophycocyanin linker domain	Domain	105	0.000266458	0.930183
PF13808.1	DDE_Tnp_1-associated	Domain	105	0.000266458	0.93045
CL0160.9	Cobalamin-independent synthase	Clan	104	0.00026392	0.930713
PF13986.1	Domain of unknown function (DUF4224)	Domain	104	0.00026392	0.930977
CL0065.13	Cyclin-like superfamily	Clan	103	0.000261382	0.931239
CL0244.7	PGBD superfamily	Clan	103	0.000261382	0.9315
PF03777.8	Small secreted domain (DUF320)	Domain	103	0.000261382	0.931761
PF00206.15	Lyase	Domain	103	0.000261382	0.932023
PF00189.15	Ribosomal protein S3, C-terminal domain	Domain	103	0.000261382	0.932284
CL0302.4	Arginase/deacetylase superfamily	Clan	101	0.000256307	0.932541
CL0504.1	Phage tail beta-barrel superfamily	Clan	101	0.000256307	0.932797
PF00084.15	Sushi domain (SCR repeat)	Domain	101	0.000256307	0.933053
CL0266.7	PH domain-like superfamily	Clan	100	0.000253769	0.933307
PF08922.6	Domain of unknown function (DUF1905)	Domain	99	0.000251231	0.933558
PF00051.13	Kringle domain	Domain	96	0.000243618	0.933802
PF12674.2	Putative zinc ribbon domain	Domain	96	0.000243618	0.934045
CL0071.10	Histidine phosphatase superfamily	Clan	95	0.000241081	0.934286
CL0477.1	DNA methylase specificity domain	Clan	95	0.000241081	0.934528
PF05449.6	Protein of unknown function (DUF754)	Domain	95	0.000241081	0.934769
PF05901.6	Excalibur calcium-binding domain	Domain	95	0.000241081	0.93501
PF05120.7	Gas vesicle protein G	Domain	95	0.000241081	0.935251
PF08860.5	Domain of unknown function (DUF1827)	Domain	94	0.000238543	0.935489
PF00104.25	Ligand-binding domain of nuclear hormone receptor	Domain	94	0.000238543	0.935728
CL0341.2	LDH C-terminal domain-like superfamily	Clan	93	0.000236005	0.935964
PF00017.19	SH2 domain	Domain	93	0.000236005	0.9362
PF00303.14	Thymidylate synthase	Domain	93	0.000236005	0.936436
CL0020.23	Tetratrico peptide repeat superfamily	Clan	92	0.000233468	0.936669
PF05485.7	THAP domain	Domain	92	0.000233468	0.936903
CL0060.10	DNA clamp superfamily	Clan	91	0.00023093	0.937134
CL0325.2	Formate/glycerate dehydrogenase catalytic domain-like superfamily	Clan	90	0.000228392	0.937362
PF00086.13	Thyroglobulin type-1 repeat	Domain	90	0.000228392	0.937591
PF08997.5	Ubiquinol-cytochrome C reductase complex, 6.4kD protein	Domain	90	0.000228392	0.937819
CL0164.11	CUB clan	Clan	89	0.000225855	0.938045
PF13135.1	Protein of unknown function (DUF3947)	Domain	89	0.000225855	0.938271
PF00538.14	linker histone H1 and H5 family	Domain	89	0.000225855	0.938497
PF04319.8	NifZ domain	Domain	89	0.000225855	0.938722
PF00081.17	Iron/manganese superoxide dismutases, alpha-hairpin domain	Domain	89	0.000225855	0.938948
PF00199.14	Catalase	Domain	88	0.000223317	0.939172
PF08734.6	GYD domain	Domain	88	0.000223317	0.939395
CL0237.6	HD/PDEase superfamily	Clan	87	0.000220779	0.939616
CL0317.2	Multiheme cytochrome superfamily	Clan	87	0.000220779	0.939836
PF00869.15	Flavivirus glycoprotein, central and dimerisation domains	Domain	87	0.000220779	0.940057
PF13974.1	YebO-like protein	Domain	87	0.000220779	0.940278
PF00188.21	Cysteine-rich secretory protein family	Domain	86	0.000218241	0.940496
PF02081.10	Tryptophan RNA-binding attenuator protein	Domain	86	0.000218241	0.940714
CL0170.9	Peptidase MD	Clan	85	0.000215704	0.94093
CL0467.1	Phosphoribosyl transferase like	Clan	84	0.000213166	0.941143
PF00068.14	Phospholipase A2	Domain	84	0.000213166	0.941356
PF05036.8	Sporulation related domain	Domain	84	0.000213166	0.94157
PF08858.5	IDEAL domain	Domain	83	0.000210628	0.94178
CL0196.10	DSRM-like clan	Clan	82	0.000208091	0.941988
CL0339.2	PFL-like glycyl radical enzyme superfamily	Clan	82	0.000208091	0.942196
PF00177.16	Ribosomal protein S7p/S5e	Domain	82	0.000208091	0.942405
PF14086.1	Domain of unknown function (DUF4266)	Domain	81	0.000205553	0.94261
PF00786.23	P21-Rho-binding domain	Domain	81	0.000205553	0.942816
CL0127.10	ClpP/Crotonase superfamily	Clan	79	0.000200478	0.943016
CL0161.10	GAF domain-like	Clan	79	0.000200478	0.943217
CL0277.5	FAD-linked oxidase C-terminal domain superfamily	Clan	79	0.000200478	0.943417
CL0336.2	FMN-binding split barrel superfamily	Clan	79	0.000200478	0.943618
CL0327.2	Pilus subunit	Clan	78	0.00019794	0.943816
CL0331.2	General secretion pathway protein M	Clan	78	0.00019794	0.944013
CL0408.2	Purine and uridine phosphorylase superfamily	Clan	78	0.00019794	0.944211
PF03994.9	Domain of Unknown Function (DUF350)	Domain	78	0.00019794	0.944409
PF00598.14	Influenza Matrix protein (M1)	Domain	78	0.00019794	0.944607
PF02201.13	SWIB/MDM2 domain	Domain	78	0.00019794	0.944805
CL0040.15	Class II aminoacyl-tRNA and Biotin synthetases	Clan	77	0.000195402	0.945001
PF03477.11	ATP cone domain	Domain	77	0.000195402	0.945196
PF08940.6	Domain of unknown function (DUF1918)	Domain	77	0.000195402	0.945391
PF12823.2	Domain of unknown function (DUF3817)	Domain	77	0.000195402	0.945587
PF00334.14	Nucleoside diphosphate kinase	Domain	76	0.000192865	0.94578
PF00162.14	Phosphoglycerate kinase	Domain	76	0.000192865	0.945973
CL0096.10	Peptidase Inhibitor Clan IE	Clan	75	0.000190327	0.946163
PF02878.11	Phosphoglucomutase/phosphomannomutase, alpha/beta/alpha domain I	Domain	75	0.000190327	0.946353
PF04965.9	Gene 25-like lysozyme	Domain	74	0.000187789	0.946541
CL0100.11	C1q and TNF superfamily	Clan	73	0.000185251	0.946726
CL0388.2	Fatty acid responsive transcription factor FadR, C-terminal domain	Clan	72	0.000182714	0.946909
PF00557.19	Metallopeptidase family M24	Domain	72	0.000182714	0.947092
PF00673.16	ribosomal L5P family C-terminus	Domain	72	0.000182714	0.947274
CL0227.7	Enolase N-terminal domain-like superfamily	Clan	71	0.000180176	0.947455
CL0153.9	dUTPase like superfamily	Clan	70	0.000177638	0.947632
CL0332.2	Acetyl-decarboxylase like superfamily	Clan	70	0.000177638	0.94781
CL0479.1	Phospholipase D superfamily	Clan	70	0.000177638	0.947987
PF05627.6	Cleavage site for pathogenic type III effector avirulence factor Avr	Domain	70	0.000177638	0.948165
PF00690.21	Cation transporter/ATPase, N-terminus	Domain	70	0.000177638	0.948343
PF08958.5	Domain of unknown function (DUF1871)	Domain	70	0.000177638	0.94852
PF03110.9	SBP domain	Domain	70	0.000177638	0.948698
PF00530.13	Scavenger receptor cysteine-rich domain	Domain	70	0.000177638	0.948876
CL0319.2	SHS2 domain	Clan	69	0.000175101	0.949051
CL0345.2	Aerolysin/ETX pore-forming domain superfamily	Clan	69	0.000175101	0.949226
CL0437.2	Transcription elongation factor G C-terminal	Clan	69	0.000175101	0.949401
PF05922.11	Peptidase inhibitor I9	Domain	69	0.000175101	0.949576
PF02406.12	MmoB/DmpM family	Domain	69	0.000175101	0.949751
PF08827.6	Domain of unknown function (DUF1805)	Domain	68	0.000172563	0.949924
PF00632.20	HECT-domain (ubiquitin-transferase)	Domain	68	0.000172563	0.950096
PF04383.8	KilA-N domain	Domain	68	0.000172563	0.950269
CL0122.9	Chorismate lyase/UTRA superfamily	Clan	67	0.000170025	0.950439
PF08846.5	Domain of unknown function (DUF1816)	Domain	67	0.000170025	0.950609
PF08289.6	Influenza Matrix protein (M1) C-terminal domain	Domain	67	0.000170025	0.950779
PF00088.13	Trefoil (P-type) domain	Domain	67	0.000170025	0.950949
CL0480.1	Ribosomal L1 protein superfamily	Clan	66	0.000167488	0.951116
PF02807.10	ATP:guanido phosphotransferase, N-terminal domain	Domain	66	0.000167488	0.951284
PF07205.6	Domain of unknown function (DUF1413)	Domain	66	0.000167488	0.951451
PF08930.5	Domain of unknown function (DUF1912)	Domain	66	0.000167488	0.951619
PF04397.10	LytTr DNA-binding domain	Domain	66	0.000167488	0.951786
CL0213.7	Sea anemone toxin k like	Clan	65	0.00016495	0.951951
PF08809.6	Phage related hypothetical protein (DUF1799)	Domain	65	0.00016495	0.952116
PF00082.17	Subtilase family	Domain	65	0.00016495	0.952281
CL0269.6	Maf/Ham1 superfamily	Clan	64	0.000162412	0.952444
PF00187.14	Chitin recognition protein	Domain	64	0.000162412	0.952606
PF00410.14	Ribosomal protein S8	Domain	64	0.000162412	0.952768
CL0333.2	Gamma-Crystallin-like superfamily	Clan	63	0.000159875	0.952928
PF13655.1	N-terminal domain of reverse transcriptase	Domain	63	0.000159875	0.953088
PF08970.5	Sporulation inhibitor A	Domain	63	0.000159875	0.953248
PF04993.8	TfoX N-terminal domain	Domain	63	0.000159875	0.953408
CL0035.14	Peptidase clan MH/MC/MF	Clan	62	0.000157337	0.953565
CL0080.10	Mss4-like superfamily	Clan	62	0.000157337	0.953723
CL0173.9	STIR superfamily	Clan	62	0.000157337	0.95388
PF00194.16	Eukaryotic-type carbonic anhydrase	Domain	62	0.000157337	0.954037
PF08962.6	Domain of unknown function (DUF1876)	Domain	62	0.000157337	0.954195
PF13828.1	Domain of unknown function (DUF4190)	Domain	62	0.000157337	0.954352
PF06429.8	Flagellar basal body rod FlgEFG protein C-terminal	Domain	62	0.000157337	0.954509
CL0076.10	Riboflavin synthase/Ferredoxin reductase FAD binding domain	Clan	61	0.000154799	0.954664
PF02941.10	Ferredoxin thioredoxin reductase variable alpha chain	Domain	61	0.000154799	0.954819
PF05199.8	GMC oxidoreductase	Domain	61	0.000154799	0.954974
CL0068.10	RIIa-like fold	Clan	60	0.000152261	0.955126
CL0268.5	Pectate lyase-like beta helix	Clan	60	0.000152261	0.955278
PF12121.3	Dermaseptin	Domain	60	0.000152261	0.955431
PF00590.15	Tetrapyrrole (Corrin/Porphyrin) Methylases	Domain	60	0.000152261	0.955583
CL0272.5	RGS-like superfamily	Clan	59	0.000149724	0.955733
CL0306.2	LEM/SAP HeH motif	Clan	59	0.000149724	0.955882
PF10431.4	C-terminal, D2-small domain, of ClpB protein	Domain	59	0.000149724	0.956032
PF00289.17	Carbamoyl-phosphate synthase L chain, N-terminal domain	Domain	59	0.000149724	0.956182
PF09291.5	Domain of unknown function (DUF1968)	Domain	59	0.000149724	0.956331
PF09442.5	Domain of unknown function (DUF2018)	Domain	59	0.000149724	0.956481
PF05754.9	Domain of unknown function (DUF834)	Domain	59	0.000149724	0.956631
PF08971.6	Glycogen synthesis protein	Domain	59	0.000149724	0.956781
PF00351.16	Biopterin-dependent aromatic amino acid hydroxylase	Domain	58	0.000147186	0.956928
PF02142.17	MGS-like domain	Domain	58	0.000147186	0.957075
PF00635.21	MSP (Major sperm protein) domain	Domain	58	0.000147186	0.957222
PF02503.12	Polyphosphate kinase middle domain	Domain	58	0.000147186	0.957369
PF00596.16	Class II Aldolase and Adducin N-terminal domain	Domain	57	0.000144648	0.957514
PF00439.20	Bromodomain	Domain	57	0.000144648	0.957659
PF00565.12	Staphylococcal nuclease homologue	Domain	57	0.000144648	0.957803
CL0006.18	Protein kinase C, C1 domain	Clan	56	0.000142111	0.957945
CL0092.10	Actin depolymerizing Factor	Clan	56	0.000142111	0.958087
CL0154.9	C2 superfamily	Clan	56	0.000142111	0.95823
PF01845.12	CcdB protein	Domain	56	0.000142111	0.958372
PF01584.14	CheW-like domain	Domain	56	0.000142111	0.958514
PF03372.18	Endonuclease/Exonuclease/phosphatase family	Domain	56	0.000142111	0.958656
PF02781.11	Glucose-6-phosphate dehydrogenase, C-terminal domain	Domain	56	0.000142111	0.958798
PF01156.14	Inosine-uridine preferring nucleoside hydrolase	Domain	56	0.000142111	0.95894
PF00185.19	Aspartate/ornithine carbamoyltransferase, Asp/Orn binding domain	Domain	55	0.000139573	0.95908
CL0077.10	PCMH-like FAD binding	Clan	54	0.000137035	0.959217
CL0298.3	tRNA-binding arm superfamily	Clan	54	0.000137035	0.959354
PF01510.20	N-acetylmuramoyl-L-alanine amidase	Domain	54	0.000137035	0.959491
PF08865.6	Domain of unknown function (DUF1830)	Domain	54	0.000137035	0.959628
PF13438.1	Domain of unknown function (DUF4113)	Domain	54	0.000137035	0.959765
PF08702.5	Fibrinogen alpha/beta chain family	Domain	54	0.000137035	0.959902
PF08301.8	Hepatitis C virus non-structural 5a domain 1b	Domain	54	0.000137035	0.960039
PF12161.3	HsdM N-terminal domain	Domain	54	0.000137035	0.960176
PF09383.5	NIL domain	Domain	54	0.000137035	0.960313
CL0458.1	Class II aaRS Anticodon-binding domain-like	Clan	53	0.000134498	0.960448
PF04997.7	RNA polymerase Rpb1, domain 1	Domain	53	0.000134498	0.960582
CL0085.12	DHS-like NAD/FAD-binding domain	Clan	52	0.00013196	0.960714
CL0212.7	SNARE-like superfamily	Clan	52	0.00013196	0.960846
CL0387.2	Dihydrofolate reductase-like	Clan	52	0.00013196	0.960978
PF06758.8	Repeat of unknown function (DUF1220)	Domain	52	0.00013196	0.96111
PF01819.12	Levivirus coat protein	Domain	52	0.00013196	0.961242
CL0223.6	MACRO domain superfamily	Clan	51	0.000129422	0.961371
PF03471.12	Transporter associated domain	Domain	51	0.000129422	0.961501
PF00482.18	Type II secretion system (T2SS), protein F	Domain	51	0.000129422	0.96163
CL0091.10	Ferredoxin / Ferric reductase-like NAD binding	Clan	50	0.000126885	0.961757
CL0508.1	L,D-transpeptidase catalytic domain	Clan	50	0.000126885	0.961884
PF08213.6	Mitochondrial domain of unknown function (DUF1713)	Domain	50	0.000126885	0.962011
PF01395.17	PBP/GOBP family	Domain	50	0.000126885	0.962138
PF00027.24	Cyclic nucleotide-binding domain	Domain	49	0.000124347	0.962262
PF00148.14	Nitrogenase component 1 type Oxidoreductase	Domain	49	0.000124347	0.962386
PF07983.8	X8 domain	Domain	49	0.000124347	0.962511
CL0245.7	EDD superfamily	Clan	48	0.000121809	0.962632
PF02771.11	Acyl-CoA dehydrogenase, N-terminal domain	Domain	48	0.000121809	0.962754
PF00231.14	ATP synthase	Domain	48	0.000121809	0.962876
PF00296.15	Luciferase-like monooxygenase	Domain	48	0.000121809	0.962998
PF08980.5	Domain of unknown function (DUF1883)	Domain	48	0.000121809	0.96312
PF12636.2	Protein of unknown function (DUF3781)	Domain	48	0.000121809	0.963242
PF00552.16	Integrase DNA binding domain	Domain	48	0.000121809	0.963363
PF01327.16	Polypeptide deformylase	Domain	48	0.000121809	0.963485
PF04560.15	RNA polymerase Rpb2, domain 7	Domain	48	0.000121809	0.963607
PF13950.1	UDP-glucose 4-epimerase C-term subunit	Domain	47	0.000119271	0.963726
PF01378.12	B domain	Domain	47	0.000119271	0.963846
PF09446.5	VMA21-like domain	Domain	47	0.000119271	0.963965
PF13280.1	WYL domain	Domain	47	0.000119271	0.964084
PF05253.7	U11-48K-like CHHC zinc finger	Domain	47	0.000119271	0.964203
PF00964.12	Elicitin	Domain	46	0.000116734	0.96432
PF06399.8	GTP cyclohydrolase I feedback regulatory protein (GFRP)	Domain	46	0.000116734	0.964437
PF02428.10	Potato type II proteinase inhibitor family	Domain	46	0.000116734	0.964554
PF00643.19	B-box zinc finger	Domain	46	0.000116734	0.96467
PF00172.13	Fungal Zn(2)-Cys(6) binuclear cluster domain	Domain	46	0.000116734	0.964787
PF01355.12	High potential iron-sulfur protein	Domain	45	0.000114196	0.964901
PF08671.5	Anti-repressor SinI	Domain	45	0.000114196	0.965015
CL0062.11	APC superfamily	Clan	44	0.000111658	0.965127
CL0078.11	DNA/RNA ligase superfamily	Clan	44	0.000111658	0.965239
PF01412.13	Putative GTPase activating protein for Arf	Domain	44	0.000111658	0.96535
PF12911.2	N-terminal TM domain of oligopeptide transport permease C	Domain	44	0.000111658	0.965462
PF01357.16	Pollen allergen	Domain	44	0.000111658	0.965574
PF03946.9	Ribosomal protein L11, N-terminal domain	Domain	44	0.000111658	0.965685
PF00347.18	Ribosomal protein L6	Domain	44	0.000111658	0.965797
PF02268.11	Transcription initiation factor IIA, gamma subunit, helical domain	Domain	44	0.000111658	0.965909
PF07484.7	Phage Tail Collar Domain	Domain	43	0.000109121	0.966018
PF00487.19	Fatty acid desaturase	Domain	43	0.000109121	0.966127
PF04205.9	FMN-binding domain	Domain	43	0.000109121	0.966236
PF01652.13	Eukaryotic initiation factor 4E	Domain	43	0.000109121	0.966345
PF02751.9	Transcription initiation factor IIA, gamma subunit	Domain	43	0.000109121	0.966454
PF03167.14	Uracil DNA glycosylase superfamily	Domain	43	0.000109121	0.966563
CL0166.10	PRD domain superfamily	Clan	42	0.000106583	0.96667
PF05121.7	Gas vesicle protein K	Domain	42	0.000106583	0.966777
CL0134.11	Peptidase clan CE	Clan	41	0.000104045	0.966881
CL0413.2	Toprim domain	Clan	41	0.000104045	0.966985
PF10417.4	C-terminal domain of 1-Cys peroxiredoxin	Domain	41	0.000104045	0.967089
PF02738.13	Molybdopterin-binding domain of aldehyde dehydrogenase	Domain	41	0.000104045	0.967193
PF01741.13	Large-conductance mechanosensitive channel, MscL	Domain	41	0.000104045	0.967297
PF00484.14	Carbonic anhydrase	Domain	41	0.000104045	0.967401
PF02773.11	S-adenosylmethionine synthetase, C-terminal domain	Domain	41	0.000104045	0.967505
CL0043.10	Chelatase Superfamily	Clan	40	0.000101508	0.967606
CL0103.10	Galactose Mutarotase-like superfamily	Clan	40	0.000101508	0.967708
CL0240.6	PFK-like superfamily	Clan	40	0.000101508	0.967809
PF05730.6	CFEM domain	Domain	40	0.000101508	0.967911
PF12655.2	Domain of unknown function (DUF3787)	Domain	40	0.000101508	0.968012
PF13700.1	Domain of unknown function (DUF4158)	Domain	40	0.000101508	0.968114
PF08246.7	Cathepsin propeptide inhibitor domain (I29)	Domain	40	0.000101508	0.968215
PF02970.11	Tubulin binding cofactor A	Domain	40	0.000101508	0.968317
CL0291.5	Nucleotidyltransferase substrate binding domain	Clan	39	9.897e-05	0.968416
PF00551.14	Formyl transferase	Domain	39	9.897e-05	0.968515
PF01725.11	Ham1 family	Domain	39	9.897e-05	0.968614
PF02229.11	Transcriptional Coactivator p15 (PC4)	Domain	39	9.897e-05	0.968713
CL0512.1	CRAL-TRIO domain superfamily	Clan	38	9.64323e-05	0.968809
PF00298.14	Ribosomal protein L11, RNA binding domain	Domain	38	9.64323e-05	0.968906
CL0264.5	SGNH hydrolase superfamily	Clan	37	9.38946e-05	0.969
PF07877.6	Protein of unknown function (DUF1661)	Domain	37	9.38946e-05	0.969093
PF03441.9	FAD binding domain of DNA photolyase	Domain	37	9.38946e-05	0.969187
PF03951.14	Glutamine synthetase, beta-Grasp domain	Domain	37	9.38946e-05	0.969281
PF06411.6	HdeA/HdeB family	Domain	37	9.38946e-05	0.969375
PF12354.3	Bacterial adhesion/invasion protein N terminal	Domain	37	9.38946e-05	0.969469
PF01195.14	Peptidyl-tRNA hydrolase	Domain	37	9.38946e-05	0.969563
PF08999.5	Surfactant protein C, N terminal propeptide	Domain	37	9.38946e-05	0.969657
CL0407.2	TATA-binding protein like	Clan	36	9.13569e-05	0.969748
PF04879.11	Molybdopterin oxidoreductase Fe4S4 domain	Domain	36	9.13569e-05	0.96984
CL0310.2	DinB-like superfamily	Clan	35	8.88192e-05	0.969928
PF01302.20	CAP-Gly domain	Domain	35	8.88192e-05	0.970017
PF13953.1	PapC C-terminal domain	Domain	35	8.88192e-05	0.970106
PF00348.12	Polyprenyl synthetase	Domain	35	8.88192e-05	0.970195
PF00314.12	Thaumatin family	Domain	35	8.88192e-05	0.970284
CL0521.1	Sec14-like superfamily of golgi trafficking	Clan	34	8.62815e-05	0.97037
PF03861.9	ANTAR domain	Domain	34	8.62815e-05	0.970456
PF02431.10	Chalcone-flavanone isomerase	Domain	34	8.62815e-05	0.970542
PF08986.5	Domain of unknown function (DUF1889)	Domain	34	8.62815e-05	0.970629
PF10437.4	Bacterial lipoate protein ligase C-terminus	Domain	34	8.62815e-05	0.970715
PF02979.11	Nitrile hydratase, alpha chain	Domain	34	8.62815e-05	0.970801
PF02729.16	Aspartate/ornithine carbamoyltransferase, carbamoyl-P binding domain	Domain	34	8.62815e-05	0.970888
PF00545.15	ribonuclease	Domain	34	8.62815e-05	0.970974
PF00321.12	Plant thionin	Domain	34	8.62815e-05	0.97106
PF13146.1	TRL-like protein family	Domain	34	8.62815e-05	0.971146
CL0088.14	Alkaline phosphatase-like	Clan	33	8.37438e-05	0.97123
PF00710.15	Asparaginase	Domain	33	8.37438e-05	0.971314
PF09713.5	Plant protein 1589 of unknown function (A_thal_3526)	Domain	33	8.37438e-05	0.971398
PF13657.1	HipA N-terminal domain	Domain	33	8.37438e-05	0.971481
PF00719.14	Inorganic pyrophosphatase	Domain	33	8.37438e-05	0.971565
PF02910.15	Fumarate reductase flavoprotein C-term	Domain	33	8.37438e-05	0.971649
PF13966.1	zinc-binding in reverse transcriptase	Domain	33	8.37438e-05	0.971733
CL0143.14	Beta fructosidase superfamily	Clan	32	8.12061e-05	0.971814
CL0279.5	YqeY-like superfamily	Clan	32	8.12061e-05	0.971895
PF03123.10	CAT RNA binding domain	Domain	32	8.12061e-05	0.971976
PF02812.13	Glu/Leu/Phe/Val dehydrogenase, dimerisation domain	Domain	32	8.12061e-05	0.972057
PF00958.17	GMP synthase C terminal domain	Domain	32	8.12061e-05	0.972139
PF02315.11	Methanol dehydrogenase beta subunit	Domain	32	8.12061e-05	0.97222
PF01416.15	tRNA pseudouridine synthase	Domain	32	8.12061e-05	0.972301
CL0145.13	Golgi-transport	Clan	31	7.86684e-05	0.97238
CL0409.2	GTPase activation domain superfamily	Clan	31	7.86684e-05	0.972458
CL0417.2	BIR-like domains	Clan	31	7.86684e-05	0.972537
PF13838.1	Clathrin-H-link	Domain	31	7.86684e-05	0.972616
PF00204.20	DNA gyrase B	Domain	31	7.86684e-05	0.972694
PF02221.10	ML domain	Domain	31	7.86684e-05	0.972773
PF01915.17	Glycosyl hydrolase family 3 C-terminal domain	Domain	31	7.86684e-05	0.972852
PF00305.14	Lipoxygenase	Domain	31	7.86684e-05	0.97293
PF04998.12	RNA polymerase Rpb1, domain 5	Domain	31	7.86684e-05	0.973009
PF04561.9	RNA polymerase Rpb2, domain 2	Domain	31	7.86684e-05	0.973088
CL0086.10	FAD-linked oxidoreductase	Clan	30	7.61307e-05	0.973164
CL0335.2	Fumarate reductase respiratory complex transmembrane subunits	Clan	30	7.61307e-05	0.97324
PF02863.13	Arginine repressor, C-terminal domain	Domain	30	7.61307e-05	0.973316
PF01923.13	Cobalamin adenosyltransferase	Domain	30	7.61307e-05	0.973392
PF00885.14	6,7-dimethyl-8-ribityllumazine synthase	Domain	30	7.61307e-05	0.973468
PF01303.12	Egg lysin (Sperm-lysin)	Domain	30	7.61307e-05	0.973545
PF03781.11	Formylglycine-generating sulfatase enzyme	Domain	30	7.61307e-05	0.973621
PF02211.10	Nitrile hydratase beta subunit	Domain	30	7.61307e-05	0.973697
PF01281.14	Ribosomal protein L9, N-terminal domain	Domain	30	7.61307e-05	0.973773
PF01765.14	Ribosome recycling factor	Domain	30	7.61307e-05	0.973849
PF05184.10	Saposin-like type B, region 1	Domain	30	7.61307e-05	0.973925
PF08769.6	Sporulation initiation factor Spo0A C terminal	Domain	30	7.61307e-05	0.974001
PF08869.6	XisI protein	Domain	30	7.61307e-05	0.974077
CL0097.10	Type III secretory system chaperone	Clan	29	7.3593e-05	0.974151
CL0356.2	Creatinase/prolidase N-terminal domain superfamily	Clan	29	7.3593e-05	0.974225
CL0451.1	von Willebrand Factor like superfamily	Clan	29	7.3593e-05	0.974298
PF07683.9	Cobalamin synthesis protein cobW C-terminal domain	Domain	29	7.3593e-05	0.974372
PF09630.5	Domain of unknown function (DUF2024)	Domain	29	7.3593e-05	0.974445
PF02906.9	Iron only hydrogenase large subunit, C-terminal domain	Domain	29	7.3593e-05	0.974519
PF00713.12	Hirudin	Domain	29	7.3593e-05	0.974593
PF00707.17	Translation initiation factor IF-3, C-terminal domain	Domain	29	7.3593e-05	0.974666
PF10538.4	Immunoreceptor tyrosine-based activation motif	Domain	29	7.3593e-05	0.97474
PF13954.1	PapC N-terminal domain	Domain	29	7.3593e-05	0.974813
PF10584.4	Proteasome subunit A N-terminal signature	Domain	29	7.3593e-05	0.974887
PF03948.9	Ribosomal protein L9, C-terminal domain	Domain	29	7.3593e-05	0.974961
PF09396.5	Thrombin light chain	Domain	29	7.3593e-05	0.975034
PF02780.15	Transketolase, C-terminal domain	Domain	29	7.3593e-05	0.975108
PF02080.16	TrkA-C domain	Domain	29	7.3593e-05	0.975181
PF04264.8	YceI-like domain	Domain	29	7.3593e-05	0.975255
PF09643.5	YopX protein	Domain	29	7.3593e-05	0.975329
CL0368.2	Phospholipase C/P1 nuclease superfamily	Clan	28	7.10553e-05	0.9754
CL0457.1	Aspartate chemoreceptor, signal-transduction ligand-binding	Clan	28	7.10553e-05	0.975471
CL0482.1	Di-sulfide bond pairrings	Clan	28	7.10553e-05	0.975542
PF02769.17	AIR synthase related protein, C-terminal domain	Domain	28	7.10553e-05	0.975613
PF01063.14	Aminotransferase class IV	Domain	28	7.10553e-05	0.975684
PF02216.11	B domain	Domain	28	7.10553e-05	0.975755
PF00772.16	DnaB-like helicase N terminal domain	Domain	28	7.10553e-05	0.975826
PF07308.8	Protein of unknown function (DUF1456)	Domain	28	7.10553e-05	0.975897
PF09350.5	Domain of unknown function (DUF1992)	Domain	28	7.10553e-05	0.975968
PF02905.9	Epstein Barr virus nuclear antigen-1, DNA-binding domain	Domain	28	7.10553e-05	0.976039
PF02943.10	Ferredoxin thioredoxin reductase catalytic beta chain	Domain	28	7.10553e-05	0.97611
PF04567.12	RNA polymerase Rpb2, domain 5	Domain	28	7.10553e-05	0.976181
PF04434.12	SWIM zinc finger	Domain	28	7.10553e-05	0.976252
PF07677.9	A-macroglobulin receptor	Domain	27	6.85177e-05	0.976321
PF09221.5	Bacteriocin class IId cyclical uberolysin-like	Domain	27	6.85177e-05	0.976389
PF00040.14	Fibronectin type II domain	Domain	27	6.85177e-05	0.976458
PF03449.10	Transcription elongation factor, N-terminal	Domain	27	6.85177e-05	0.976526
PF08725.6	Integrin beta cytoplasmic domain	Domain	27	6.85177e-05	0.976595
PF10543.4	ORF6N domain	Domain	27	6.85177e-05	0.976663
PF00278.17	Pyridoxal-dependent decarboxylase, C-terminal sheet domain	Domain	27	6.85177e-05	0.976732
PF00377.13	Prion/Doppel alpha-helical domain	Domain	27	6.85177e-05	0.9768
PF00787.19	PX domain	Domain	27	6.85177e-05	0.976869
PF05122.8	Mobile element transfer protein	Domain	27	6.85177e-05	0.976937
CL0118.10	Ribokinase-like superfamily	Clan	26	6.598e-05	0.977003
CL0297.3	PhoU-like superfamily	Clan	26	6.598e-05	0.977069
CL0321.2	PLAT domain like superfamily	Clan	26	6.598e-05	0.977135
PF00306.22	ATP synthase alpha/beta chain, C terminal domain	Domain	26	6.598e-05	0.977201
PF09204.5	Bacterial self-protective colicin-like immunity	Domain	26	6.598e-05	0.977267
PF01556.13	DnaJ C terminal domain	Domain	26	6.598e-05	0.977333
PF12528.3	Prepilin peptidase dependent protein C term (DUF3728)	Domain	26	6.598e-05	0.977399
PF01018.17	GTP1/OBG	Domain	26	6.598e-05	0.977465
PF00374.14	Nickel-dependent hydrogenase	Domain	26	6.598e-05	0.977531
PF01029.13	NusB family	Domain	26	6.598e-05	0.977597
PF09461.5	Phytotoxin PcF protein	Domain	26	6.598e-05	0.977663
PF04055.16	Radical SAM superfamily	Domain	26	6.598e-05	0.977729
PF04566.8	RNA polymerase Rpb2, domain 4	Domain	26	6.598e-05	0.977795
PF09059.5	TyeA	Domain	26	6.598e-05	0.977861
PF02209.14	Villin headpiece domain	Domain	26	6.598e-05	0.977927
CL0168.13	PAN-like	Clan	25	6.34423e-05	0.977991
CL0190.10	HSP20-like chaperone superfamily	Clan	25	6.34423e-05	0.978054
CL0323.2	Patatin/FabD/lysophospholipase-like superfamily	Clan	25	6.34423e-05	0.978117
CL0379.2	Pyroglutamate aminopeptidase superfamily	Clan	25	6.34423e-05	0.978181
CL0494.1	DNA-A N-terminal domain-like superfamily	Clan	25	6.34423e-05	0.978244
PF02911.13	Formyl transferase, C-terminal domain	Domain	25	6.34423e-05	0.978308
PF01288.15	7,8-dihydro-6-hydroxymethylpterin-pyrophosphokinase (HPPK)	Domain	25	6.34423e-05	0.978371
PF00994.19	Probable molybdopterin binding domain	Domain	25	6.34423e-05	0.978435
PF01624.15	MutS domain I	Domain	25	6.34423e-05	0.978498
PF13190.1	PDGLE domain	Domain	25	6.34423e-05	0.978562
PF10536.4	Plant mobile domain	Domain	25	6.34423e-05	0.978625
PF04983.13	RNA polymerase Rpb1, domain 3	Domain	25	6.34423e-05	0.978688
PF00494.14	Squalene/phytoene synthase	Domain	25	6.34423e-05	0.978752
PF07739.8	TipAS antibiotic-recognition domain	Domain	25	6.34423e-05	0.978815
PF06689.8	ClpX C4-type zinc finger	Domain	25	6.34423e-05	0.978879
CL0258.5	DALR superfamily	Clan	24	6.09046e-05	0.97894
PF02785.14	Biotin carboxylase C-terminal domain	Domain	24	6.09046e-05	0.979001
PF04430.9	Protein of unknown function (DUF498/DUF598)	Domain	24	6.09046e-05	0.979062
PF12197.3	Bacillus cereus group antimicrobial protein	Domain	24	6.09046e-05	0.979122
PF12002.3	MgsA AAA+ ATPase C terminal	Domain	24	6.09046e-05	0.979183
PF13677.1	Membrane MotB of proton-channel complex MotA/MotB	Domain	24	6.09046e-05	0.979244
PF02736.14	Myosin N-terminal SH3-like domain	Domain	24	6.09046e-05	0.979305
PF02245.11	Methylpurine-DNA glycosylase (MPG)	Domain	24	6.09046e-05	0.979366
PF00281.14	Ribosomal protein L5	Domain	24	6.09046e-05	0.979427
PF01466.14	Skp1 family, dimerisation domain	Domain	24	6.09046e-05	0.979488
PF03936.11	Terpene synthase family, metal binding domain	Domain	24	6.09046e-05	0.979549
CL0205.9	Di-copper centre-containing domain	Clan	23	5.83669e-05	0.979607
CL0273.5	CYTH-like phosphatase superfamily	Clan	23	5.83669e-05	0.979665
CL0288.4	DAP epimerase superfamily	Clan	23	5.83669e-05	0.979724
CL0523.1	LTR-copia-type polyprtien segments	Clan	23	5.83669e-05	0.979782
PF01339.12	CheB methylesterase	Domain	23	5.83669e-05	0.979841
PF08998.6	Bacterial epsilon antitoxin	Domain	23	5.83669e-05	0.979899
PF01149.19	Formamidopyrimidine-DNA glycosylase N-terminal domain	Domain	23	5.83669e-05	0.979957
PF01814.18	Hemerythrin HHE cation binding domain	Domain	23	5.83669e-05	0.980016
PF13745.1	HxxPF-repeated domain	Domain	23	5.83669e-05	0.980074
PF08712.6	Scaffold protein Nfu/NifU N terminal	Domain	23	5.83669e-05	0.980132
PF02898.10	Nitric oxide synthase, oxygenase domain	Domain	23	5.83669e-05	0.980191
PF08727.6	Poliovirus 3A protein like	Domain	23	5.83669e-05	0.980249
PF04352.8	ProQ/FINO family	Domain	23	5.83669e-05	0.980308
PF00623.15	RNA polymerase Rpb1, domain 2	Domain	23	5.83669e-05	0.980366
PF00699.15	Urease beta subunit	Domain	23	5.83669e-05	0.980424
CL0064.10	CPA/AT transporter superfamily	Clan	22	5.58292e-05	0.98048
CL0203.10	Carbohydrate binding domain superfamily	Clan	22	5.58292e-05	0.980536
CL0496.1	Flp pilus-biogenesis Tad-like superfamily	Clan	22	5.58292e-05	0.980592
CL0506.1	Succinyl-CoA synthetase flavodoxin domain superfamily	Clan	22	5.58292e-05	0.980648
PF08945.5	Bcl-x interacting	Domain	22	5.58292e-05	0.980703
PF01890.11	Cobalamin synthesis G C-terminus	Domain	22	5.58292e-05	0.980759
PF08956.5	Domain of unknown function (DUF1869)	Domain	22	5.58292e-05	0.980815
PF00647.14	Elongation factor 1 gamma, conserved domain	Domain	22	5.58292e-05	0.980871
PF10525.4	Engrailed homeobox C-terminal signature domain	Domain	22	5.58292e-05	0.980927
PF13018.1	Extended Signal Peptide of Type V secretion system	Domain	22	5.58292e-05	0.980983
PF13955.1	Toxin Fst, type I toxin-antitoxin system	Domain	22	5.58292e-05	0.981038
PF02885.12	Glycosyl transferase family, helical bundle domain	Domain	22	5.58292e-05	0.981094
PF09200.5	Monellin	Domain	22	5.58292e-05	0.98115
PF03711.10	Orn/Lys/Arg decarboxylase, C-terminal domain	Domain	22	5.58292e-05	0.981206
PF04272.9	Phospholamban	Domain	22	5.58292e-05	0.981262
PF01379.15	Porphobilinogen deaminase, dipyromethane cofactor binding domain	Domain	22	5.58292e-05	0.981318
PF03501.10	Plectin/S10 domain	Domain	22	5.58292e-05	0.981373
PF08935.5	Viral protein VP4 subunit	Domain	22	5.58292e-05	0.981429
PF05495.7	CHY zinc finger	Domain	22	5.58292e-05	0.981485
CL0434.2	Sialidase superfamily	Clan	21	5.32915e-05	0.981538
PF08786.6	Domain of unknown function (DUF1795)	Domain	21	5.32915e-05	0.981592
PF08899.6	Domain of unknown function (DUF1844)	Domain	21	5.32915e-05	0.981645
PF09992.4	Predicted periplasmic protein (DUF2233)	Domain	21	5.32915e-05	0.981698
PF03733.8	Domain of unknown function (DUF307)	Domain	21	5.32915e-05	0.981751
PF00390.14	Malic enzyme, N-terminal domain	Domain	21	5.32915e-05	0.981805
PF06451.6	Moricin	Domain	21	5.32915e-05	0.981858
PF02873.11	UDP-N-acetylenolpyruvoylglucosamine reductase, C-terminal domain	Domain	21	5.32915e-05	0.981911
PF04699.9	ARP2/3 complex 16 kDa subunit (p16-Arc)	Domain	21	5.32915e-05	0.981965
PF13793.1	N-terminal domain of ribose phosphate pyrophosphokinase	Domain	21	5.32915e-05	0.982018
PF00438.15	S-adenosylmethionine synthetase, N-terminal domain	Domain	21	5.32915e-05	0.982071
PF09050.5	Stannin unstructured linker	Domain	21	5.32915e-05	0.982125
PF09049.5	Stannin transmembrane	Domain	21	5.32915e-05	0.982178
CL0282.5	Serum albumin superfamily	Clan	20	5.07538e-05	0.982229
CL0290.4	EPT/RTPC-like superfamily	Clan	20	5.07538e-05	0.982279
CL0382.2	DNA breaking-rejoining enzyme superfamily	Clan	20	5.07538e-05	0.98233
CL0396.2	MARVEL domain containing superfamily	Clan	20	5.07538e-05	0.982381
PF00731.15	AIR carboxylase	Domain	20	5.07538e-05	0.982432
PF00842.16	Alanine racemase, C-terminal domain	Domain	20	5.07538e-05	0.982482
PF09010.5	Anti-Sigma Factor A	Domain	20	5.07538e-05	0.982533
PF08742.6	C8 domain	Domain	20	5.07538e-05	0.982584
PF02277.12	Phosphoribosyltransferase	Domain	20	5.07538e-05	0.982635
PF08818.6	Domain of unknown function (DU1801)	Domain	20	5.07538e-05	0.982685
PF03625.9	Domain of unknown function DUF302	Domain	20	5.07538e-05	0.982736
PF03028.10	Dynein heavy chain and region D6 of dynein motor	Domain	20	5.07538e-05	0.982787
PF01687.12	Riboflavin kinase	Domain	20	5.07538e-05	0.982838
PF08283.6	Geminivirus rep protein central domain	Domain	20	5.07538e-05	0.982888
PF00742.14	Homoserine dehydrogenase	Domain	20	5.07538e-05	0.982939
PF00219.13	Insulin-like growth factor binding protein	Domain	20	5.07538e-05	0.98299
PF13962.1	Domain of unknown function	Domain	20	5.07538e-05	0.983041
PF05180.7	DNL zinc finger	Domain	20	5.07538e-05	0.983091
CL0069.10	GFP-like superfamily	Clan	19	4.82161e-05	0.98314
CL0498.1	N-(deoxy)ribosyltransferase-like superfamily	Clan	19	4.82161e-05	0.983188
PF01821.13	Anaphylotoxin-like domain	Domain	19	4.82161e-05	0.983236
PF00401.15	ATP synthase, Delta/Epsilon chain, long alpha-helix domain	Domain	19	4.82161e-05	0.983284
PF08592.6	Domain of unknown function (DUF1772)	Domain	19	4.82161e-05	0.983332
PF00039.13	Fibronectin type I domain	Domain	19	4.82161e-05	0.983381
PF01491.11	Frataxin-like domain	Domain	19	4.82161e-05	0.983429
PF02924.9	Bacteriophage lambda head decoration protein D	Domain	19	4.82161e-05	0.983477
PF05198.11	Translation initiation factor IF-3, N-terminal domain	Domain	19	4.82161e-05	0.983525
PF00605.12	Interferon regulatory factor transcription factor	Domain	19	4.82161e-05	0.983574
PF02249.12	Methyl-coenzyme M reductase alpha subunit, C-terminal domain	Domain	19	4.82161e-05	0.983622
PF09016.5	Pas factor saposin fold	Domain	19	4.82161e-05	0.98367
PF08501.6	Shikimate dehydrogenase substrate binding domain	Domain	19	4.82161e-05	0.983718
PF09051.5	Stannin cytoplasmic	Domain	19	4.82161e-05	0.983766
PF02978.14	Signal peptide binding domain	Domain	19	4.82161e-05	0.983815
PF09466.5	Hypothetical protein Yqai	Domain	19	4.82161e-05	0.983863
CL0084.11	ADP-ribosylation Superfamily	Clan	18	4.56784e-05	0.983909
CL0135.9	Arrestin_N-like	Clan	18	4.56784e-05	0.983954
CL0473.1	tRNA-intron endonuclease catalytic domain-like	Clan	18	4.56784e-05	0.984
PF01214.13	Casein kinase II regulatory subunit	Domain	18	4.56784e-05	0.984046
PF08719.6	Domain of unknown function (DUF1768)	Domain	18	4.56784e-05	0.984091
PF08895.6	Domain of unknown function (DUF1840)	Domain	18	4.56784e-05	0.984137
PF10576.4	Iron-sulfur binding domain of endonuclease III	Domain	18	4.56784e-05	0.984183
PF02832.11	Flavivirus glycoprotein, immunoglobulin-like domain	Domain	18	4.56784e-05	0.984228
PF03454.10	MoeA C-terminal region (domain IV)	Domain	18	4.56784e-05	0.984274
PF05550.6	Pestivirus Npro endopeptidase C53	Domain	18	4.56784e-05	0.98432
PF09361.5	Phasin protein	Domain	18	4.56784e-05	0.984365
PF00511.12	E2 (early) protein, C terminal	Domain	18	4.56784e-05	0.984411
PF08708.6	Primase C terminal 1 (PriCT-1)	Domain	18	4.56784e-05	0.984457
PF08806.6	Sep15/SelM redox domain	Domain	18	4.56784e-05	0.984502
PF12648.2	TcpE family	Domain	18	4.56784e-05	0.984548
PF03458.8	UPF0126 domain	Domain	18	4.56784e-05	0.984594
PF02625.11	XdhC and CoxI family	Domain	18	4.56784e-05	0.984639
CL0009.18	ENTH/ANTH/VHS superfamily	Clan	17	4.31407e-05	0.984682
CL0158.10	Glycoside hydrolase/deacetylase superfamily	Clan	17	4.31407e-05	0.984726
CL0364.2	LeuD/IlvD-like	Clan	17	4.31407e-05	0.984769
CL0383.2	Phenylalanine- and lysidine-tRNA synthetase domain superfamily	Clan	17	4.31407e-05	0.984812
CL0395.2	Tubby C-terminal domain-like	Clan	17	4.31407e-05	0.984855
PF10470.4	PKA-RI-RII subunit binding domain of A-kinase anchor protein	Domain	17	4.31407e-05	0.984898
PF01388.16	ARID/BRIGHT DNA binding domain	Domain	17	4.31407e-05	0.984941
PF00734.13	Fungal cellulose binding domain	Domain	17	4.31407e-05	0.984984
PF02288.10	Dehydratase medium subunit	Domain	17	4.31407e-05	0.985028
PF08974.5	Domain of unknown function (DUF1877)	Domain	17	4.31407e-05	0.985071
PF05670.8	Domain of unknown function (DUF814)	Domain	17	4.31407e-05	0.985114
PF10415.4	Fumarase C C-terminus	Domain	17	4.31407e-05	0.985157
PF02844.10	Phosphoribosylglycinamide synthetase, N domain	Domain	17	4.31407e-05	0.9852
PF12764.2	Glycine-rich region of argonaut	Domain	17	4.31407e-05	0.985243
PF01419.12	Jacalin-like lectin domain	Domain	17	4.31407e-05	0.985286
PF06701.8	Mib_herc2	Domain	17	4.31407e-05	0.98533
PF08245.7	Mur ligase middle domain	Domain	17	4.31407e-05	0.985373
PF08995.5	Necrosis inducing protein-1	Domain	17	4.31407e-05	0.985416
PF08529.6	NusA N-terminal domain	Domain	17	4.31407e-05	0.985459
PF02887.11	Pyruvate kinase, alpha/beta domain	Domain	17	4.31407e-05	0.985502
PF14204.1	Ribosomal L18 C-terminal region	Domain	17	4.31407e-05	0.985545
PF01782.13	RimM N-terminal domain	Domain	17	4.31407e-05	0.985588
PF08755.6	Hemimethylated DNA-binding protein YccV like	Domain	17	4.31407e-05	0.985632
CL0283.5	LigB-like superfamily	Clan	16	4.06031e-05	0.985672
PF02872.13	5'-nucleotidase, C-terminal domain	Domain	16	4.06031e-05	0.985713
PF00988.17	Carbamoyl-phosphate synthase small chain, CPSase domain	Domain	16	4.06031e-05	0.985753
PF03880.10	DbpA RNA binding domain	Domain	16	4.06031e-05	0.985794
PF08068.7	DKCLD (NUC011) domain	Domain	16	4.06031e-05	0.985835
PF07332.6	Protein of unknown function (DUF1469)	Domain	16	4.06031e-05	0.985875
PF08898.5	Domain of unknown function (DUF1843)	Domain	16	4.06031e-05	0.985916
PF13099.1	Domain of unknown function (DUF3944)	Domain	16	4.06031e-05	0.985956
PF13511.1	Domain of unknown function (DUF4124)	Domain	16	4.06031e-05	0.985997
PF07968.7	Leukocidin/Hemolysin toxin family	Domain	16	4.06031e-05	0.986038
PF07553.6	Host cell surface-exposed lipoprotein	Domain	16	4.06031e-05	0.986078
PF02975.9	Methylamine dehydrogenase, L chain	Domain	16	4.06031e-05	0.986119
PF06463.8	Molybdenum Cofactor Synthesis C	Domain	16	4.06031e-05	0.986159
PF00720.12	Subtilisin inhibitor-like	Domain	16	4.06031e-05	0.9862
PF02865.12	STAT protein, protein interaction domain	Domain	16	4.06031e-05	0.986241
PF00020.13	TNFR/NGFR cysteine-rich region	Domain	16	4.06031e-05	0.986281
PF03798.11	TLC domain	Domain	16	4.06031e-05	0.986322
PF10659.4	Trypanosome variant surface glycoprotein C-terminal domain	Domain	16	4.06031e-05	0.986362
PF09639.5	YjcQ protein	Domain	16	4.06031e-05	0.986403
CL0015.18	Major Facilitator Superfamily	Clan	15	3.80654e-05	0.986441
CL0230.6	Heme oxygenase-like superfamily	Clan	15	3.80654e-05	0.986479
CL0289.4	Folate binding domain	Clan	15	3.80654e-05	0.986517
PF02246.10	Protein L b1 domain	Domain	15	3.80654e-05	0.986555
PF01179.15	Copper amine oxidase, enzyme domain	Domain	15	3.80654e-05	0.986593
PF02281.11	Transposase Tn5 dimerisation domain	Domain	15	3.80654e-05	0.986631
PF06877.6	Protein of unknown function (DUF1260)	Domain	15	3.80654e-05	0.98667
PF07063.8	Domain of unknown function (DUF1338)	Domain	15	3.80654e-05	0.986708
PF07987.6	Domain of unkown function (DUF1775)	Domain	15	3.80654e-05	0.986746
PF09234.5	Domain of unknown function (DUF1963)	Domain	15	3.80654e-05	0.986784
PF10509.4	Galactokinase galactose-binding signature	Domain	15	3.80654e-05	0.986822
PF02843.11	Phosphoribosylglycinamide synthetase, C domain	Domain	15	3.80654e-05	0.98686
PF13932.1	GidA associated domain 3	Domain	15	3.80654e-05	0.986898
PF04212.13	MIT (microtubule interacting and transport) domain	Domain	15	3.80654e-05	0.986936
PF05237.8	MoeZ/MoeB domain	Domain	15	3.80654e-05	0.986974
PF10785.4	NADH-ubiquinone oxidoreductase complex I, 21 kDa subunit	Domain	15	3.80654e-05	0.987012
PF01030.19	Receptor L domain	Domain	15	3.80654e-05	0.98705
PF08808.6	RES domain	Domain	15	3.80654e-05	0.987088
PF08832.5	Steroid receptor coactivator	Domain	15	3.80654e-05	0.987126
PF10569.4	Alpha-macro-globulin thiol-ester bond-forming region	Domain	15	3.80654e-05	0.987164
CL0095.11	Peptidase Clan ML	Clan	14	3.55277e-05	0.9872
CL0174.8	TetR protein, C-terminal domain-like	Clan	14	3.55277e-05	0.987235
CL0363.2	Hedgehog/intein (Hint) superfamily	Clan	14	3.55277e-05	0.987271
PF09236.5	Alpha-haemoglobin stabilising protein	Domain	14	3.55277e-05	0.987306
PF01067.17	Calpain large subunit, domain III	Domain	14	3.55277e-05	0.987342
PF02284.11	Cytochrome c oxidase subunit Va	Domain	14	3.55277e-05	0.987378
PF10557.4	Cullin protein neddylation domain	Domain	14	3.55277e-05	0.987413
PF08967.5	Domain of unknown function (DUF1884)	Domain	14	3.55277e-05	0.987449
PF08979.6	Domain of unknown function (DUF1894)	Domain	14	3.55277e-05	0.987484
PF03479.10	Domain of unknown function (DUF296)	Domain	14	3.55277e-05	0.98752
PF01468.12	GA module	Domain	14	3.55277e-05	0.987555
PF08669.6	Glycine cleavage T-protein C-terminal barrel domain	Domain	14	3.55277e-05	0.987591
PF08244.7	Glycosyl hydrolases family 32 C terminal	Domain	14	3.55277e-05	0.987626
PF12998.2	Inhibitor of growth proteins N-terminal histone-binding	Domain	14	3.55277e-05	0.987662
PF09253.5	Pollen allergen ole e 6	Domain	14	3.55277e-05	0.987697
PF03717.10	Penicillin-binding Protein dimerisation domain	Domain	14	3.55277e-05	0.987733
PF08548.6	Peptidase M10 serralysin C terminal	Domain	14	3.55277e-05	0.987768
PF01497.13	Periplasmic binding protein	Domain	14	3.55277e-05	0.987804
PF13089.1	Polyphosphate kinase N-terminal domain	Domain	14	3.55277e-05	0.987839
PF00621.15	RhoGEF domain	Domain	14	3.55277e-05	0.987875
PF00721.16	Virus coat protein (TMV like)	Domain	14	3.55277e-05	0.98791
PF03720.10	UDP-glucose/GDP-mannose dehydrogenase family, UDP binding domain	Domain	14	3.55277e-05	0.987946
PF03695.8	Uncharacterised protein family (UPF0149)	Domain	14	3.55277e-05	0.987981
PF07884.9	Vitamin K epoxide reductase family	Domain	14	3.55277e-05	0.988017
PF13308.1	YARHG domain	Domain	14	3.55277e-05	0.988053
PF13348.1	Tyrosine phosphatase family C-terminal region	Domain	14	3.55277e-05	0.988088
CL0147.9	Trafficking protein	Clan	13	3.299e-05	0.988121
CL0195.8	Duff-binding like superfamily	Clan	13	3.299e-05	0.988154
CL0426.2	HRDC-like superfamily	Clan	13	3.299e-05	0.988187
CL0436.2	Flagellar motor switch family	Clan	13	3.299e-05	0.98822
PF10397.4	Adenylosuccinate lyase C-terminus	Domain	13	3.299e-05	0.988253
PF00586.19	AIR synthase related protein, N-terminal domain	Domain	13	3.299e-05	0.988286
PF08264.8	Anticodon-binding domain of tRNA	Domain	13	3.299e-05	0.988319
PF03485.11	Arginyl tRNA synthetase N terminal domain	Domain	13	3.299e-05	0.988352
PF08763.6	Voltage gated calcium channel IQ domain	Domain	13	3.299e-05	0.988385
PF03450.12	CO dehydrogenase flavoprotein C-terminal domain	Domain	13	3.299e-05	0.988418
PF07833.6	Copper amine oxidase N-terminal domain	Domain	13	3.299e-05	0.988451
PF02560.9	Cyanate lyase C-terminal domain	Domain	13	3.299e-05	0.988484
PF01220.14	Dehydroquinase class II	Domain	13	3.299e-05	0.988517
PF08148.7	DSHCT (NUC185) domain	Domain	13	3.299e-05	0.98855
PF09082.5	Domain of unknown function (DUF1922)	Domain	13	3.299e-05	0.988583
PF12957.2	Domain of unknown function (DUF3846)	Domain	13	3.299e-05	0.988616
PF03147.9	Ferredoxin-fold anticodon binding domain	Domain	13	3.299e-05	0.988649
PF02934.10	GatB/GatE catalytic domain	Domain	13	3.299e-05	0.988682
PF00745.15	Glutamyl-tRNAGlu reductase, dimerisation domain	Domain	13	3.299e-05	0.988715
PF02301.13	HORMA domain	Domain	13	3.299e-05	0.988748
PF03473.12	MOSC domain	Domain	13	3.299e-05	0.988781
PF07943.8	Penicillin-binding protein 5, C-terminal domain	Domain	13	3.299e-05	0.988814
PF13675.1	Type IV pili methyl-accepting chemotaxis transducer N-term	Domain	13	3.299e-05	0.988847
PF04043.10	Plant invertase/pectin methylesterase inhibitor	Domain	13	3.299e-05	0.98888
PF01091.13	PTN/MK heparin-binding protein family, C-terminal domain	Domain	13	3.299e-05	0.988913
PF00074.15	Pancreatic ribonuclease	Domain	13	3.299e-05	0.988946
CL0165.9	Cache-like domain	Clan	12	3.04523e-05	0.988976
CL0315.2	Gx transporter superfamily	Clan	12	3.04523e-05	0.989007
CL0340.2	Phosphotransferase/anion transport protein superfamily	Clan	12	3.04523e-05	0.989037
CL0445.2	SNARE-fusion membrane complex superfamily	Clan	12	3.04523e-05	0.989068
CL0468.1	Malectin-like superfamily	Clan	12	3.04523e-05	0.989098
PF02770.14	Acyl-CoA dehydrogenase, middle domain	Domain	12	3.04523e-05	0.989129
PF13823.1	Alcohol dehydrogenase GroES-associated	Domain	12	3.04523e-05	0.989159
PF01315.17	Aldehyde oxidase and xanthine dehydrogenase, a/b hammerhead domain	Domain	12	3.04523e-05	0.989189
PF13882.1	C-terminal domain of Fibronectin type III	Domain	12	3.04523e-05	0.98922
PF04942.9	CC domain	Domain	12	3.04523e-05	0.98925
PF01024.14	Colicin pore forming domain	Domain	12	3.04523e-05	0.989281
PF03765.10	CRAL/TRIO, N-terminal domain	Domain	12	3.04523e-05	0.989311
PF12792.2	CSS motif domain associated with EAL	Domain	12	3.04523e-05	0.989342
PF05173.9	Dihydrodipicolinate reductase, C-terminus	Domain	12	3.04523e-05	0.989372
PF13587.1	N-terminal domain of DJ-1_PfpI family	Domain	12	3.04523e-05	0.989403
PF12646.2	Domain of unknown function (DUF3783)	Domain	12	3.04523e-05	0.989433
PF05201.10	Glutamyl-tRNAGlu reductase, N-terminal domain	Domain	12	3.04523e-05	0.989464
PF02213.11	GYF domain	Domain	12	3.04523e-05	0.989494
PF06594.6	Haemolysin-type calcium binding protein related domain	Domain	12	3.04523e-05	0.989524
PF13286.1	Phosphohydrolase-associated domain	Domain	12	3.04523e-05	0.989555
PF05231.9	MASE1	Domain	12	3.04523e-05	0.989585
PF10552.4	ORF6C domain	Domain	12	3.04523e-05	0.989616
PF10590.4	Pyridoxine 5'-phosphate oxidase C-terminal dimerisation region	Domain	12	3.04523e-05	0.989646
PF02748.10	Aspartate carbamoyltransferase regulatory chain, metal binding domain	Domain	12	3.04523e-05	0.989677
PF03013.9	Pyrimidine dimer DNA glycosylase	Domain	12	3.04523e-05	0.989707
PF12647.2	RNHCP domain	Domain	12	3.04523e-05	0.989738
PF03872.8	Anti sigma-E protein RseA, N-terminal domain	Domain	12	3.04523e-05	0.989768
PF09052.5	Salmonella invasion protein A	Domain	12	3.04523e-05	0.989798
PF07525.11	SOCS box	Domain	12	3.04523e-05	0.989829
PF02881.14	SRP54-type protein, helical bundle domain	Domain	12	3.04523e-05	0.989859
PF01397.16	Terpene synthase, N-terminal domain	Domain	12	3.04523e-05	0.98989
CL0355.2	CheC-like superfamily	Clan	11	2.79146e-05	0.989918
CL0362.2	CRISPR-associated (Cas) Repair Associated Mysterious Proteins	Clan	11	2.79146e-05	0.989946
CL0393.2	FucI/AraA C-terminal domain-like [50443]	Clan	11	2.79146e-05	0.989974
CL0449.1	DExH-box splicing factor binding site	Clan	11	2.79146e-05	0.990001
CL0526.1	SUKH superfamily	Clan	11	2.79146e-05	0.990029
PF05191.9	Adenylate kinase, active site lid	Domain	11	2.79146e-05	0.990057
PF06968.8	Biotin and Thiamin Synthesis associated domain	Domain	11	2.79146e-05	0.990085
PF01114.13	Colipase, N-terminal domain	Domain	11	2.79146e-05	0.990113
PF02740.9	Colipase, C-terminal domain	Domain	11	2.79146e-05	0.990141
PF02787.14	Carbamoyl-phosphate synthetase large chain, oligomerisation domain	Domain	11	2.79146e-05	0.990169
PF08906.6	Domain of unknown function (DUF1851)	Domain	11	2.79146e-05	0.990197
PF05903.9	PPPDE putative peptidase domain	Domain	11	2.79146e-05	0.990225
PF05383.12	La domain	Domain	11	2.79146e-05	0.990253
PF08513.6	LisH	Domain	11	2.79146e-05	0.990281
PF10393.4	Trimeric coiled-coil oligomerisation domain of matrilin	Domain	11	2.79146e-05	0.990309
PF02965.12	Vitamin B12 dependent methionine synthase, activation domain	Domain	11	2.79146e-05	0.990336
PF08710.5	nsp9 replicase	Domain	11	2.79146e-05	0.990364
PF10488.4	Phosphatase-1 catalytic subunit binding region	Domain	11	2.79146e-05	0.990392
PF13963.1	Transposase-associated domain	Domain	11	2.79146e-05	0.99042
PF07973.9	Threonyl and Alanyl tRNA synthetase second additional domain	Domain	11	2.79146e-05	0.990448
CL0210.9	Heme NO and oxygen binding like	Clan	10	2.53769e-05	0.990474
CL0490.1	PepSY_TM-like	Clan	10	2.53769e-05	0.990499
CL0503.1	Superoxide reductase-like superfamily	Clan	10	2.53769e-05	0.990524
PF03678.9	Hexon, adenovirus major coat protein, C-terminal domain	Domain	10	2.53769e-05	0.99055
PF02903.9	Alpha amylase, N-terminal ig-like domain	Domain	10	2.53769e-05	0.990575
PF03589.8	Antitermination protein	Domain	10	2.53769e-05	0.9906
PF01382.12	Avidin family	Domain	10	2.53769e-05	0.990626
PF01356.14	Alpha amylase inhibitor	Domain	10	2.53769e-05	0.990651
PF09652.5	Putative CRISPR-associated protein (Cas_VVA1548)	Domain	10	2.53769e-05	0.990677
PF08766.6	DEK C terminal domain	Domain	10	2.53769e-05	0.990702
PF09148.5	Domain of unknown function (DUF1934)	Domain	10	2.53769e-05	0.990727
PF01125.12	G10 protein	Domain	10	2.53769e-05	0.990753
PF08723.5	Gag protein p15	Domain	10	2.53769e-05	0.990778
PF08804.5	gp32 DNA binding protein like	Domain	10	2.53769e-05	0.990803
PF11025.3	Glycoprotein GP40 of Cryptosporidium	Domain	10	2.53769e-05	0.990829
PF04408.18	Helicase associated domain (HA2)	Domain	10	2.53769e-05	0.990854
PF08778.5	HIF-1 alpha C terminal transactivation domain	Domain	10	2.53769e-05	0.99088
PF09458.5	H-type lectin domain	Domain	10	2.53769e-05	0.990905
PF13774.1	Regulated-SNARE-like domain	Domain	10	2.53769e-05	0.99093
PF09282.5	Mago binding	Domain	10	2.53769e-05	0.990956
PF03476.11	MOSC N-terminal beta barrel domain	Domain	10	2.53769e-05	0.990981
PF09349.5	OHCU decarboxylase	Domain	10	2.53769e-05	0.991006
PF03938.9	Outer membrane protein (OmpH-like)	Domain	10	2.53769e-05	0.991032
PF08337.7	Plexin cytoplasmic RasGAP domain	Domain	10	2.53769e-05	0.991057
PF09690.5	Plasmodium yoelii subtelomeric region (PYST-C1)	Domain	10	2.53769e-05	0.991083
PF00161.14	Ribosome inactivating protein	Domain	10	2.53769e-05	0.991108
PF03725.10	3' exoribonuclease family, domain 2	Domain	10	2.53769e-05	0.991133
PF01000.21	RNA polymerase Rpb3/RpoA insert domain	Domain	10	2.53769e-05	0.991159
PF06815.8	Reverse transcriptase connection domain	Domain	10	2.53769e-05	0.991184
PF08219.6	Outer membrane protein TOM13	Domain	10	2.53769e-05	0.991209
PF03950.13	tRNA synthetases class I (E and Q), anti-codon binding domain	Domain	10	2.53769e-05	0.991235
PF07496.10	CW-type Zinc Finger	Domain	10	2.53769e-05	0.99126
PF02008.15	CXXC zinc finger domain	Domain	10	2.53769e-05	0.991286
CL0094.10	LuxS/MPP-like metallohydrolase	Clan	9	2.28392e-05	0.991308
CL0384.2	PLC-like phosphodiesterases	Clan	9	2.28392e-05	0.991331
CL0501.1	Cell wall anchoring	Clan	9	2.28392e-05	0.991354
PF11791.3	Aconitate B N-terminal domain	Domain	9	2.28392e-05	0.991377
PF12123.3	N-acetylmuramoyl-l-alanine amidase	Domain	9	2.28392e-05	0.9914
PF03160.9	Calx-beta domain	Domain	9	2.28392e-05	0.991423
PF07736.6	Chorismate mutase type I	Domain	9	2.28392e-05	0.991445
PF00649.13	Copper fist DNA binding domain	Domain	9	2.28392e-05	0.991468
PF06742.6	Protein of unknown function (DUF1214)	Domain	9	2.28392e-05	0.991491
PF11155.3	Domain of unknown function (DUF2935)	Domain	9	2.28392e-05	0.991514
PF13464.1	Domain of unknown function (DUF4115)	Domain	9	2.28392e-05	0.991537
PF12008.3	Type I restriction and modification enzyme - subunit R C terminal	Domain	9	2.28392e-05	0.99156
PF09285.6	Elongation factor P, C-terminal	Domain	9	2.28392e-05	0.991582
PF07938.7	Fungal fucose-specific lectin	Domain	9	2.28392e-05	0.991605
PF07670.9	Nucleoside recognition	Domain	9	2.28392e-05	0.991628
PF03917.12	Eukaryotic glutathione synthase, ATP binding domain	Domain	9	2.28392e-05	0.991651
PF07527.8	Hairy Orange	Domain	9	2.28392e-05	0.991674
PF07743.8	HSCB C-terminal oligomerisation domain	Domain	9	2.28392e-05	0.991697
PF08502.5	LeuA allosteric (dimerisation) domain	Domain	9	2.28392e-05	0.99172
PF07687.9	Peptidase dimerisation domain	Domain	9	2.28392e-05	0.991742
PF08877.5	MepB protein	Domain	9	2.28392e-05	0.991765
PF03775.11	Septum formation inhibitor MinC, C-terminal domain	Domain	9	2.28392e-05	0.991788
PF12794.2	Mechanosensitive ion channel inner membrane domain 1	Domain	9	2.28392e-05	0.991811
PF08716.5	nsp7 replicase	Domain	9	2.28392e-05	0.991834
PF03793.14	PASTA domain	Domain	9	2.28392e-05	0.991857
PF08934.5	Rb C-terminal domain	Domain	9	2.28392e-05	0.991879
PF02115.12	RHO protein GDP dissociation inhibitor	Domain	9	2.28392e-05	0.991902
PF08079.7	Ribosomal L30 N-terminal domain	Domain	9	2.28392e-05	0.991925
PF00773.14	RNB domain	Domain	9	2.28392e-05	0.991948
PF08071.7	RS4NT (NUC023) domain	Domain	9	2.28392e-05	0.991971
PF06426.9	Serine acetyltransferase, N-terminal	Domain	9	2.28392e-05	0.991994
PF12320.3	Type 5 capsule protein repressor C-terminal domain	Domain	9	2.28392e-05	0.992016
PF12009.3	Telomerase ribonucleoprotein complex - RNA binding domain	Domain	9	2.28392e-05	0.992039
PF04253.10	Transferrin receptor-like dimerisation domain	Domain	9	2.28392e-05	0.992062
PF07952.7	Clostridium neurotoxin, Translocation domain	Domain	9	2.28392e-05	0.992085
PF03469.9	XH domain	Domain	9	2.28392e-05	0.992108
PF09628.5	YvfG protein	Domain	9	2.28392e-05	0.992131
CL0218.10	Oxidoreductase C terminal like	Clan	8	2.03015e-05	0.992151
CL0250.5	GAD domain superfamily	Clan	8	2.03015e-05	0.992171
CL0262.5	Trigger factor/SurA domain	Clan	8	2.03015e-05	0.992192
CL0415.2	Restriction endonuclease-like [52980]	Clan	8	2.03015e-05	0.992212
PF13720.1	Udp N-acetylglucosamine O-acyltransferase; Domain 2	Domain	8	2.03015e-05	0.992232
PF04427.13	Brix domain	Domain	8	2.03015e-05	0.992252
PF07533.11	BRK domain	Domain	8	2.03015e-05	0.992273
PF09717.5	Plasmodium falciparum domain of unknown function (CPW_WPC)	Domain	8	2.03015e-05	0.992293
PF02376.10	CUT domain	Domain	8	2.03015e-05	0.992313
PF01322.15	Cytochrome C'	Domain	8	2.03015e-05	0.992334
PF09000.5	Cytotoxic	Domain	8	2.03015e-05	0.992354
PF02286.10	Dehydratase large subunit	Domain	8	2.03015e-05	0.992374
PF06750.8	Bacterial Peptidase A24 N-terminal domain	Domain	8	2.03015e-05	0.992395
PF09750.4	Alternative splicing regulator	Domain	8	2.03015e-05	0.992415
PF08897.6	Domain of unknown function (DUF1841)	Domain	8	2.03015e-05	0.992435
PF08989.5	Domain of unknown function (DUF1896)	Domain	8	2.03015e-05	0.992455
PF09298.6	Domain of unknown function (DUF1969)	Domain	8	2.03015e-05	0.992476
PF13503.1	Domain of unknown function (DUF4123)	Domain	8	2.03015e-05	0.992496
PF13288.1	DXP reductoisomerase C-terminal domain	Domain	8	2.03015e-05	0.992516
PF08718.6	Glycolipid transfer protein (GLTP)	Domain	8	2.03015e-05	0.992537
PF03457.9	Helicase associated domain	Domain	8	2.03015e-05	0.992557
PF09394.5	Chagasin family peptidase inhibitor I42	Domain	8	2.03015e-05	0.992577
PF02174.12	PTB domain (IRS-1 type)	Domain	8	2.03015e-05	0.992598
PF02149.14	Kinase associated domain 1	Domain	8	2.03015e-05	0.992618
PF08214.6	Histone acetylation protein	Domain	8	2.03015e-05	0.992638
PF09303.5	KCNMB2, ball and chain domain	Domain	8	2.03015e-05	0.992658
PF00932.14	Lamin Tail Domain	Domain	8	2.03015e-05	0.992679
PF08711.6	TFIIS helical bundle-like domain	Domain	8	2.03015e-05	0.992699
PF02870.10	6-O-methylguanine DNA methyltransferase, ribonuclease-like domain	Domain	8	2.03015e-05	0.992719
PF00066.12	LNR domain	Domain	8	2.03015e-05	0.99274
PF03826.12	OAR domain	Domain	8	2.03015e-05	0.99276
PF00174.14	Oxidoreductase molybdopterin binding domain	Domain	8	2.03015e-05	0.99278
PF02879.11	Phosphoglucomutase/phosphomannomutase, alpha/beta/alpha domain II	Domain	8	2.03015e-05	0.992801
PF10533.4	Plant zinc cluster domain	Domain	8	2.03015e-05	0.992821
PF03900.10	Porphobilinogen deaminase, C-terminal domain	Domain	8	2.03015e-05	0.992841
PF02244.11	Carboxypeptidase activation peptide	Domain	8	2.03015e-05	0.992861
PF05196.8	PTN/MK heparin-binding protein family, N-terminal domain	Domain	8	2.03015e-05	0.992882
PF09409.5	PUB domain	Domain	8	2.03015e-05	0.992902
PF13707.1	RloB-like protein	Domain	8	2.03015e-05	0.992922
PF05000.12	RNA polymerase Rpb1, domain 4	Domain	8	2.03015e-05	0.992943
PF08067.6	ROKNT (NUC014) domain	Domain	8	2.03015e-05	0.992963
PF06817.9	Reverse transcriptase thumb domain	Domain	8	2.03015e-05	0.992983
PF09032.6	Siah interacting protein, N terminal	Domain	8	2.03015e-05	0.993004
PF09076.5	Streptomyces killer toxin-like	Domain	8	2.03015e-05	0.993024
PF12191.3	Tumour necrosis factor receptor stn_TNFRSF12A_TNFR domain	Domain	8	2.03015e-05	0.993044
PF12104.3	T cell CD4 receptor C terminal region	Domain	8	2.03015e-05	0.993064
PF09371.5	Tex-like protein N-terminal domain	Domain	8	2.03015e-05	0.993085
PF08275.6	DNA primase catalytic core, N-terminal domain	Domain	8	2.03015e-05	0.993105
PF09358.5	Ubiquitin-activating enzyme e1 C-terminal domain	Domain	8	2.03015e-05	0.993125
PF08776.6	VASP tetramerisation domain	Domain	8	2.03015e-05	0.993146
PF09336.5	Vps4 C terminal oligomerisation domain	Domain	8	2.03015e-05	0.993166
PF08265.6	YL1 nuclear protein C-terminal domain	Domain	8	2.03015e-05	0.993186
PF06943.7	LSD1 zinc finger	Domain	8	2.03015e-05	0.993207
CL0181.8	ABC-2-transporter-like clan	Clan	7	1.77638e-05	0.993224
CL0224.6	Dehydroquinate synthase-like superfamily	Clan	7	1.77638e-05	0.993242
CL0247.7	2H phosphoesterase superfamily	Clan	7	1.77638e-05	0.99326
CL0307.2	Fusaric acid resistance protein-like superfamily	Clan	7	1.77638e-05	0.993278
CL0312.2	Heme iron utilization protein-like superfamily	Clan	7	1.77638e-05	0.993295
CL0507.1	Fungal specific transcription factor domain	Clan	7	1.77638e-05	0.993313
PF08674.5	Acetylcholinesterase tetramerisation domain	Domain	7	1.77638e-05	0.993331
PF02310.14	B12 binding domain	Domain	7	1.77638e-05	0.993349
PF03423.8	Carbohydrate binding domain (family 25)	Domain	7	1.77638e-05	0.993366
PF03705.10	CheR methyltransferase, all-alpha domain	Domain	7	1.77638e-05	0.993384
PF07452.7	CHRD domain	Domain	7	1.77638e-05	0.993402
PF08312.7	cwf21 domain	Domain	7	1.77638e-05	0.99342
PF08859.6	DGC domain	Domain	7	1.77638e-05	0.993438
PF03351.12	DOMON domain	Domain	7	1.77638e-05	0.993455
PF07564.6	Domain of Unknown Function (DUF1542)	Domain	7	1.77638e-05	0.993473
PF08819.6	Domain of unknown function (DUF1802)	Domain	7	1.77638e-05	0.993491
PF08856.6	Protein of unknown function (DUF1826)	Domain	7	1.77638e-05	0.993509
PF09347.5	Domain of unknown function (DUF1989)	Domain	7	1.77638e-05	0.993526
PF09362.5	Domain of unknown function (DUF1996)	Domain	7	1.77638e-05	0.993544
PF13186.1	Domain of unknown function (DUF4008)	Domain	7	1.77638e-05	0.993562
PF13660.1	Domain of unknown function (DUF4147)	Domain	7	1.77638e-05	0.99358
PF01376.13	Heat-labile enterotoxin beta chain	Domain	7	1.77638e-05	0.993597
PF10256.4	Golgin subfamily A member 7/ERF4 family	Domain	7	1.77638e-05	0.993615
PF03723.9	Hemocyanin, ig-like domain	Domain	7	1.77638e-05	0.993633
PF02172.11	KIX domain	Domain	7	1.77638e-05	0.993651
PF09058.5	L27_1	Domain	7	1.77638e-05	0.993668
PF13682.1	MCP-signal associated domain	Domain	7	1.77638e-05	0.993686
PF10555.4	Phospho-N-acetylmuramoyl-pentapeptide-transferase signature 1	Domain	7	1.77638e-05	0.993704
PF02875.16	Mur ligase family, glutamate ligase domain	Domain	7	1.77638e-05	0.993722
PF05031.7	Iron Transport-associated domain	Domain	7	1.77638e-05	0.99374
PF03177.9	Non-repetitive/WGA-negative nucleoporin C-terminal	Domain	7	1.77638e-05	0.993757
PF10548.4	P22AR C-terminal domain	Domain	7	1.77638e-05	0.993775
PF06130.7	Propanediol utilisation protein PduL	Domain	7	1.77638e-05	0.993793
PF02253.10	Phospholipase A1	Domain	7	1.77638e-05	0.993811
PF07830.8	Protein serine/threonine phosphatase 2C, C-terminal domain	Domain	7	1.77638e-05	0.993828
PF04536.9	Repair protein	Domain	7	1.77638e-05	0.993846
PF08069.7	Ribosomal S13/S15 N-terminal domain	Domain	7	1.77638e-05	0.993864
PF12136.3	RNA polymerase Rpo13 subunit HTH domain	Domain	7	1.77638e-05	0.993882
PF05189.8	RNA 3'-terminal phosphate cyclase (RTC), insert domain	Domain	7	1.77638e-05	0.993899
PF09460.5	Saf-pilin pilus formation protein	Domain	7	1.77638e-05	0.993917
PF10260.4	Uncharacterized conserved domain (SAYSvFN)	Domain	7	1.77638e-05	0.993935
PF13530.1	Sterol carrier protein domain	Domain	7	1.77638e-05	0.993953
PF07487.8	SopE GEF domain	Domain	7	1.77638e-05	0.99397
PF08243.6	SPT2 chromatin protein	Domain	7	1.77638e-05	0.993988
PF05157.10	Type II secretion system (T2SS), protein E, N-terminal domain	Domain	7	1.77638e-05	0.994006
PF04265.9	Thiamin pyrophosphokinase, vitamin B1 binding domain	Domain	7	1.77638e-05	0.994024
PF09280.6	XPC-binding domain	Domain	7	1.77638e-05	0.994042
PF03887.9	YfbU domain	Domain	7	1.77638e-05	0.994059
PF11706.3	CGNR zinc finger	Domain	7	1.77638e-05	0.994077
PF04810.10	Sec23/Sec24 zinc finger	Domain	7	1.77638e-05	0.994095
PF04354.8	ZipA, C-terminal FtsZ-binding domain	Domain	7	1.77638e-05	0.994113
CL0301.4	PA14 superfamily	Clan	6	1.52261e-05	0.994128
CL0354.2	beta-Barrel protease inhibitors	Clan	6	1.52261e-05	0.994143
CL0464.1	5'-3'-exonuclease C-terminal sub-region	Clan	6	1.52261e-05	0.994158
PF03475.9	3-alpha domain	Domain	6	1.52261e-05	0.994173
PF12806.2	Acetyl-CoA dehydrogenase C-terminal like	Domain	6	1.52261e-05	0.994189
PF07821.7	Alpha-amylase C-terminal beta-sheet domain	Domain	6	1.52261e-05	0.994204
PF01426.13	BAH domain	Domain	6	1.52261e-05	0.994219
PF06393.6	BH3 interacting domain (BID)	Domain	6	1.52261e-05	0.994234
PF09132.5	BmKX	Domain	6	1.52261e-05	0.99425
PF03097.13	BRO1-like domain	Domain	6	1.52261e-05	0.994265
PF08381.6	Transcription factor regulating root and shoot growth via Pin3	Domain	6	1.52261e-05	0.99428
PF03909.12	BSD domain	Domain	6	1.52261e-05	0.994295
PF09053.5	CagZ	Domain	6	1.52261e-05	0.99431
PF09443.5	Cripto_Frl-1_Cryptic (CFC)	Domain	6	1.52261e-05	0.994326
PF08821.6	CGGC domain	Domain	6	1.52261e-05	0.994341
PF10197.4	N-terminal domain of CBF1 interacting co-repressor CIR	Domain	6	1.52261e-05	0.994356
PF12032.3	Regulatory CLIP domain of proteinases	Domain	6	1.52261e-05	0.994371
PF09367.5	CpeS-like protein	Domain	6	1.52261e-05	0.994387
PF03638.10	Tesmin/TSO1-like CXC domain	Domain	6	1.52261e-05	0.994402
PF02287.10	Dehydratase small subunit	Domain	6	1.52261e-05	0.994417
PF00610.16	Domain found in Dishevelled, Egl-10, and Pleckstrin (DEP)	Domain	6	1.52261e-05	0.994432
PF08278.6	DNA primase DnaG DnaB-binding	Domain	6	1.52261e-05	0.994448
PF08990.6	Erythronolide synthase docking	Domain	6	1.52261e-05	0.994463
PF08828.5	Doublesex dimerisation domain	Domain	6	1.52261e-05	0.994478
PF03942.10	DTW domain	Domain	6	1.52261e-05	0.994493
PF06292.12	Domain of Unknown Function (DUF1041)	Domain	6	1.52261e-05	0.994508
PF07345.6	Domain of unknown function (DUF1476)	Domain	6	1.52261e-05	0.994524
PF08747.6	Domain of unknown function (DUF1788)	Domain	6	1.52261e-05	0.994539
PF08807.5	Bacterial domain of unknown function (DUF1798)	Domain	6	1.52261e-05	0.994554
PF08953.6	Domain of unknown function (DUF1899)	Domain	6	1.52261e-05	0.994569
PF09365.5	Conserved hypothetical protein (DUF2461)	Domain	6	1.52261e-05	0.994585
PF11797.3	Protein of unknown function C-terminal (DUF3324)	Domain	6	1.52261e-05	0.9946
PF12200.3	Domain of unknown function (DUF3597)	Domain	6	1.52261e-05	0.994615
PF13491.1	Domain of unknown function (DUF4117)	Domain	6	1.52261e-05	0.99463
PF13722.1	C-terminal domain on CstA (DUF4161)	Domain	6	1.52261e-05	0.994645
PF13960.1	Domain of unknown function (DUF4218)	Domain	6	1.52261e-05	0.994661
PF02963.11	Restriction endonuclease EcoRI	Domain	6	1.52261e-05	0.994676
PF12199.3	Extracellular fibrinogen binding protein C terminal	Domain	6	1.52261e-05	0.994691
PF03945.9	delta endotoxin, N-terminal domain	Domain	6	1.52261e-05	0.994706
PF00373.13	FERM central domain	Domain	6	1.52261e-05	0.994722
PF03623.8	Focal adhesion targeting region	Domain	6	1.52261e-05	0.994737
PF07501.7	G5 domain	Domain	6	1.52261e-05	0.994752
PF02951.9	Prokaryotic glutathione synthetase, N-terminal domain	Domain	6	1.52261e-05	0.994767
PF13947.1	Wall-associated receptor kinase galacturonan-binding	Domain	6	1.52261e-05	0.994783
PF09238.5	Interleukin-4 receptor alpha chain, N-terminal	Domain	6	1.52261e-05	0.994798
PF05046.9	Mitochondrial large subunit ribosomal protein (Img2)	Domain	6	1.52261e-05	0.994813
PF07965.7	Integrin beta tail domain	Domain	6	1.52261e-05	0.994828
PF10241.4	Uncharacterized conserved protein	Domain	6	1.52261e-05	0.994843
PF02886.12	LBP / BPI / CETP family, C-terminal domain	Domain	6	1.52261e-05	0.994859
PF13399.1	LytR cell envelope-related transcriptional attenuator	Domain	6	1.52261e-05	0.994874
PF05230.6	MASE2 domain	Domain	6	1.52261e-05	0.994889
PF05209.8	Septum formation inhibitor MinC, N-terminal domain	Domain	6	1.52261e-05	0.994904
PF12777.2	Microtubule-binding stalk of dynein motor	Domain	6	1.52261e-05	0.99492
PF05190.13	MutS family domain IV	Domain	6	1.52261e-05	0.994935
PF10187.4	N-terminal domain of NEFA-interacting nuclear protein NIP30	Domain	6	1.52261e-05	0.99495
PF02799.10	Myristoyl-CoA:protein N-myristoyltransferase, C-terminal domain	Domain	6	1.52261e-05	0.994965
PF10549.4	ORF11CD3 domain	Domain	6	1.52261e-05	0.99498
PF09593.5	Beta-satellite pathogenicity beta C1 protein	Domain	6	1.52261e-05	0.994996
PF12626.2	Polymerase A arginine-rich C-terminus	Domain	6	1.52261e-05	0.995011
PF10252.4	Casein kinase substrate phosphoprotein PP28	Domain	6	1.52261e-05	0.995026
PF09687.5	Plasmodium RESA N-terminal	Domain	6	1.52261e-05	0.995041
PF01948.13	Aspartate carbamoyltransferase regulatory chain, allosteric domain	Domain	6	1.52261e-05	0.995057
PF08992.6	Quinohemoprotein amine dehydrogenase, gamma subunit	Domain	6	1.52261e-05	0.995072
PF03868.10	Ribosomal protein L6, N-terminal domain	Domain	6	1.52261e-05	0.995087
PF14374.1	60S ribosomal protein L4 C-terminal domain	Domain	6	1.52261e-05	0.995102
PF08313.7	SCA7, zinc-binding domain	Domain	6	1.52261e-05	0.995117
PF01369.15	Sec7 domain	Domain	6	1.52261e-05	0.995133
PF03958.12	Bacterial type II/III secretion system short domain	Domain	6	1.52261e-05	0.995148
PF05002.10	SGS domain	Domain	6	1.52261e-05	0.995163
PF11708.3	Pre-mRNA splicing Prp18-interacting factor	Domain	6	1.52261e-05	0.995178
PF12162.3	STAT1 TAZ2 binding domain	Domain	6	1.52261e-05	0.995194
PF11471.3	Maltoporin periplasmic N-terminal extension	Domain	6	1.52261e-05	0.995209
PF04433.12	SWIRM domain	Domain	6	1.52261e-05	0.995224
PF09177.6	Syntaxin 6, N-terminal	Domain	6	1.52261e-05	0.995239
PF13667.1	ThiC-associated domain	Domain	6	1.52261e-05	0.995255
PF08722.6	TnsA endonuclease N terminal	Domain	6	1.52261e-05	0.99527
PF07829.6	Alpha-A conotoxin PIVA-like protein	Domain	6	1.52261e-05	0.995285
PF00868.15	Transglutaminase family	Domain	6	1.52261e-05	0.9953
PF01847.11	von Hippel-Lindau disease tumour suppressor protein	Domain	6	1.52261e-05	0.995315
PF12189.3	Single-strand DNA-binding protein	Domain	6	1.52261e-05	0.995331
PF10542.4	Vitelline membrane cysteine-rich region	Domain	6	1.52261e-05	0.995346
PF13695.1	Zinc-binding domain	Domain	6	1.52261e-05	0.995361
PF00645.13	Poly(ADP-ribose) polymerase and DNA-Ligase Zn-finger region	Domain	6	1.52261e-05	0.995376
CL0109.10	Cytidine deaminase-like (CDA) superfamily	Clan	5	1.26885e-05	0.995389
CL0112.11	Yip1/YIF1-like	Clan	5	1.26885e-05	0.995402
CL0295.5	Vps51 domain superfamily	Clan	5	1.26885e-05	0.995414
CL0330.2	Late secretory pathway transport machinery	Clan	5	1.26885e-05	0.995427
CL0342.2	TolB, N-terminal domain	Clan	5	1.26885e-05	0.99544
CL0374.2	PEP carboxykinase-like superfamily	Clan	5	1.26885e-05	0.995452
PF01314.13	Aldehyde ferredoxin oxidoreductase, domains 2 & 3	Domain	5	1.26885e-05	0.995465
PF06400.6	Alpha-2-macroglobulin RAP, N-terminal domain	Domain	5	1.26885e-05	0.995478
PF09255.5	Caf1 Capsule antigen	Domain	5	1.26885e-05	0.995491
PF03987.10	Autophagocytosis associated protein, active-site domain	Domain	5	1.26885e-05	0.995503
PF10523.4	BEN domain	Domain	5	1.26885e-05	0.995516
PF09270.5	Beta-trefoil DNA-binding domain	Domain	5	1.26885e-05	0.995529
PF12153.3	LPS binding domain of CAP18 (C terminal)	Domain	5	1.26885e-05	0.995541
PF02013.11	Cellulose or protein binding domain	Domain	5	1.26885e-05	0.995554
PF02359.13	Cell division protein 48 (CDC48), N-terminal domain	Domain	5	1.26885e-05	0.995567
PF05228.8	CHASE4 domain	Domain	5	1.26885e-05	0.995579
PF10411.4	Disulfide bond isomerase protein N-terminus	Domain	5	1.26885e-05	0.995592
PF08748.6	Domain of unknown function (DUF1789)	Domain	5	1.26885e-05	0.995605
PF08861.5	Domain of unknown function DUF1828	Domain	5	1.26885e-05	0.995617
PF08929.5	Domain of unknown function (DUF1911)	Domain	5	1.26885e-05	0.99563
PF09175.5	Domain of unknown function (DUF1944)	Domain	5	1.26885e-05	0.995643
PF09227.5	Domain of unknown function (DUF1962)	Domain	5	1.26885e-05	0.995655
PF11443.3	Domain of unknown function (DUF2828)	Domain	5	1.26885e-05	0.995668
PF11738.3	Protein of unknown function (DUF3298)	Domain	5	1.26885e-05	0.995681
PF13427.1	Domain of unknown function (DUF4111)	Domain	5	1.26885e-05	0.995694
PF13665.1	Domain of unknown function (DUF4150)	Domain	5	1.26885e-05	0.995706
PF14062.1	Domain of unknown function (DUF4253)	Domain	5	1.26885e-05	0.995719
PF14280.1	Domain of unknown function (DUF4365)	Domain	5	1.26885e-05	0.995732
PF09007.6	EBP50, C-terminal	Domain	5	1.26885e-05	0.995744
PF07546.8	EMI domain	Domain	5	1.26885e-05	0.995757
PF11575.3	FhuF 2Fe-2S C-terminal domain	Domain	5	1.26885e-05	0.99577
PF01827.22	FTH domain	Domain	5	1.26885e-05	0.995782
PF01913.13	Formylmethanofuran-tetrahydromethanopterin formyltransferase	Domain	5	1.26885e-05	0.995795
PF13976.1	GAG-pre-integrase domain	Domain	5	1.26885e-05	0.995808
PF08752.5	Coatomer gamma subunit appendage domain	Domain	5	1.26885e-05	0.99582
PF11904.3	GPCR-chaperone	Domain	5	1.26885e-05	0.995833
PF09597.5	IGR protein motif	Domain	5	1.26885e-05	0.995846
PF11714.3	Thrombin inhibitor Madanin	Domain	5	1.26885e-05	0.995858
PF09045.5	L27_2	Domain	5	1.26885e-05	0.995871
PF09220.5	L-A virus, major coat protein	Domain	5	1.26885e-05	0.995884
PF09271.6	LAG1, DNA binding	Domain	5	1.26885e-05	0.995897
PF09465.5	Lamin-B receptor of TUDOR domain	Domain	5	1.26885e-05	0.995909
PF09606.5	ARC105 or Med15 subunit of Mediator complex non-fungal	Domain	5	1.26885e-05	0.995922
PF14008.1	Iron/zinc purple acid phosphatase-like protein C	Domain	5	1.26885e-05	0.995935
PF08153.7	NGP1NT (NUC091) domain	Domain	5	1.26885e-05	0.995947
PF08788.6	NHR2 domain like	Domain	5	1.26885e-05	0.99596
PF08159.7	NUC153 domain	Domain	5	1.26885e-05	0.995973
PF10421.4	2'-5'-oligoadenylate synthetase 1, domain 2, C-terminus	Domain	5	1.26885e-05	0.995985
PF10547.4	P22_AR N-terminal domain	Domain	5	1.26885e-05	0.995998
PF08789.5	PBCV-specific basic adaptor domain	Domain	5	1.26885e-05	0.996011
PF09003.5	Bacteriophage lambda integrase, N-terminal domain	Domain	5	1.26885e-05	0.996023
PF07879.6	PHB/PHA accumulation regulator DNA-binding domain	Domain	5	1.26885e-05	0.996036
PF14032.1	PknH-like extracellular domain	Domain	5	1.26885e-05	0.996049
PF09627.5	PrgU-like protein	Domain	5	1.26885e-05	0.996062
PF08083.6	PROCN (NUC071) domain	Domain	5	1.26885e-05	0.996074
PF09180.6	Prolyl-tRNA synthetase, C-terminal	Domain	5	1.26885e-05	0.996087
PF06506.6	Propionate catabolism activator	Domain	5	1.26885e-05	0.9961
PF12137.3	RNA polymerase recycling family C-terminal	Domain	5	1.26885e-05	0.996112
PF00317.16	Ribonucleotide reductase, all-alpha domain	Domain	5	1.26885e-05	0.996125
PF03871.9	RNA polymerase Rpb5, N-terminal domain	Domain	5	1.26885e-05	0.996138
PF08524.6	rRNA processing	Domain	5	1.26885e-05	0.99615
PF02772.11	S-adenosylmethionine synthetase, central domain	Domain	5	1.26885e-05	0.996163
PF01043.15	SecA preprotein cross-linking domain	Domain	5	1.26885e-05	0.996176
PF09107.6	Elongation factor SelB, winged helix	Domain	5	1.26885e-05	0.996188
PF03172.8	Sp100 domain	Domain	5	1.26885e-05	0.996201
PF03105.14	SPX domain	Domain	5	1.26885e-05	0.996214
PF05022.7	SRP40, C-terminal domain	Domain	5	1.26885e-05	0.996226
PF07500.9	Transcription factor S-II (TFIIS), central domain	Domain	5	1.26885e-05	0.996239
PF06200.9	tify domain	Domain	5	1.26885e-05	0.996252
PF07534.11	TLD	Domain	5	1.26885e-05	0.996265
PF04263.11	Thiamin pyrophosphokinase, catalytic domain	Domain	5	1.26885e-05	0.996277
PF03461.10	TRCF domain	Domain	5	1.26885e-05	0.99629
PF08751.6	TrwC relaxase	Domain	5	1.26885e-05	0.996303
PF10585.4	Ubiquitin-activating enzyme active site	Domain	5	1.26885e-05	0.996315
PF09625.5	VP9 protein	Domain	5	1.26885e-05	0.996328
PF09454.5	Vps23 core domain	Domain	5	1.26885e-05	0.996341
PF14380.1	Wall-associated receptor kinase C-terminal	Domain	5	1.26885e-05	0.996353
PF08879.5	WRC	Domain	5	1.26885e-05	0.996366
PF09642.5	YonK protein	Domain	5	1.26885e-05	0.996379
PF09467.5	Hypothetical protein Yopt	Domain	5	1.26885e-05	0.996391
PF09629.5	YorP protein	Domain	5	1.26885e-05	0.996404
PF13891.1	Potential DNA-binding domain	Domain	5	1.26885e-05	0.996417
PF10283.4	Zinc-finger (CX5CX6HX5H) motif	Domain	5	1.26885e-05	0.996429
CL0248.6	ParB-like superfamily	Clan	4	1.01508e-05	0.99644
CL0389.2	TRAF domain-like superfamily	Clan	4	1.01508e-05	0.99645
CL0391.2	Adenylate cyclase associated (CAP) C terminal like	Clan	4	1.01508e-05	0.99646
CL0462.1	Transcription elongation factor C-terminal nonapeptide repeat	Clan	4	1.01508e-05	0.99647
CL0471.1	DUF362-like superfamily	Clan	4	1.01508e-05	0.99648
CL0528.1	DUF1214-like	Clan	4	1.01508e-05	0.99649
PF05902.8	4.1 protein C-terminal domain (CTD)	Domain	4	1.01508e-05	0.996501
PF10423.4	Bacterial AMP nucleoside phosphorylase N-terminus	Domain	4	1.01508e-05	0.996511
PF02177.11	Amyloid A4 N-terminal heparin-binding	Domain	4	1.01508e-05	0.996521
PF09759.4	Spinocerebellar ataxia type 10 protein domain	Domain	4	1.01508e-05	0.996531
PF09256.5	BAFF-R, TALL-1 binding	Domain	4	1.01508e-05	0.996541
PF10996.3	Beta-Casp domain	Domain	4	1.01508e-05	0.996551
PF04089.9	BRICHOS domain	Domain	4	1.01508e-05	0.996561
PF11760.3	Cobalamin synthesis G N-terminal	Domain	4	1.01508e-05	0.996572
PF12192.3	Fungal calcium binding protein	Domain	4	1.01508e-05	0.996582
PF05226.6	CHASE2 domain	Domain	4	1.01508e-05	0.996592
PF03067.10	Chitin binding domain	Domain	4	1.01508e-05	0.996602
PF07552.6	Spore Coat Protein X and V domain	Domain	4	1.01508e-05	0.996612
PF10582.4	Gap junction channel protein cysteine-rich domain	Domain	4	1.01508e-05	0.996622
PF09030.5	Creb binding	Domain	4	1.01508e-05	0.996632
PF14304.1	Transcription termination and cleavage factor C-terminal	Domain	4	1.01508e-05	0.996643
PF08802.5	Cytochrome B6-F complex Fe-S subunit	Domain	4	1.01508e-05	0.996653
PF14031.1	Putative serine dehydratase domain	Domain	4	1.01508e-05	0.996663
PF11739.3	Dicarboxylate transport	Domain	4	1.01508e-05	0.996673
PF07836.6	DmpG-like communication domain	Domain	4	1.01508e-05	0.996683
PF08699.5	Domain of unknown function (DUF1785)	Domain	4	1.01508e-05	0.996693
PF08759.6	Domain of unknown function (DUF1792)	Domain	4	1.01508e-05	0.996704
PF08820.5	Domain of unknown function (DUF1803)	Domain	4	1.01508e-05	0.996714
PF08850.6	Domain of unknown function (DUF1820)	Domain	4	1.01508e-05	0.996724
PF08862.5	Domain of unknown function DUF1829	Domain	4	1.01508e-05	0.996734
PF08969.6	Domain of unknown function (DUF1873)	Domain	4	1.01508e-05	0.996744
PF01579.13	Domain of unknown function (DUF19)	Domain	4	1.01508e-05	0.996754
PF10728.4	Domain of unknown function (DUF2520)	Domain	4	1.01508e-05	0.996764
PF12130.3	Protein of unknown function (DUF3585)	Domain	4	1.01508e-05	0.996775
PF12172.3	Rubredoxin-like zinc ribbon domain (DUF35_N)	Domain	4	1.01508e-05	0.996785
PF12208.3	Domain of unknown function (DUF3601)	Domain	4	1.01508e-05	0.996795
PF12952.2	Domain of unknown function (DUF3841)	Domain	4	1.01508e-05	0.996805
PF13559.1	Domain of unknown function (DUF4129)	Domain	4	1.01508e-05	0.996815
PF13590.1	Domain of unknown function (DUF4136)	Domain	4	1.01508e-05	0.996825
PF13898.1	Domain of unknown function (DUF4205)	Domain	4	1.01508e-05	0.996835
PF14111.1	Domain of unknown function (DUF4283)	Domain	4	1.01508e-05	0.996846
PF14159.1	Domain of unknown function (DUF4308)	Domain	4	1.01508e-05	0.996856
PF08917.5	Transforming growth factor beta receptor 2 ectodomain	Domain	4	1.01508e-05	0.996866
PF06482.6	Collagenase NC10 and Endostatin	Domain	4	1.01508e-05	0.996876
PF13850.1	Endoplasmic Reticulum-Golgi Intermediate Compartment (ERGIC)	Domain	4	1.01508e-05	0.996886
PF09309.5	FCP1, C-terminal	Domain	4	1.01508e-05	0.996896
PF07554.8	Uncharacterised Sugar-binding Domain	Domain	4	1.01508e-05	0.996907
PF09398.5	FOP N terminal dimerisation domain	Domain	4	1.01508e-05	0.996917
PF09163.6	Formate dehydrogenase N, transmembrane	Domain	4	1.01508e-05	0.996927
PF07802.6	GCK domain	Domain	4	1.01508e-05	0.996937
PF02351.11	GDNF/GAS1 domain	Domain	4	1.01508e-05	0.996947
PF04399.8	Glutaredoxin 2, C terminal domain	Domain	4	1.01508e-05	0.996957
PF10699.4	Male gamete fusion factor	Domain	4	1.01508e-05	0.996967
PF10394.4	Histone acetyl transferase HAT1 N-terminus	Domain	4	1.01508e-05	0.996978
PF08539.6	HbrB-like	Domain	4	1.01508e-05	0.996988
PF12347.3	Holliday junction regulator protein family C-terminal repeat	Domain	4	1.01508e-05	0.996998
PF09044.5	Kp4	Domain	4	1.01508e-05	0.997008
PF02735.11	Ku70/Ku80 beta-barrel domain	Domain	4	1.01508e-05	0.997018
PF08557.5	Sphingolipid Delta4-desaturase (DES)	Domain	4	1.01508e-05	0.997028
PF12103.3	Surface lipoprotein of Spirochaetales order	Domain	4	1.01508e-05	0.997039
PF08311.7	Mad3/BUB1 homology region 1	Domain	4	1.01508e-05	0.997049
PF11277.3	Mediator complex subunit 24 N-terminal	Domain	4	1.01508e-05	0.997059
PF10660.4	Iron-containing outer mitochondrial membrane protein N-terminus	Domain	4	1.01508e-05	0.997069
PF10159.4	Kinase phosphorylation protein	Domain	4	1.01508e-05	0.997079
PF04603.7	Ran-interacting Mog1 protein	Domain	4	1.01508e-05	0.997089
PF08676.6	MutL C terminal dimerisation domain	Domain	4	1.01508e-05	0.997099
PF09452.5	ESCRT-I subunit Mvb12	Domain	4	1.01508e-05	0.99711
PF10589.4	NADH-ubiquinone oxidoreductase-F iron-sulfur binding region	Domain	4	1.01508e-05	0.99712
PF08911.6	NUP50 (Nucleoporin 50 kDa)	Domain	4	1.01508e-05	0.99713
PF12912.2	NLPC_P60 stabilising domain, N term	Domain	4	1.01508e-05	0.99714
PF07303.8	Occludin homology domain	Domain	4	1.01508e-05	0.99715
PF11962.3	Peptidase_G2, IMC autoproteolytic cleavage domain	Domain	4	1.01508e-05	0.99716
PF09168.5	X-Prolyl dipeptidyl aminopeptidase PepX, N-terminal	Domain	4	1.01508e-05	0.99717
PF05357.8	Phage Coat Protein A	Domain	4	1.01508e-05	0.997181
PF10559.4	Plug domain of Sec61p	Domain	4	1.01508e-05	0.997191
PF09228.5	Prokaryotic Transcriptional repressor TraM	Domain	4	1.01508e-05	0.997201
PF06424.7	PRP1 splicing factor, N-terminal	Domain	4	1.01508e-05	0.997211
PF08771.6	Rapamycin binding domain	Domain	4	1.01508e-05	0.997221
PF08542.6	Replication factor C C-terminal domain	Domain	4	1.01508e-05	0.997231
PF04990.7	RNA polymerase Rpb1, domain 7	Domain	4	1.01508e-05	0.997242
PF08673.5	Phosphoserine phosphatase RsbU, N-terminal domain	Domain	4	1.01508e-05	0.997252
PF09368.5	Sas10 C-terminal domain	Domain	4	1.01508e-05	0.997262
PF09111.5	SLIDE	Domain	4	1.01508e-05	0.997272
PF13979.1	SopA-like catalytic domain	Domain	4	1.01508e-05	0.997282
PF03771.11	Domain of unknown function (DUF317)	Domain	4	1.01508e-05	0.997292
PF09300.5	Tectiviridae, minor capsid	Domain	4	1.01508e-05	0.997302
PF02926.12	THUMP domain	Domain	4	1.01508e-05	0.997313
PF09179.6	TilS substrate binding domain	Domain	4	1.01508e-05	0.997323
PF07822.6	Neurotoxin B-IV-like protein	Domain	4	1.01508e-05	0.997333
PF04236.10	Tc5 transposase C-terminal domain	Domain	4	1.01508e-05	0.997343
PF08164.7	Apoptosis-antagonizing transcription factor, C-terminal	Domain	4	1.01508e-05	0.997353
PF09165.5	Ubiquinol-cytochrome c reductase 8 kDa, N-terminal	Domain	4	1.01508e-05	0.997363
PF12107.3	Plasminogen (Pg) ligand in fibrinolytic pathway	Domain	4	1.01508e-05	0.997373
PF12052.3	Voltage gated calcium channel subunit beta domain 4Aa N terminal	Domain	4	1.01508e-05	0.997384
PF08008.7	Viral cysteine rich	Domain	4	1.01508e-05	0.997394
PF09359.5	VTC domain	Domain	4	1.01508e-05	0.997404
PF09636.5	XkdW protein	Domain	4	1.01508e-05	0.997414
PF02182.12	YDG/SRA domain	Domain	4	1.01508e-05	0.997424
CL0324.2	Homing endonuclease-like superfamily	Clan	3	7.61307e-06	0.997432
CL0483.1	Probable substrate-binding preceding ATP-grasp domain	Clan	3	7.61307e-06	0.997439
PF09290.6	Prokaryotic acetaldehyde dehydrogenase, dimerisation	Domain	3	7.61307e-06	0.997447
PF09793.4	Anticodon-binding domain	Domain	3	7.61307e-06	0.997455
PF02730.10	Aldehyde ferredoxin oxidoreductase, N-terminal domain	Domain	3	7.61307e-06	0.997462
PF06401.6	Alpha-2-macroglobulin RAP, C-terminal domain	Domain	3	7.61307e-06	0.99747
PF03782.12	AMOP domain	Domain	3	7.61307e-06	0.997478
PF12924.2	Copper-binding of amyloid precursor, CuBD	Domain	3	7.61307e-06	0.997485
PF12625.2	Arabinose-binding domain of AraC transcription regulator, N-term	Domain	3	7.61307e-06	0.997493
PF12120.3	Rifampin ADP-ribosyl transferase	Domain	3	7.61307e-06	0.9975
PF07737.6	Anthrax toxin lethal factor, N- and C-terminal domain	Domain	3	7.61307e-06	0.997508
PF10381.4	Autophagocytosis associated protein C-terminal	Domain	3	7.61307e-06	0.997516
PF03986.8	Autophagocytosis associated protein (Atg3), N-terminal domain	Domain	3	7.61307e-06	0.997523
PF02607.12	B12 binding domain	Domain	3	7.61307e-06	0.997531
PF01338.13	Bacillus thuringiensis toxin	Domain	3	7.61307e-06	0.997538
PF09257.5	BCMA, TALL-1 binding	Domain	3	7.61307e-06	0.997546
PF09036.5	Bcr-Abl oncoprotein oligomerisation domain	Domain	3	7.61307e-06	0.997554
PF12125.3	D domain of beta-TrCP	Domain	3	7.61307e-06	0.997561
PF12820.2	Serine-rich domain associated with BRCT	Domain	3	7.61307e-06	0.997569
PF10170.4	Cysteine-rich domain	Domain	3	7.61307e-06	0.997577
PF08773.6	Cathepsin C exclusion domain	Domain	3	7.61307e-06	0.997584
PF09079.6	CDC6, C terminal	Domain	3	7.61307e-06	0.997592
PF14396.1	Cystic fibrosis TM conductance regulator (CFTR), regulator domain	Domain	3	7.61307e-06	0.997599
PF08617.5	Kinase binding protein CGI-121	Domain	3	7.61307e-06	0.997607
PF05235.9	CHAD domain	Domain	3	7.61307e-06	0.997615
PF09649.5	Histone chaperone domain CHZ	Domain	3	7.61307e-06	0.997622
PF11718.3	Pre-mRNA 3'-end-processing endonuclease polyadenylation factor C-term	Domain	3	7.61307e-06	0.99763
PF12109.3	CXCR4 Chemokine receptor N terminal	Domain	3	7.61307e-06	0.997637
PF05026.8	Dcp2, box A domain	Domain	3	7.61307e-06	0.997645
PF12041.3	Transcriptional regulator DELLA protein N terminal	Domain	3	7.61307e-06	0.997653
PF08019.7	Domain of unknown function (DUF1705)	Domain	3	7.61307e-06	0.99766
PF08044.6	Domain of unknown function (DUF1707)	Domain	3	7.61307e-06	0.997668
PF08216.6	Eukaryotic domain of unknown function (DUF1716)	Domain	3	7.61307e-06	0.997675
PF08768.6	Domain of unknown function (DUF1794)	Domain	3	7.61307e-06	0.997683
PF08870.6	Domain of unknown function (DUF1832)	Domain	3	7.61307e-06	0.997691
PF08960.5	Domain of unknown function (DUF1874)	Domain	3	7.61307e-06	0.997698
PF09005.5	Domain of unknown function (DUF1897)	Domain	3	7.61307e-06	0.997706
PF08924.6	Domain of unknown function (DUF1906)	Domain	3	7.61307e-06	0.997714
PF09269.6	Domain of unknown function (DUF1967)	Domain	3	7.61307e-06	0.997721
PF09345.5	Domain of unknown function (DUF1987)	Domain	3	7.61307e-06	0.997729
PF09348.5	Domain of unknown function (DUF1990)	Domain	3	7.61307e-06	0.997736
PF09633.5	Protein of unknown function (DUF2023)	Domain	3	7.61307e-06	0.997744
PF09922.4	Cell wall-active antibiotics response protein (DUF2154)	Domain	3	7.61307e-06	0.997752
PF09557.5	Domain of unknown function (DUF2382)	Domain	3	7.61307e-06	0.997759
PF10651.4	Domain of unknown function (DUF2479)	Domain	3	7.61307e-06	0.997767
PF11589.3	Domain of unknown function (DUF3244)	Domain	3	7.61307e-06	0.997774
PF12873.2	Domain of unknown function (DUF3825)	Domain	3	7.61307e-06	0.997782
PF12959.2	Protein of unknown function (DUF3848)	Domain	3	7.61307e-06	0.99779
PF13548.1	Domain of unknown function (DUF4126)	Domain	3	7.61307e-06	0.997797
PF13901.1	Domain of unknown function (DUF4206)	Domain	3	7.61307e-06	0.997805
PF13946.1	Domain of unknown function (DUF4214)	Domain	3	7.61307e-06	0.997813
PF13959.1	Domain of unknown function (DUF4217)	Domain	3	7.61307e-06	0.99782
PF05128.7	Domain of unknown function (DUF697)	Domain	3	7.61307e-06	0.997828
PF05506.7	Domain of unknown function (DUF756)	Domain	3	7.61307e-06	0.997835
PF06337.7	DUSP domain	Domain	3	7.61307e-06	0.997843
PF09173.6	Initiation factor eIF2 gamma, C terminal	Domain	3	7.61307e-06	0.997851
PF09440.5	eIF3 subunit 6 N terminal domain	Domain	3	7.61307e-06	0.997858
PF07749.7	Endoplasmic reticulum protein ERp29, C-terminal domain	Domain	3	7.61307e-06	0.997866
PF12743.2	Oestrogen-type nuclear receptor final C-terminal	Domain	3	7.61307e-06	0.997873
PF00703.16	Glycosyl hydrolases family 2	Domain	3	7.61307e-06	0.997881
PF09646.5	Gp37 protein	Domain	3	7.61307e-06	0.997889
PF02925.11	Bacteriophage scaffolding protein D	Domain	3	7.61307e-06	0.997896
PF09040.6	Gastric H+/K+-ATPase, N terminal domain	Domain	3	7.61307e-06	0.997904
PF09065.5	Haemadin	Domain	3	7.61307e-06	0.997911
PF02329.11	Histidine carboxylase PI chain	Domain	3	7.61307e-06	0.997919
PF03722.9	Hemocyanin, all-alpha domain	Domain	3	7.61307e-06	0.997927
PF07804.7	HipA-like C-terminal domain	Domain	3	7.61307e-06	0.997934
PF09385.5	Histidine kinase N terminal	Domain	3	7.61307e-06	0.997942
PF07701.9	Heme NO binding associated	Domain	3	7.61307e-06	0.99795
PF12149.3	Herpes simplex virus virion protein 16 C terminal	Domain	3	7.61307e-06	0.997957
PF09021.6	HutP	Domain	3	7.61307e-06	0.997965
PF04629.9	Islet cell autoantigen ICA69, C-terminal domain	Domain	3	7.61307e-06	0.997972
PF08872.5	KGK domain	Domain	3	7.61307e-06	0.99798
PF02330.11	Mitochondrial glycoprotein	Domain	3	7.61307e-06	0.997988
PF02289.11	Cyclohydrolase (MCH)	Domain	3	7.61307e-06	0.997995
PF11232.3	Mediator complex subunit 25 PTOV activation and synapsin 2	Domain	3	7.61307e-06	0.998003
PF09307.5	CLIP, MHC2 interacting	Domain	3	7.61307e-06	0.99801
PF04698.7	Myelin-associated oligodendrocytic basic protein (MOBP)	Domain	3	7.61307e-06	0.998018
PF07200.8	Modifier of rudimentary (Mod(r)) protein	Domain	3	7.61307e-06	0.998026
PF12181.3	DNA binding domain of the motility gene repressor (MogR)	Domain	3	7.61307e-06	0.998033
PF12948.2	MSP7-like protein C-terminal domain	Domain	3	7.61307e-06	0.998041
PF09299.6	Mu transposase, C-terminal	Domain	3	7.61307e-06	0.998049
PF05188.12	MutS domain II	Domain	3	7.61307e-06	0.998056
PF05192.13	MutS domain III	Domain	3	7.61307e-06	0.998064
PF10580.4	Gap junction protein N-terminal region	Domain	3	7.61307e-06	0.998071
PF09015.5	NgoMIV restriction enzyme	Domain	3	7.61307e-06	0.998079
PF08154.7	NLE (NUC135) domain	Domain	3	7.61307e-06	0.998087
PF08156.8	NOP5NT (NUC127) domain	Domain	3	7.61307e-06	0.998094
PF08815.5	Nuclear receptor coactivator	Domain	3	7.61307e-06	0.998102
PF02250.10	35kD major secreted virus protein	Domain	3	7.61307e-06	0.998109
PF08946.5	Osmosensory transporter coiled coil	Domain	3	7.61307e-06	0.998117
PF08944.6	NADPH oxidase subunit p47Phox, C terminal domain	Domain	3	7.61307e-06	0.998125
PF01806.12	Paramyxovirinae P phosphoprotein C-terminal region	Domain	3	7.61307e-06	0.998132
PF02429.10	Peridinin-chlorophyll A binding protein	Domain	3	7.61307e-06	0.99814
PF09310.5	POU domain, class 2, associating factor 1	Domain	3	7.61307e-06	0.998147
PF04194.8	Programmed cell death protein 2, C-terminal putative domain	Domain	3	7.61307e-06	0.998155
PF02306.10	Major spike protein (G protein)	Domain	3	7.61307e-06	0.998163
PF08005.7	PHR domain	Domain	3	7.61307e-06	0.99817
PF08320.7	PIG-X / PBN1	Domain	3	7.61307e-06	0.998178
PF09029.5	5-aminolevulinate synthase presequence	Domain	3	7.61307e-06	0.998186
PF08707.6	Primase C terminal 2 (PriCT-2)	Domain	3	7.61307e-06	0.998193
PF08084.6	PROCT (NUC072) domain	Domain	3	7.61307e-06	0.998201
PF08880.6	QLQ	Domain	3	7.61307e-06	0.998208
PF07834.6	RanGAP1 C-terminal domain	Domain	3	7.61307e-06	0.998216
PF11464.3	Rabenosyn Rab binding domain	Domain	3	7.61307e-06	0.998224
PF08978.5	Reoviridae VP9	Domain	3	7.61307e-06	0.998231
PF03873.8	Anti sigma-E protein RseA, C-terminal domain	Domain	3	7.61307e-06	0.998239
PF09273.6	Rubisco LSMT substrate-binding	Domain	3	7.61307e-06	0.998246
PF08779.5	SARS coronavirus X4 like	Domain	3	7.61307e-06	0.998254
PF09106.6	Elongation factor SelB, winged helix	Domain	3	7.61307e-06	0.998262
PF04546.8	Sigma-70, non-essential region	Domain	3	7.61307e-06	0.998269
PF09057.5	Second Mitochondria-derived Activator of Caspases	Domain	3	7.61307e-06	0.998277
PF02821.11	Staphylokinase/Streptokinase family	Domain	3	7.61307e-06	0.998285
PF12638.2	Staygreen protein	Domain	3	7.61307e-06	0.998292
PF09075.5	Heat-stable enterotoxin B, secretory	Domain	3	7.61307e-06	0.9983
PF11083.3	Lantibiotic streptin immunity protein	Domain	3	7.61307e-06	0.998307
PF10496.4	SNARE-complex protein Syntaxin-18 N-terminus	Domain	3	7.61307e-06	0.998315
PF08567.6	TFIIH p62 subunit, N-terminal domain	Domain	3	7.61307e-06	0.998323
PF14413.1	Thg1 C terminal domain	Domain	3	7.61307e-06	0.99833
PF03549.9	Translocated intimin receptor (Tir) intimin-binding domain	Domain	3	7.61307e-06	0.998338
PF00913.14	Trypanosome variant surface glycoprotein (A-type)	Domain	3	7.61307e-06	0.998345
PF13658.1	Ubiquitin C-terminal hydrolase 37 receptor binding site	Domain	3	7.61307e-06	0.998353
PF03456.13	uDENN domain	Domain	3	7.61307e-06	0.998361
PF05194.7	UreE urease accessory protein, C-terminal domain	Domain	3	7.61307e-06	0.998368
PF11945.3	WAHD domain of WASH complex	Domain	3	7.61307e-06	0.998376
PF12076.3	WAX2 C-terminal domain	Domain	3	7.61307e-06	0.998383
PF08536.6	Whirly transcription factor	Domain	3	7.61307e-06	0.998391
PF13943.1	WPP domain	Domain	3	7.61307e-06	0.998399
PF05181.7	XPA protein C-terminus	Domain	3	7.61307e-06	0.998406
PF10777.4	sigma70 family sigma factor YlaC	Domain	3	7.61307e-06	0.998414
PF14260.1	C4-type zinc-finger of DNA polymerase delta	Domain	3	7.61307e-06	0.998422
PF09337.5	His(2)-Cys(2) zinc finger	Domain	3	7.61307e-06	0.998429
PF07503.7	HypF finger	Domain	3	7.61307e-06	0.998437
PF13866.1	SAP30 zinc-finger	Domain	3	7.61307e-06	0.998444
CL0162.9	F-box associated	Clan	2	5.07538e-06	0.998449
CL0194.8	DNA polymerase B like	Clan	2	5.07538e-06	0.998455
CL0303.3	Helix-two-turns-helix superfamily	Clan	2	5.07538e-06	0.99846
CL0402.2	Cdc48 domain 2-like	Clan	2	5.07538e-06	0.998465
CL0424.2	Type III secretion system-derived superfamily, hook-related	Clan	2	5.07538e-06	0.99847
CL0455.1	Mitochondrial membrane transporting or complex assembly	Clan	2	5.07538e-06	0.998475
CL0518.1	DnaJ-Hsp40-Cysteine-rich domain superfamily	Clan	2	5.07538e-06	0.99848
PF07697.6	7TM-HD extracellular	Domain	2	5.07538e-06	0.998485
PF08882.6	Acetone carboxylase gamma subunit	Domain	2	5.07538e-06	0.99849
PF09229.6	Activator of Hsp90 ATPase, N-terminal	Domain	2	5.07538e-06	0.998495
PF13949.1	ALIX V-shaped domain binding to HIV	Domain	2	5.07538e-06	0.9985
PF09261.6	Alpha mannosidase, middle domain	Domain	2	5.07538e-06	0.998505
PF08672.6	Anaphase promoting complex (APC) subunit 2	Domain	2	5.07538e-06	0.99851
PF12925.2	E2 domain of amyloid precursor protein	Domain	2	5.07538e-06	0.998515
PF09041.5	Aurora-A binding	Domain	2	5.07538e-06	0.998521
PF09066.5	Beta2-adaptin appendage, C-terminal sub-domain	Domain	2	5.07538e-06	0.998526
PF10432.4	Bacterial phospho-glucose isomerase C-terminal region	Domain	2	5.07538e-06	0.998531
PF12201.3	Theoretical model of a pro-apoptotic protein	Domain	2	5.07538e-06	0.998536
PF09166.5	Biliverdin reductase, catalytic	Domain	2	5.07538e-06	0.998541
PF08149.6	BING4CT (NUC141) domain	Domain	2	5.07538e-06	0.998546
PF08145.7	BOP1NT (NUC169) domain	Domain	2	5.07538e-06	0.998551
PF08947.5	BPS (Between PH and SH2)	Domain	2	5.07538e-06	0.998556
PF12736.2	Cell-cycle sustaining, positive selection,	Domain	2	5.07538e-06	0.998561
PF09232.5	Caenorhabditis elegans Her-1	Domain	2	5.07538e-06	0.998566
PF07839.6	Plant calmodulin-binding domain	Domain	2	5.07538e-06	0.998571
PF11766.3	Cell-wall agglutinin N-terminal ligand-sugar binding	Domain	2	5.07538e-06	0.998576
PF08143.6	CBFNT (NUC161) domain	Domain	2	5.07538e-06	0.998581
PF08564.5	Cdc37 C terminal domain	Domain	2	5.07538e-06	0.998587
PF03234.9	Cdc37 N terminal kinase binding	Domain	2	5.07538e-06	0.998592
PF08009.6	CDP-alcohol phosphatidyltransferase 2	Domain	2	5.07538e-06	0.998597
PF05174.7	Cysteine-rich D. radiodurans N terminus	Domain	2	5.07538e-06	0.998602
PF08839.6	DNA replication factor CDT1 like	Domain	2	5.07538e-06	0.998607
PF09026.5	Centromere protein B dimerisation domain	Domain	2	5.07538e-06	0.998612
PF03859.11	CG-1 domain	Domain	2	5.07538e-06	0.998617
PF09078.6	CheY binding	Domain	2	5.07538e-06	0.998622
PF14420.1	Clr5 domain	Domain	2	5.07538e-06	0.998627
PF10607.4	CTLH/CRA C-terminal to LisH motif domain	Domain	2	5.07538e-06	0.998632
PF01082.15	Copper type II ascorbate-dependent monooxygenase, N-terminal domain	Domain	2	5.07538e-06	0.998637
PF03712.10	Copper type II ascorbate-dependent monooxygenase, C-terminal domain	Domain	2	5.07538e-06	0.998642
PF08881.5	CVNH domain	Domain	2	5.07538e-06	0.998647
PF08706.6	D5 N terminal like	Domain	2	5.07538e-06	0.998652
PF03455.14	dDENN domain	Domain	2	5.07538e-06	0.998658
PF10539.4	Development and cell death domain	Domain	2	5.07538e-06	0.998663
PF09230.5	DNA fragmentation factor 40 kDa	Domain	2	5.07538e-06	0.998668
PF10517.4	Electron transfer DM13	Domain	2	5.07538e-06	0.998673
PF08826.5	DMPK coiled coil domain like	Domain	2	5.07538e-06	0.998678
PF14308.1	X-domain of DnaJ-containing	Domain	2	5.07538e-06	0.998683
PF08883.6	Dopa 4,5-dioxygenase family	Domain	2	5.07538e-06	0.998688
PF08781.5	Transcription factor DP	Domain	2	5.07538e-06	0.998693
PF12213.3	DNA polymerases epsilon N terminal	Domain	2	5.07538e-06	0.998698
PF07198.6	Protein of unknown function (DUF1410)	Domain	2	5.07538e-06	0.998703
PF08550.5	Fungal protein of unknown function (DUF1752)	Domain	2	5.07538e-06	0.998708
PF08585.7	Domain of unknown function (DUF1767)	Domain	2	5.07538e-06	0.998713
PF08760.6	Domain of unknown function (DUF1793)	Domain	2	5.07538e-06	0.998718
PF08795.5	Putative papain-like cysteine peptidase (DUF1796)	Domain	2	5.07538e-06	0.998724
PF08844.5	Domain of unknown function (DUF1815)	Domain	2	5.07538e-06	0.998729
PF08855.5	Domain of unknown function (DUF1825)	Domain	2	5.07538e-06	0.998734
PF08866.5	Putative amino acid metabolism	Domain	2	5.07538e-06	0.998739
PF08873.6	Domain of unknown function (DUF1834)	Domain	2	5.07538e-06	0.998744
PF08874.5	Domain of unknown function (DUF1835)	Domain	2	5.07538e-06	0.998749
PF08905.6	Domain of unknown function (DUF1850)	Domain	2	5.07538e-06	0.998754
PF08950.5	Protein of unknown function (DUF1861)	Domain	2	5.07538e-06	0.998759
PF08966.6	Domain of unknown function (DUF1882)	Domain	2	5.07538e-06	0.998764
PF08925.6	Domain of Unknown Function (DUF1907)	Domain	2	5.07538e-06	0.998769
PF08928.5	Domain of unknown function (DUF1910)	Domain	2	5.07538e-06	0.998774
PF08938.5	Domain of unknown function (DUF1916)	Domain	2	5.07538e-06	0.998779
PF09118.6	Domain of unknown function (DUF1929)	Domain	2	5.07538e-06	0.998784
PF09123.6	Domain of unknown function (DUF1931)	Domain	2	5.07538e-06	0.99879
PF09149.5	Domain of unknown function (DUF1935)	Domain	2	5.07538e-06	0.998795
PF09210.6	Domain of unknown function (DUF1957)	Domain	2	5.07538e-06	0.9988
PF09353.5	Domain of unknown function (DUF1995)	Domain	2	5.07538e-06	0.998805
PF09438.5	Domain of unknown function (DUF2017)	Domain	2	5.07538e-06	0.99881
PF09823.4	Domain of unknown function (DUF2357)	Domain	2	5.07538e-06	0.998815
PF10816.3	Domain of unknown function (DUF2760)	Domain	2	5.07538e-06	0.99882
PF11795.3	Uncharacterized protein conserved in bacteria N-term (DUF3322)	Domain	2	5.07538e-06	0.998825
PF03990.9	Domain of unknown function (DUF348)	Domain	2	5.07538e-06	0.99883
PF12089.3	Transmembrane domain of unknown function (DUF3566)	Domain	2	5.07538e-06	0.998835
PF12654.2	Domain of unknown function (DUF3786)	Domain	2	5.07538e-06	0.99884
PF13475.1	Domain of unknown function (DUF4116)	Domain	2	5.07538e-06	0.998845
PF13567.1	Domain of unknown function (DUF4131)	Domain	2	5.07538e-06	0.99885
PF13569.1	Domain of unknown function (DUF4132)	Domain	2	5.07538e-06	0.998856
PF13666.1	Domain of unknown function (DUF4151)	Domain	2	5.07538e-06	0.998861
PF13910.1	Domain of unknown function (DUF4209)	Domain	2	5.07538e-06	0.998866
PF13952.1	Domain of unknown function (DUF4216)	Domain	2	5.07538e-06	0.998871
PF14415.1	Domain of unknown function (DUF4424)	Domain	2	5.07538e-06	0.998876
PF14467.1	Domain of unknown function (DUF4426)	Domain	2	5.07538e-06	0.998881
PF11728.3	DUF939 C-terminal domain	Domain	2	5.07538e-06	0.998886
PF08825.5	E2 binding domain	Domain	2	5.07538e-06	0.998891
PF09816.4	RNA polymerase II transcription elongation factor	Domain	2	5.07538e-06	0.998896
PF14382.1	Exosome complex exonuclease RRP4 N-terminal region	Domain	2	5.07538e-06	0.998901
PF06457.6	Ectatomin	Domain	2	5.07538e-06	0.998906
PF09194.5	Restriction endonuclease BsobI	Domain	2	5.07538e-06	0.998911
PF03463.10	eRF1 domain 1	Domain	2	5.07538e-06	0.998916
PF09242.6	Flavocytochrome c sulphide dehydrogenase, flavin-binding	Domain	2	5.07538e-06	0.998921
PF09532.5	FDF domain	Domain	2	5.07538e-06	0.998927
PF08017.6	Fibrinogen binding protein	Domain	2	5.07538e-06	0.998932
PF09603.5	Fibrobacter succinogenes major domain (Fib_succ_major)	Domain	2	5.07538e-06	0.998937
PF08495.5	FIST N domain	Domain	2	5.07538e-06	0.998942
PF07837.7	Formiminotransferase domain, N-terminal subdomain	Domain	2	5.07538e-06	0.998947
PF12934.2	FTO C-terminal domain	Domain	2	5.07538e-06	0.998952
PF06217.7	GAGA binding protein-like family	Domain	2	5.07538e-06	0.998957
PF03127.9	GAT domain	Domain	2	5.07538e-06	0.998962
PF12205.3	G protein-coupled receptor kinase-interacting protein 1 C term	Domain	2	5.07538e-06	0.998967
PF02838.10	Glycosyl hydrolase family 20, domain 2	Domain	2	5.07538e-06	0.998972
PF01341.12	Glycosyl hydrolases family 6	Domain	2	5.07538e-06	0.998977
PF07477.7	Glycosyl hydrolase family 67 C-terminus	Domain	2	5.07538e-06	0.998982
PF12019.3	Type II transport protein GspH	Domain	2	5.07538e-06	0.998987
PF08152.7	GUCT (NUC152) domain	Domain	2	5.07538e-06	0.998993
PF13749.1	ATP-dependent DNA helicase recG C-terminal	Domain	2	5.07538e-06	0.998998
PF13625.1	Helicase conserved C-terminal domain	Domain	2	5.07538e-06	0.999003
PF12163.3	DNA replication regulator	Domain	2	5.07538e-06	0.999008
PF08888.6	HopJ type III effector protein	Domain	2	5.07538e-06	0.999013
PF11987.3	Translation-initiation factor 2	Domain	2	5.07538e-06	0.999018
PF12179.3	I-kappa-kinase-beta NEMO binding domain	Domain	2	5.07538e-06	0.999023
PF10420.4	Cytokine interleukin-12p40 C-terminus	Domain	2	5.07538e-06	0.999028
PF11261.3	Interferon regulatory factor 2-binding protein zinc finger	Domain	2	5.07538e-06	0.999033
PF07688.7	KaiA domain	Domain	2	5.07538e-06	0.999038
PF08810.5	Kinase associated protein B	Domain	2	5.07538e-06	0.999043
PF10541.4	Nuclear envelope localisation domain	Domain	2	5.07538e-06	0.999048
PF10520.4	Kua-ubiquitin conjugating enzyme hybrid localisation domain	Domain	2	5.07538e-06	0.999053
PF09060.5	L27_N	Domain	2	5.07538e-06	0.999059
PF09245.5	Mycoplasma arthritidis-derived mitogen	Domain	2	5.07538e-06	0.999064
PF08171.6	Mad3/BUB1 homology region 2	Domain	2	5.07538e-06	0.999069
PF10608.4	Polyubiquitination (PEST) N-terminal domain of MAGUK	Domain	2	5.07538e-06	0.999074
PF09596.5	MamL-1 domain	Domain	2	5.07538e-06	0.999079
PF02745.10	Methyl-coenzyme M reductase alpha subunit, N-terminal domain	Domain	2	5.07538e-06	0.999084
PF11244.3	Mediator complex subunit 25 C-terminal NR box-containing	Domain	2	5.07538e-06	0.999089
PF09047.5	MEF2 binding	Domain	2	5.07538e-06	0.999094
PF07989.6	Microtubule associated	Domain	2	5.07538e-06	0.999099
PF10588.4	NADH-ubiquinone oxidoreductase-G iron-sulfur binding region	Domain	2	5.07538e-06	0.999104
PF03822.9	NAF domain	Domain	2	5.07538e-06	0.999109
PF03689.10	Nepovirus coat protein, N-terminal domain	Domain	2	5.07538e-06	0.999114
PF07292.8	Nmi/IFP 35 domain (NID)	Domain	2	5.07538e-06	0.999119
PF12183.3	Restriction endonuclease NotI	Domain	2	5.07538e-06	0.999124
PF08305.6	NPCBM/NEW2 domain	Domain	2	5.07538e-06	0.99913
PF12622.2	mRNA biogenesis factor	Domain	2	5.07538e-06	0.999135
PF06394.8	Pepsin inhibitor-3-like repeated domain	Domain	2	5.07538e-06	0.99914
PF13884.1	Chaperone of endosialidase	Domain	2	5.07538e-06	0.999145
PF09276.5	Pertussis toxin S5 subunit	Domain	2	5.07538e-06	0.99915
PF12229.3	Putative peptidoglycan binding domain	Domain	2	5.07538e-06	0.999155
PF13922.1	PHD domain of transcriptional enhancer, Asx	Domain	2	5.07538e-06	0.99916
PF08703.5	PLC-beta C terminal	Domain	2	5.07538e-06	0.999165
PF08066.7	PMC2NT (NUC016) domain	Domain	2	5.07538e-06	0.99917
PF14416.1	PMR5 N terminal Domain	Domain	2	5.07538e-06	0.999175
PF12111.3	Polyribonucleotide phosphorylase C terminal	Domain	2	5.07538e-06	0.99918
PF10253.4	Mitotic checkpoint protein PRCC_Cterm	Domain	2	5.07538e-06	0.999185
PF09250.6	Bifunctional DNA primase/polymerase, N-terminal	Domain	2	5.07538e-06	0.99919
PF09286.6	Pro-kumamolisin, activation domain	Domain	2	5.07538e-06	0.999196
PF12177.3	Prohormone convertase enzyme	Domain	2	5.07538e-06	0.999201
PF08572.5	pre-mRNA processing factor 3 (PRP3)	Domain	2	5.07538e-06	0.999206
PF08799.6	pre-mRNA processing factor 4 (PRP4) like	Domain	2	5.07538e-06	0.999211
PF08169.6	RBB1NT (NUC162) domain	Domain	2	5.07538e-06	0.999216
PF09522.5	R.Pab1 restriction endonuclease	Domain	2	5.07538e-06	0.999221
PF08912.6	Rho Binding	Domain	2	5.07538e-06	0.999226
PF12209.3	Leucine permease transcriptional regulator helical domain	Domain	2	5.07538e-06	0.999231
PF08033.7	Sec23/Sec24 beta-sandwich domain	Domain	2	5.07538e-06	0.999236
PF04815.10	Sec23/Sec24 helical domain	Domain	2	5.07538e-06	0.999241
PF08314.6	Secretory pathway protein Sec39	Domain	2	5.07538e-06	0.999246
PF07655.8	Secretin N-terminal domain	Domain	2	5.07538e-06	0.999251
PF08059.8	SEP domain	Domain	2	5.07538e-06	0.999256
PF12164.3	Stage V sporulation protein AA	Domain	2	5.07538e-06	0.999262
PF12188.3	Signal transducer and activator of transcription 2 C terminal	Domain	2	5.07538e-06	0.999267
PF09006.6	Lung surfactant protein D coiled-coil trimerisation	Domain	2	5.07538e-06	0.999272
PF09014.5	Beta-2-glycoprotein-1 fifth domain	Domain	2	5.07538e-06	0.999277
PF12752.2	SUZ domain	Domain	2	5.07538e-06	0.999282
PF08231.7	SYF2 splicing factor	Domain	2	5.07538e-06	0.999287
PF09198.5	Bacteriophage T4 beta-glucosyltransferase	Domain	2	5.07538e-06	0.999292
PF08994.5	T4 gene Gp59 loader of gp41 DNA helicase C-term	Domain	2	5.07538e-06	0.999297
PF09305.5	TACI, cysteine-rich domain	Domain	2	5.07538e-06	0.999302
PF09470.5	Telethonin protein	Domain	2	5.07538e-06	0.999307
PF08721.6	TnsA endonuclease C terminal	Domain	2	5.07538e-06	0.999312
PF08558.5	Telomere repeat binding factor (TRF)	Domain	2	5.07538e-06	0.999317
PF08581.5	Tup N-terminal	Domain	2	5.07538e-06	0.999322
PF08864.5	UPF0302 domain	Domain	2	5.07538e-06	0.999328
PF02814.10	UreE urease accessory protein, N-terminal domain	Domain	2	5.07538e-06	0.999333
PF04192.7	Utp21 specific WD40 associated putative domain	Domain	2	5.07538e-06	0.999338
PF09266.5	Viral DNA topoisomerase I, N-terminal	Domain	2	5.07538e-06	0.999343
PF13305.1	WHG domain	Domain	2	5.07538e-06	0.999348
PF01286.13	XPA protein N-terminal	Domain	2	5.07538e-06	0.999353
PF09207.6	Yeast killer toxin	Domain	2	5.07538e-06	0.999358
PF13849.1	Myotubularin Y_phosphatase-like	Domain	2	5.07538e-06	0.999363
PF06221.8	Putative zinc finger motif, C2HC5-type	Domain	2	5.07538e-06	0.999368
PF02928.11	C5HC2 zinc finger	Domain	2	5.07538e-06	0.999373
PF08996.5	DNA Polymerase alpha zinc finger	Domain	2	5.07538e-06	0.999378
PF14369.1	zinc-finger	Domain	2	5.07538e-06	0.999383
CL0047.10	Copper amine oxidase, domains 1 and 2	Clan	1	2.53769e-06	0.999386
CL0200.8	Prefoldin	Clan	1	2.53769e-06	0.999388
CL0207.8	Integral membrane protein / protease	Clan	1	2.53769e-06	0.999391
CL0267.6	Ribosomal protein S11/L18p superfamily	Clan	1	2.53769e-06	0.999393
CL0316.2	Membrane acyl transferase superfamily	Clan	1	2.53769e-06	0.999396
CL0365.2	MurF and HprK N-domain-like superfamily	Clan	1	2.53769e-06	0.999399
CL0405.2	DNA-binding pseudo-barrel domain	Clan	1	2.53769e-06	0.999401
CL0430.2	Copper resistance protein D	Clan	1	2.53769e-06	0.999404
CL0433.2	SPFH superfamily	Clan	1	2.53769e-06	0.999406
CL0448.1	Second domain of Mu2 adaptin subunit (ap50) of ap2 adaptor	Clan	1	2.53769e-06	0.999409
CL0513.1	LCCL-domain like	Clan	1	2.53769e-06	0.999411
PF07696.6	7TMR-DISM extracellular 2	Domain	1	2.53769e-06	0.999414
PF07695.6	7TM diverse intracellular signalling	Domain	1	2.53769e-06	0.999416
PF12186.3	Acyl-CoA dehydrogenase C terminal	Domain	1	2.53769e-06	0.999419
PF08829.5	Alpha C protein N terminal	Domain	1	2.53769e-06	0.999421
PF09156.5	Anthrax toxin lethal factor, middle domain	Domain	1	2.53769e-06	0.999424
PF05587.8	Anthrax receptor extracellular domain	Domain	1	2.53769e-06	0.999426
PF01442.13	Apolipoprotein A1/A4/E domain	Domain	1	2.53769e-06	0.999429
PF09206.6	Alpha-L-arabinofuranosidase B, catalytic	Domain	1	2.53769e-06	0.999432
PF06847.6	Archaeal Peptidase A24 C-terminus Type II	Domain	1	2.53769e-06	0.999434
PF13919.1	Transcriptional enhancer, Asx-hm domain	Domain	1	2.53769e-06	0.999437
PF09143.5	AvrPphF-ORF-2	Domain	1	2.53769e-06	0.999439
PF09046.5	AvrPtoB E3 ubiquitin ligase	Domain	1	2.53769e-06	0.999442
PF08833.5	Axin beta-catenin binding domain	Domain	1	2.53769e-06	0.999444
PF03484.10	tRNA synthetase B5 domain	Domain	1	2.53769e-06	0.999447
PF10404.4	Rad4 beta-hairpin domain 2	Domain	1	2.53769e-06	0.999449
PF08977.5	Bypass of Forespore C, N terminal	Domain	1	2.53769e-06	0.999452
PF09169.5	BRCA2, helical	Domain	1	2.53769e-06	0.999454
PF09103.5	BRCA2, oligonucleotide/oligosaccharide-binding, domain 1	Domain	1	2.53769e-06	0.999457
PF09405.5	CASC3/Barentsz eIF4AIII binding	Domain	1	2.53769e-06	0.999459
PF08782.5	c-SKI Smad4 binding domain	Domain	1	2.53769e-06	0.999462
PF09732.4	Cactus-binding C-terminus of cactin protein	Domain	1	2.53769e-06	0.999465
PF10562.4	Calmodulin-binding domain C0 of NMDA receptor NR1 subunit	Domain	1	2.53769e-06	0.999467
PF09150.5	Orange carotenoid protein, N-terminal	Domain	1	2.53769e-06	0.99947
PF02262.11	CBL proto-oncogene N-terminal domain 1	Domain	1	2.53769e-06	0.999472
PF03442.9	Carbohydrate binding domain X2	Domain	1	2.53769e-06	0.999475
PF09191.5	CD4, extracellular	Domain	1	2.53769e-06	0.999477
PF02927.9	N-terminal ig-like domain of cellulase	Domain	1	2.53769e-06	0.99948
PF10481.4	Cenp-F N-terminal domain	Domain	1	2.53769e-06	0.999482
PF05837.7	Centromere protein H (CENP-H)	Domain	1	2.53769e-06	0.999485
PF10233.4	Uncharacterized conserved protein CG6151-P	Domain	1	2.53769e-06	0.999487
PF08074.6	CHDCT2 (NUC038) domain	Domain	1	2.53769e-06	0.99949
PF09193.5	Cholecystokinin A receptor, N-terminal	Domain	1	2.53769e-06	0.999492
PF08764.5	Staphylococcus aureus coagulase	Domain	1	2.53769e-06	0.999495
PF12106.3	Colicin C terminal ribonuclease domain	Domain	1	2.53769e-06	0.999498
PF02248.11	Small coat protein	Domain	1	2.53769e-06	0.9995
PF08230.6	Cpl-7 lysozyme C-terminal domain	Domain	1	2.53769e-06	0.999503
PF10414.4	Sirohaem synthase dimerisation region	Domain	1	2.53769e-06	0.999505
PF10683.4	Hermes transposase DNA-binding domain	Domain	1	2.53769e-06	0.999508
PF08147.7	DBP10CT (NUC160) domain	Domain	1	2.53769e-06	0.99951
PF13486.1	Reductive dehalogenase subunit	Domain	1	2.53769e-06	0.999513
PF09033.5	DNA Fragmentation factor 45kDa, C terminal domain	Domain	1	2.53769e-06	0.999515
PF11038.3	Dispersed gene family protein 1 of Trypanosoma cruzi region 5	Domain	1	2.53769e-06	0.999518
PF11040.3	Dispersed gene family protein 1 of Trypanosoma cruzi C-terminus	Domain	1	2.53769e-06	0.99952
PF10410.4	DnaB-helicase binding domain of primase	Domain	1	2.53769e-06	0.999523
PF09115.5	DNA polymerase III, delta subunit, C terminal	Domain	1	2.53769e-06	0.999525
PF12047.3	Cytosine specific DNA methyltransferase replication foci domain	Domain	1	2.53769e-06	0.999528
PF11988.3	Retrograde transport protein Dsl1 N terminal	Domain	1	2.53769e-06	0.999531
PF06452.6	Domain of unknown function (DUF1083)	Domain	1	2.53769e-06	0.999533
PF06461.6	Domain of Unknown Function (DUF1086)	Domain	1	2.53769e-06	0.999536
PF07566.7	Domain of Unknown Function (DUF1543)	Domain	1	2.53769e-06	0.999538
PF08014.6	Domain of unknown function (DUF1704)	Domain	1	2.53769e-06	0.999541
PF08226.6	Domain of unknown function (DUF1720)	Domain	1	2.53769e-06	0.999543
PF08427.5	Domain of unknown function (DUF1741)	Domain	1	2.53769e-06	0.999546
PF08590.5	Domain of unknown function (DUF1771)	Domain	1	2.53769e-06	0.999548
PF08853.6	Domain of unknown function (DUF1823)	Domain	1	2.53769e-06	0.999551
PF08854.5	Domain of unknown function (DUF1824)	Domain	1	2.53769e-06	0.999553
PF08983.5	Domain of unknown function (DUF1856)	Domain	1	2.53769e-06	0.999556
PF08961.5	Domain of unknown function (DUF1875)	Domain	1	2.53769e-06	0.999558
PF09170.5	Domain of unknown function (DUF1879)	Domain	1	2.53769e-06	0.999561
PF09004.5	Domain of unknown function (DUF1891)	Domain	1	2.53769e-06	0.999564
PF08942.5	Domain of unknown function (DUF1919)	Domain	1	2.53769e-06	0.999566
PF09130.6	Domain of unknown function (DUF1932)	Domain	1	2.53769e-06	0.999569
PF09172.6	Domain of unknown function (DUF1943)	Domain	1	2.53769e-06	0.999571
PF09450.5	Domain of unknown function (DUF2019)	Domain	1	2.53769e-06	0.999574
PF10304.4	Domain of unknown function (DUF2411)	Domain	1	2.53769e-06	0.999576
PF10675.4	Protein of unknown function (DUF2489)	Domain	1	2.53769e-06	0.999579
PF03993.7	Domain of Unknown Function (DUF349)	Domain	1	2.53769e-06	0.999581
PF12148.3	Protein of unknown function (DUF3590)	Domain	1	2.53769e-06	0.999584
PF12204.3	Domain of unknown function (DUF3598)	Domain	1	2.53769e-06	0.999586
PF12672.2	Protein of unknown function (DUF3793)	Domain	1	2.53769e-06	0.999589
PF12713.2	Domain of unknown function (DUF3806)	Domain	1	2.53769e-06	0.999591
PF12953.2	Domain of unknown function (DUF3842)	Domain	1	2.53769e-06	0.999594
PF12975.2	Domain of unknown function (DUF3859)	Domain	1	2.53769e-06	0.999597
PF13194.1	Domain of unknown function (DUF4010)	Domain	1	2.53769e-06	0.999599
PF13493.1	Domain of unknown function (DUF4118)	Domain	1	2.53769e-06	0.999602
PF13566.1	Domain of unknown function (DUF4130	Domain	1	2.53769e-06	0.999604
PF13821.1	Domain of unknown function (DUF4187)	Domain	1	2.53769e-06	0.999607
PF13907.1	Domain of unknown function (DUF4208)	Domain	1	2.53769e-06	0.999609
PF10774.4	Domain of unknown function (DUF4226)	Domain	1	2.53769e-06	0.999612
PF12180.3	TSG101 and ALIX binding domain of CEP55	Domain	1	2.53769e-06	0.999614
PF09459.5	Ethylbenzene dehydrogenase	Domain	1	2.53769e-06	0.999617
PF10587.4	Eukaryotic elongation factor 1 beta central acidic region	Domain	1	2.53769e-06	0.999619
PF12152.3	Eukaryotic translation initiation factor 4G1	Domain	1	2.53769e-06	0.999622
PF10371.4	Domain of unknown function	Domain	1	2.53769e-06	0.999624
PF09131.5	Bacillus thuringiensis delta-Endotoxin, middle domain	Domain	1	2.53769e-06	0.999627
PF02732.10	ERCC4 domain	Domain	1	2.53769e-06	0.999629
PF09277.6	Erythronolide synthase, docking	Domain	1	2.53769e-06	0.999632
PF09009.5	Exotoxin A catalytic	Domain	1	2.53769e-06	0.999635
PF08151.7	FerI (NUC094) domain	Domain	1	2.53769e-06	0.999637
PF02256.12	Iron hydrogenase small subunit	Domain	1	2.53769e-06	0.99964
PF12160.3	Fibrinogen alpha C domain	Domain	1	2.53769e-06	0.999642
PF09160.5	FimH, mannose binding	Domain	1	2.53769e-06	0.999645
PF10442.4	FIST C domain	Domain	1	2.53769e-06	0.999647
PF13861.1	FlgD Tudor-like domain	Domain	1	2.53769e-06	0.99965
PF03930.9	Recombinase Flp protein N-terminus	Domain	1	2.53769e-06	0.999652
PF02663.9	FmdE, Molybdenum formylmethanofuran dehydrogenase operon	Domain	1	2.53769e-06	0.999655
PF10347.4	RNA pol II promoter Fmp27 protein domain	Domain	1	2.53769e-06	0.999657
PF08867.6	FRG domain	Domain	1	2.53769e-06	0.99966
PF02741.10	FTR, proximal lobe	Domain	1	2.53769e-06	0.999662
PF08919.5	F-actin binding	Domain	1	2.53769e-06	0.999665
PF02841.9	Guanylate-binding protein, C-terminal domain	Domain	1	2.53769e-06	0.999668
PF10646.4	Sporulation and spore germination	Domain	1	2.53769e-06	0.99967
PF04155.13	Ground-like domain	Domain	1	2.53769e-06	0.999673
PF09027.5	GTPase binding	Domain	1	2.53769e-06	0.999675
PF02895.9	Signal transducing histidine kinase, homodimeric domain	Domain	1	2.53769e-06	0.999678
PF06438.7	Heme-binding protein A (HasA)	Domain	1	2.53769e-06	0.99968
PF08300.8	Hepatitis C virus non-structural 5a zinc finger domain	Domain	1	2.53769e-06	0.999683
PF12203.3	Glutamine rich N terminal domain of histone deacetylase 4	Domain	1	2.53769e-06	0.999685
PF09008.5	Head binding	Domain	1	2.53769e-06	0.999688
PF09272.5	Hepsin, SRCR	Domain	1	2.53769e-06	0.99969
PF07805.7	HipA-like N-terminal domain	Domain	1	2.53769e-06	0.999693
PF09354.5	HNF3 C-terminal domain	Domain	1	2.53769e-06	0.999695
PF12196.3	FHA Ki67 binding domain of hNIFK	Domain	1	2.53769e-06	0.999698
PF12210.3	Hepatocyte growth factor-regulated tyrosine kinase substrate	Domain	1	2.53769e-06	0.999701
PF07529.8	HSA	Domain	1	2.53769e-06	0.999703
PF12178.3	Chromosome passenger complex (CPC) protein INCENP N terminal	Domain	1	2.53769e-06	0.999706
PF12185.3	Nup358/RanBP2 E3 ligase domain	Domain	1	2.53769e-06	0.999708
PF13925.1	con80 domain of Katanin	Domain	1	2.53769e-06	0.999711
PF06453.6	Type II heat-labile enterotoxin , B subunit (LT-IIB)	Domain	1	2.53769e-06	0.999713
PF09213.5	M3	Domain	1	2.53769e-06	0.999716
PF09332.6	Mcm10 replication factor	Domain	1	2.53769e-06	0.999718
PF10744.4	Mediator of RNA polymerase II transcription subunit 1	Domain	1	2.53769e-06	0.999721
PF09497.5	Transcription mediator complex subunit Med12	Domain	1	2.53769e-06	0.999723
PF12144.3	Eukaryotic Mediator 12 catenin-binding domain	Domain	1	2.53769e-06	0.999726
PF11315.3	Mediator complex subunit 30	Domain	1	2.53769e-06	0.999728
PF10457.4	Cholesterol-capturing domain	Domain	1	2.53769e-06	0.999731
PF09595.5	Metaviral_G glycoprotein	Domain	1	2.53769e-06	0.999734
PF06652.7	Methuselah N-terminus	Domain	1	2.53769e-06	0.999736
PF08421.6	Putative zinc binding domain	Domain	1	2.53769e-06	0.999739
PF12150.3	Cytosolic motility protein	Domain	1	2.53769e-06	0.999741
PF09644.5	Mg296 protein	Domain	1	2.53769e-06	0.999744
PF08831.5	Class II MHC-associated invariant chain trimerisation domain	Domain	1	2.53769e-06	0.999746
PF13887.1	Myelin gene regulatory factor -C-terminal domain 1	Domain	1	2.53769e-06	0.999749
PF13888.1	Myelin gene regulatory factor C-terminal domain 2	Domain	1	2.53769e-06	0.999751
PF09203.6	MspA	Domain	1	2.53769e-06	0.999754
PF10553.4	MSV199 domain	Domain	1	2.53769e-06	0.999756
PF12151.3	Mannan-binding protein	Domain	1	2.53769e-06	0.999759
PF10570.4	Myelin-PO cytoplasmic C-term p65 binding region	Domain	1	2.53769e-06	0.999761
PF09112.5	Peptide-N-glycosidase F, N terminal	Domain	1	2.53769e-06	0.999764
PF12972.2	Alpha-N-acetylglucosaminidase (NAGLU) C-terminal domain	Domain	1	2.53769e-06	0.999767
PF03688.9	Nepovirus coat protein, C-terminal domain	Domain	1	2.53769e-06	0.999769
PF12830.2	Sister chromatid cohesion C-terminus	Domain	1	2.53769e-06	0.999772
PF10565.4	N-methyl D-aspartate receptor 2B3 C-terminus	Domain	1	2.53769e-06	0.999774
PF08060.8	NOSIC (NUC001) domain	Domain	1	2.53769e-06	0.999777
PF10492.4	Nrf1 activator activation site binding domain	Domain	1	2.53769e-06	0.999779
PF12124.3	Coronavirus polyprotein cleavage domain	Domain	1	2.53769e-06	0.999782
PF03146.10	Agrin NtA domain	Domain	1	2.53769e-06	0.999784
PF08163.7	NUC194 domain	Domain	1	2.53769e-06	0.999787
PF07924.6	Nuclease A inhibitor-like protein	Domain	1	2.53769e-06	0.999789
PF12110.3	Nuclear protein 96	Domain	1	2.53769e-06	0.999792
PF10599.4	Retro-transposon transporting motif	Domain	1	2.53769e-06	0.999794
PF12202.3	Oxidative-stress-responsive kinase 1 C terminal	Domain	1	2.53769e-06	0.999797
PF03628.8	PapG chaperone-binding domain	Domain	1	2.53769e-06	0.9998
PF01508.11	Paramecium surface antigen domain	Domain	1	2.53769e-06	0.999802
PF08775.5	ParB family	Domain	1	2.53769e-06	0.999805
PF06344.6	Parechovirus Genome-linked protein	Domain	1	2.53769e-06	0.999807
PF02877.9	Poly(ADP-ribose) polymerase, regulatory domain	Domain	1	2.53769e-06	0.99981
PF10600.4	PDZ-associated domain of NMDA receptors	Domain	1	2.53769e-06	0.999812
PF06297.9	PET Domain	Domain	1	2.53769e-06	0.999815
PF09070.6	PFU (PLAA family ubiquitin binding)	Domain	1	2.53769e-06	0.999817
PF09077.6	Mu B transposition protein, C terminal	Domain	1	2.53769e-06	0.99982
PF09306.5	Bacteriophage, scaffolding protein	Domain	1	2.53769e-06	0.999822
PF02305.12	Capsid protein (F protein)	Domain	1	2.53769e-06	0.999825
PF05233.8	PHB accumulation regulatory domain	Domain	1	2.53769e-06	0.999827
PF08916.6	Phenylalanine zipper	Domain	1	2.53769e-06	0.99983
PF08918.5	PhoQ Sensor	Domain	1	2.53769e-06	0.999833
PF13914.1	Phostensin PP1-binding and SH3-binding region	Domain	1	2.53769e-06	0.999835
PF12129.3	Male germ-cell putative homeodomain transcription factor	Domain	1	2.53769e-06	0.999838
PF14324.1	PINIT domain	Domain	1	2.53769e-06	0.99984
PF08686.6	PLAC (protease and lacunin) domain	Domain	1	2.53769e-06	0.999843
PF10532.4	Plant specific N-all beta domain	Domain	1	2.53769e-06	0.999845
PF03726.9	Polyribonucleotide nucleotidyltransferase, RNA binding domain	Domain	1	2.53769e-06	0.999848
PF07526.6	Associated with HOX	Domain	1	2.53769e-06	0.99985
PF12629.2	Poxvirus poly(A) polymerase C-terminal domain	Domain	1	2.53769e-06	0.999853
PF12630.2	Poxvirus poly(A) polymerase N-terminal domain	Domain	1	2.53769e-06	0.999855
PF07530.6	Associated with zinc fingers	Domain	1	2.53769e-06	0.999858
PF02983.9	Alpha-lytic protease prodomain	Domain	1	2.53769e-06	0.99986
PF13902.1	R3H-associated N-terminal domain	Domain	1	2.53769e-06	0.999863
PF05062.7	RICH domain	Domain	1	2.53769e-06	0.999866
PF10493.4	Rough deal protein C-terminal region	Domain	1	2.53769e-06	0.999868
PF10598.4	RNA recognition motif of the spliceosomal PrP8	Domain	1	2.53769e-06	0.999871
PF13234.1	rRNA-processing arch domain	Domain	1	2.53769e-06	0.999873
PF12174.3	RCD1-SRO-TAF4 (RST) plant domain	Domain	1	2.53769e-06	0.999876
PF12108.3	Splicing factor SF3a60 binding domain	Domain	1	2.53769e-06	0.999878
PF03983.7	SLA1 homology domain 1, SHD1	Domain	1	2.53769e-06	0.999881
PF06470.8	SMC proteins Flexible Hinge Domain	Domain	1	2.53769e-06	0.999883
PF09055.6	Nickel-containing superoxide dismutase	Domain	1	2.53769e-06	0.999886
PF14028.1	SpaB C-terminal domain	Domain	1	2.53769e-06	0.999888
PF08236.6	SRI (Set2 Rpb1 interacting) domain	Domain	1	2.53769e-06	0.999891
PF08492.7	SRP72 RNA-binding domain	Domain	1	2.53769e-06	0.999893
PF12898.2	Stc1 domain	Domain	1	2.53769e-06	0.999896
PF12193.3	Sulfolobus virus coat protein C terminal	Domain	1	2.53769e-06	0.999898
PF12901.2	SUZ-C motif	Domain	1	2.53769e-06	0.999901
PF08549.5	Fungal domain of unknown function (DUF1750)	Domain	1	2.53769e-06	0.999904
PF10581.4	Synapsin N-terminal	Domain	1	2.53769e-06	0.999906
PF08993.5	T4 gene Gp59 loader of gp41 DNA helicase	Domain	1	2.53769e-06	0.999909
PF09141.5	Talin, middle domain	Domain	1	2.53769e-06	0.999911
PF11640.3	Telomere-length maintenance and DNA damage repair	Domain	1	2.53769e-06	0.999914
PF09281.5	Taq polymerase, exonuclease	Domain	1	2.53769e-06	0.999916
PF09247.6	TATA box-binding protein binding	Domain	1	2.53769e-06	0.999919
PF12918.2	TcdB toxin N-terminal helical domain	Domain	1	2.53769e-06	0.999921
PF13297.1	Telomere stability C-terminal	Domain	1	2.53769e-06	0.999924
PF12658.2	Telomere capping	Domain	1	2.53769e-06	0.999926
PF08034.6	Trematode eggshell synthesis protein	Domain	1	2.53769e-06	0.999929
PF14278.1	Transcriptional regulator C-terminal region	Domain	1	2.53769e-06	0.999931
PF02186.10	TFIIE beta subunit core domain	Domain	1	2.53769e-06	0.999934
PF12657.2	Transcription factor IIIC subunit delta N-term	Domain	1	2.53769e-06	0.999937
PF04446.7	tRNAHis guanylyltransferase	Domain	1	2.53769e-06	0.999939
PF07489.6	Translocated intimin receptor (Tir) C-terminus	Domain	1	2.53769e-06	0.999942
PF09042.6	Titin Z	Domain	1	2.53769e-06	0.999944
PF09121.5	Tower	Domain	1	2.53769e-06	0.999947
PF10550.4	Conantokin-G mollusc-toxin	Domain	1	2.53769e-06	0.999949
PF12198.3	Theoretical tuberculin protein	Domain	1	2.53769e-06	0.999952
PF09145.5	Ubiquitin-associated	Domain	1	2.53769e-06	0.999954
PF08913.5	Vinculin Binding Site	Domain	1	2.53769e-06	0.999957
PF03728.8	Viral DNA-binding protein, zinc binding domain	Domain	1	2.53769e-06	0.999959
PF10367.4	Vacuolar sorting protein 39 domain 2	Domain	1	2.53769e-06	0.999962
PF12816.2	Golgi CORVET complex core vacuolar protein 8	Domain	1	2.53769e-06	0.999964
PF13206.1	Trypanosomal VSG domain	Domain	1	2.53769e-06	0.999967
PF10537.4	ATP-utilising chromatin assembly and remodelling N-terminal	Domain	1	2.53769e-06	0.99997
PF10440.4	Ubiquitin-binding WIYLD domain	Domain	1	2.53769e-06	0.999972
PF12175.3	White spot syndrome virus structural envelope protein VP	Domain	1	2.53769e-06	0.999975
PF10349.4	WW-domain ligand protein	Domain	1	2.53769e-06	0.999977
PF07317.7	Flagellar regulator YcgR	Domain	1	2.53769e-06	0.99998
PF09020.5	YopE, N terminal	Domain	1	2.53769e-06	0.999982
PF09013.5	YopH, N-terminal	Domain	1	2.53769e-06	0.999985
PF10497.4	Zinc-finger domain of monoamine-oxidase A repressor R1	Domain	1	2.53769e-06	0.999987
PF10650.4	Putative zinc-finger domain	Domain	1	2.53769e-06	0.99999
PF08790.6	LYAR-type C2HC zinc finger	Domain	1	2.53769e-06	0.999992
PF13008.2	Zinc-binding domain of Paramyxoviridae V protein	Domain	1	2.53769e-06	0.999995
PF12660.2	Putative zinc-finger of transcription factor IIIC complex	Domain	1	2.53769e-06	0.999997
PF11722.3	CCCH zinc finger in TRM13 protein	Domain	1	2.53769e-06	1
